# Supplementary material for: Microbiome heterogeneity in tissues of the coral, Fimbriaphyllia (Euphyllia) ancora
Source: Environ Microbiol Rep. 2024 Jul 9;16(4):e13310. doi: 10.1111/1758-2229.13310 (PMC11233273; doi:10.1111/1758-2229.13310)
Supplement: Supplementary file 3 — Table S1. Raw ASV abundance table before rarefaction. [file EMI4-16-e13310-s005.xlsx]

## Sheet: Table S1
Supplementary Table 1. ASV abundance table before rarefaction.
Sample ID	Gender	Tissue	ASV0001	ASV0002	ASV0003	ASV0004	ASV0005	ASV0006	ASV0007	ASV0008	ASV0009	ASV0010	ASV0011	ASV0012	ASV0013	ASV0014	ASV0015	ASV0016	ASV0017	ASV0018	ASV0019	ASV0020	ASV0021	ASV0022	ASV0023	ASV0024	ASV0025	ASV0026	ASV0027	ASV0028	ASV0029	ASV0030	ASV0031	ASV0032	ASV0033	ASV0034	ASV0035	ASV0036	ASV0037	ASV0038	ASV0039	ASV0040	ASV0041	ASV0042	ASV0043	ASV0044	ASV0045	ASV0046	ASV0047
16aBW1	Female	Body walls	8432	24545	1502	0	1661	375	1587	148	785	117	451	0	2461	21	227	0	0	219	0	0	0	190	14	130	114	0	157	153	0	0	61	117	122	0	79	0	0	0	0	0	0	0	62	40	62	160	0
16aBW2	Female	Body walls	2913	9002	620	0	619	89	396	19	315	102	205	0	228	52	104	0	1	60	0	0	1	0	1	61	69	20	39	32	0	0	26	71	26	0	21	54	32	9	21	0	40	20	0	7	31	0	0
16aG1	Female	Ovaries	962	9365	1757	0	554	0	779	178	0	213	0	0	0	0	98	1	0	264	0	0	7	0	0	0	123	0	0	68	0	0	157	0	0	0	3	161	1118	0	0	0	0	0	0	0	5	0	0
16aG2	Female	Ovaries	414	2437	2865	0	0	4	72	133	8	566	0	9	309	0	1	1	0	1	0	0	1	0	2	4	233	1	1	7	0	0	2	1	0	0	0	0	1	2	1	0	3	0	0	0	0	0	0
16aMO	Female	Mouth and pharynx	5478	7953	10893	0	0	345	772	106	679	1106	0	1107	35	29	174	0	42	235	98	48	66	20	223	56	0	76	196	1140	0	24	47	175	0	0	52	95	265	0	171	16	99	0	0	28	28	30	0
16aMf1	Female	Mesenterial filaments	252	711	15807	0	0	0	29	4	13	1211	0	31	11	0	4	0	1	1	0	0	951	5	4	1	0	0	0	0	0	0	0	1	0	0	0	0	6	0	1	0	0	1	1	3	0	1	0
16aMf2	Female	Mesenterial filaments	6209	17117	126	0	670	635	359	44	209	20	361	0	27	1	89	0	1	74	0	0	1	52	105	60	52	1	30	33	31	0	34	5	0	0	39	5	34	0	36	1	20	1	0	13	118	0	8
16aT1	Female	Tentacles	1575	5458	3627	0	296	50	262	31	141	392	109	0	4897	0	87	0	12	57	0	0	42	25	23	14	76	9	23	401	0	0	0	140	15	0	18	22	52	7	6	17	29	44	0	7	16	28	0
16aT2	Female	Tentacles	9140	21828	777	0	1230	453	781	149	298	137	749	0	813	15	198	0	78	100	0	0	0	29	43	185	63	46	74	40	76	0	36	66	0	0	107	0	112	22	64	0	65	26	0	50	94	0	0
16bBW1	Female	Body walls	13455	15554	1620	0	1186	610	817	268	255	299	927	0	97	323	111	2	115	327	0	175	0	79	1	241	0	26	72	38	63	0	61	28	0	0	149	89	0	43	103	18	23	69	0	87	25	0	0
16bBW2	Female	Body walls	100213	38561	8379	0	0	3161	3506	1253	1538	1465	5798	5940	375	1959	813	0	1152	1316	1154	1182	25	540	1	862	323	330	742	79	31	0	190	13	30	0	766	223	0	124	757	0	231	493	0	549	128	1	0
16bG1	Female	Ovaries	506	499	45658	0	46	22	61	21	11	5315	0	39	39	60	0	1	8	0	1	0	1631	0	0	16	17	0	3	5	1	0	0	8	6	70	11	22	0	0	1	0	5	5	0	11	0	0	0
16bG2	Female	Ovaries	9431	10678	8500	0	2274	292	388	184	472	1205	0	0	558	1708	0	1	199	0	58	0	25	124	0	467	1223	0	222	0	317	0	94	0	12	451	117	397	0	100	1	4	0	1	1	36	0	0	0
16bMO	Female	Mouth and pharynx	14697	5144	7424	0	0	299	1437	466	491	1059	0	2736	554	480	246	0	210	133	0	0	37	45	84	105	115	192	198	19	0	31	44	71	4071	288	239	186	1	95	159	74	67	191	72	61	17	0	32
16bMf1	Female	Mesenterial filaments	7390	6072	720	0	881	346	530	185	203	113	438	0	28	60	104	0	108	73	0	33	1	49	4	114	15	34	79	12	8	0	19	9	0	0	52	0	1	19	28	120	38	79	0	88	32	12	0
16bMf2	Female	Mesenterial filaments	10157	12798	10180	0	842	424	628	212	188	1266	674	0	34	119	114	0	125	127	0	73	146	52	15	115	0	39	109	20	25	0	25	52	6	0	53	0	0	34	206	0	44	42	0	29	58	30	8
16bT1	Female	Tentacles	11327	18088	657	0	0	708	771	443	317	145	842	869	30	71	104	4	275	197	0	78	8	33	12	133	5	67	159	33	24	0	35	20	0	0	73	21	0	69	60	11	73	98	24	90	70	322	0
16bT2	Female	Tentacles	9849	9046	10559	0	0	575	616	288	164	1056	709	638	14	43	64	5	151	137	0	0	181	56	6	147	8	35	82	6	22	0	41	6	0	25	113	1	0	42	55	18	54	58	0	67	59	146	3
OaBW1	Female	Body walls	1556	27747	579	138	790	320	819	373	795	0	74	0	64	111	263	8	0	265	0	70	1	53	0	23	43	4	93	45	5	0	63	129	599	0	0	28	337	5	63	8	58	41	0	5	206	0	25
OaBW2	Female	Body walls	1186	23384	685	128	577	202	809	455	529	0	0	0	35	153	203	18	19	276	0	66	8	34	16	46	18	0	59	14	1	0	47	83	0	0	1	20	269	0	68	18	80	16	0	14	144	0	1
OaG1	Female	Ovaries	2500	29409	16763	0	688	243	725	205	574	3598	0	0	385	839	112	88	1	267	48	0	121	0	363	2	89	1	352	1	0	0	255	50	0	454	0	0	474	83	131	0	297	0	1	27	22	0	1
OaG2	Female	Ovaries	1206	38720	11026	0	0	131	2023	619	942	2758	0	1834	207	1117	498	315	0	218	37	920	84	81	764	1	277	0	127	208	0	0	119	580	0	0	0	0	770	0	309	118	180	0	29	0	81	0	34
OaMO	Female	Mouth and pharynx	2506	30447	2250	6529	3186	198	1169	3474	864	0	0	0	159	562	331	905	26	567	0	333	275	139	169	531	35	0	130	161	0	0	190	285	10	0	22	78	417	1	115	136	214	204	1	60	217	28	12
OaMf1	Female	Mesenterial filaments	904	18554	674	0	1773	0	362	633	312	98	62	0	19	70	158	10	20	90	0	50	4	33	6	86	4	0	38	40	0	0	271	44	0	11	57	0	78	0	18	73	71	416	0	45	201	5	0
OaMf2	Female	Mesenterial filaments	128	695	8307	0	245	10	52	48	85	855	1	0	0	13	23	0	0	1	1	9	276	1	5	8	3	0	4	1	0	0	14	2	0	0	13	0	3	0	1	43	19	17	0	33	1	0	0
OaT1	Female	Tentacles	2675	19930	458	19414	914	366	479	1075	244	0	164	0	19	29	134	2301	8	170	0	21	597	9	27	224	0	1	138	20	11	0	72	66	0	0	1	13	153	6	186	56	118	39	0	14	124	7	9
OaT2	Female	Tentacles	3426	27454	514	10605	1836	304	866	2377	777	0	195	0	1	79	378	1213	26	389	0	64	354	32	103	531	21	1	152	159	0	0	207	27	0	0	24	8	294	7	200	45	244	99	0	34	202	0	0
ObBW1	Female	Body walls	9259	2650	98	863	3094	1465	1425	215	806	0	497	0	99	36	403	115	8	3	0	33	25	5	19	2	30	1	10	85	164	0	14	29	0	0	1	9	1	0	20	130	38	1	68	41	79	1	113
ObBW2	Female	Body walls	10056	2414	249	68	4717	1492	1831	267	1507	0	8	0	99	97	772	8	11	12	0	0	0	13	16	0	39	1	13	4	215	0	10	21	0	32	22	21	0	0	61	96	77	6	35	57	66	0	205
ObG1	Female	Ovaries	6654	6537	715	268	3818	1303	2388	595	1259	0	0	0	437	319	660	49	1	0	115	216	0	14	154	0	9	1	15	17	253	0	48	72	8	0	0	113	0	0	66	235	64	7	152	31	74	0	201
ObG2	Female	Ovaries	13052	10683	6528	1728	5843	2539	3042	672	3078	0	0	0	3548	2063	871	126	46	1	122	976	73	0	304	1	286	0	175	537	645	0	189	251	0	0	2	532	0	1	46	499	36	0	35	146	16	0	556
ObMO	Female	Mouth and pharynx	12193	5899	1735	875	4585	2761	2600	787	1498	0	0	0	3473	434	627	37	7	0	246	0	29	0	290	4	245	0	0	48	431	0	60	112	0	240	5	0	0	0	13	392	25	39	302	97	68	0	276
ObMf1	Female	Mesenterial filaments	10828	4864	153	93	3602	1649	1741	379	947	0	617	0	39	50	429	13	17	11	636	17	4	13	58	1	17	7	11	17	209	5	8	23	0	29	0	9	0	0	19	121	84	1	8	37	229	0	175
ObMf2	Female	Mesenterial filaments	11729	5696	368	660	3300	1785	1903	450	1295	0	580	0	120	88	597	101	17	7	282	76	16	22	15	0	17	1	22	69	305	0	39	45	0	0	0	25	0	5	36	115	72	14	10	13	55	0	203
ObT1	Female	Tentacles	3362	1625	0	24114	683	405	289	58	153	0	0	0	11	27	78	2613	2	6	122	14	960	3	28	8	0	1	16	22	46	0	9	34	0	0	1	6	8	1	1	49	16	3	0	20	29	0	42
ObT2	Female	Tentacles	7029	4007	474	11434	2129	1136	902	217	445	0	356	0	112	30	223	1294	14	6	361	18	553	5	103	1	43	4	0	69	132	0	25	56	0	0	0	0	0	4	18	119	42	7	186	45	85	0	124
YaBW1	Male	Body walls	29609	4092	215	526	2562	3632	2158	1040	865	0	1721	0	75	58	399	56	614	218	473	0	0	152	4	128	29	304	160	71	101	0	131	58	0	38	178	1	0	189	43	63	87	94	13	76	96	0	53
YaBW2	Male	Body walls	24533	3323	290	406	1923	2920	1645	845	624	0	1373	0	48	32	336	51	459	190	444	33	26	106	1	117	21	213	117	75	94	0	88	40	0	0	148	1	0	163	51	47	82	79	15	65	62	0	29
YaG1	Male	Testes	19975	5384	3733	0	0	2627	3015	3036	1346	1046	0	2735	636	2036	314	63	1058	639	89	0	0	209	1	226	278	471	336	90	99	24	440	304	0	1426	254	656	2	364	156	5	0	212	26	0	13	0	0
YaG2	Male	Testes	21708	2937	2011	0	0	2064	2364	2300	1135	204	0	2301	919	826	517	8	760	488	62	714	0	115	0	268	385	623	504	300	0	5297	685	0	0	0	214	194	0	505	276	0	124	527	337	0	1	0	0
YaMO	Male	Mouth and pharynx	15010	2420	4331	0	1961	1151	1249	590	806	621	0	0	573	1067	234	22	374	0	62	713	16	312	630	212	608	491	37	292	63	0	61	853	0	0	233	259	30	100	84	194	42	61	1701	113	8	0	0
YaMf1	Male	Mesenterial filaments	9431	1248	16543	0	897	617	679	257	345	1935	0	0	95	39	189	60	161	96	210	15	727	105	139	112	22	90	78	6	39	0	57	15	1	19	84	4	0	79	21	30	42	39	8	23	20	4	26
YaMf2	Male	Mesenterial filaments	36831	6270	384	542	3124	3374	2491	1208	1199	0	2170	0	130	170	672	88	465	308	535	29	19	734	860	267	57	246	216	59	143	0	150	71	0	68	190	32	0	179	82	65	114	159	19	108	72	0	26
YaT1	Male	Tentacles	28391	4439	278	643	2498	2484	1484	924	869	0	1744	0	93	106	344	74	548	179	369	0	14	224	28	85	69	184	128	19	201	0	134	122	0	86	51	12	5	121	52	82	73	72	23	115	62	0	114
YaT2	Male	Tentacles	36415	5833	306	458	3256	2637	1928	929	855	0	2306	0	95	100	468	56	546	237	524	85	0	395	48	197	74	181	152	45	61	0	102	32	7	0	137	27	3	177	55	82	107	96	118	129	75	11	90
YbBW1	Male	Body walls	15660	4251	117	42	2450	3186	1646	762	516	0	760	0	25	38	235	1	262	134	638	30	0	124	6	99	23	154	76	6	78	0	80	5	3	0	172	1	0	134	66	91	67	64	40	81	80	229	37
YbBW2	Male	Body walls	13734	3719	67	32	2126	2937	1334	553	495	0	726	0	32	38	261	7	218	86	641	9	0	124	6	80	0	140	77	9	52	0	61	5	0	15	122	7	0	123	41	106	49	42	16	84	72	142	46
YbG1	Male	Testes	21804	5978	2510	0	0	5253	3023	2804	1060	859	0	3121	738	1667	645	31	762	497	108	1140	7	516	0	70	66	393	0	180	243	0	145	160	0	0	189	436	0	454	21	260	222	85	84	0	13	287	230
YbG2	Male	Testes	17364	5774	6486	0	0	5892	2832	1289	893	852	0	3255	388	3432	0	38	526	157	33	0	10	295	427	108	687	621	135	352	645	0	219	365	0	1251	91	597	0	181	38	153	110	0	259	315	5	515	120
YbMO	Male	Mouth and pharynx	24394	5938	1645	5255	3767	4760	3328	1369	1579	0	0	0	123	1000	740	643	570	213	117	570	0	551	843	153	249	462	135	300	236	0	0	227	0	0	191	146	0	424	146	229	112	86	14	346	23	542	182
YbMf1	Male	Mesenterial filaments	18979	4822	139	0	2536	2918	2418	690	777	33	1064	0	34	70	416	5	472	266	570	0	0	420	295	122	29	238	124	35	124	0	87	12	1	49	66	12	0	202	73	131	106	101	1	133	105	349	73
YbMf2	Male	Mesenterial filaments	15362	3114	38	36	1555	2975	1500	586	390	0	0	0	1	31	193	1	293	132	614	0	0	280	443	75	1	118	65	0	42	0	72	19	0	20	59	1	0	114	18	24	37	50	1	43	80	150	12
YbT1	Male	Tentacles	17889	5242	230	438	2441	2089	2065	531	672	0	956	0	29	67	348	56	277	146	544	51	0	335	0	87	1	130	69	23	94	0	39	32	0	0	81	1	0	122	58	81	58	44	35	68	86	145	96
YbT2	Male	Tentacles	10164	2821	0	15511	1131	1177	992	280	283	0	691	0	6	38	141	1631	112	75	276	13	520	173	29	71	9	119	79	7	83	0	35	4	0	26	50	13	0	104	36	85	68	50	4	41	46	79	61
[truncated: 5,000 more columns]
