# Supplementary material for: Microbiome heterogeneity in tissues of the coral, Fimbriaphyllia (Euphyllia) ancora
Source: Environ Microbiol Rep. 2024 Jul 9;16(4):e13310. doi: 10.1111/1758-2229.13310 (PMC11233273; doi:10.1111/1758-2229.13310)
Supplement: Supplementary file 4 — Table S2. Merged ASV abundance table. Sequence depth is rarefied to 11,712 sequences. [file EMI4-16-e13310-s002.xlsx]

## Sheet: Table S2
Supplementary Table 2. Merged ASV abundance table. Sequence depth is rarefied to 11,712 sequences.
Sample ID	Gender	Tissue	ASV0001	ASV0002	ASV0003	ASV0004	ASV0005	ASV0006	ASV0007	ASV0008	ASV0009	ASV0010	ASV0011	ASV0012	ASV0013	ASV0014	ASV0015	ASV0016	ASV0017	ASV0018	ASV0019	ASV0020	ASV0021	ASV0022	ASV0023	ASV0024	ASV0025	ASV0026	ASV0027	ASV0028	ASV0029	ASV0030	ASV0031	ASV0032	ASV0033	ASV0034	ASV0035	ASV0036	ASV0037	ASV0038	ASV0039	ASV0040	ASV0041	ASV0042	ASV0043	ASV0044	ASV0045	ASV0046	ASV0047
16aBW	Female	Body walls	1904	5843	369	0	378	62	315	22	172	52	141	0	346	20	60	0	0	49	0	0	0	19	1	30	34	6	33	38	0	0	15	45	26	0	14	17	7	4	7	0	11	5	12	4	21	15	0
16bBW	Female	Body walls	4735	3338	457	0	179	176	192	75	75	77	282	150	24	114	36	0	48	71	27	59	0	29	0	49	7	9	24	5	12	0	18	8	1	0	43	14	0	10	27	4	8	24	0	24	2	0	0
OaBW	Female	Body walls	412	8035	199	41	197	71	252	135	218	0	9	0	17	43	64	3	4	88	0	23	0	8	4	9	9	1	20	4	2	0	14	37	79	0	0	2	94	0	18	6	19	8	0	5	68	0	1
ObBW	Female	Body walls	4152	1070	85	213	1665	615	656	111	500	0	107	0	38	26	243	31	3	4	0	6	10	6	8	0	10	0	7	19	70	0	4	8	0	4	3	8	1	0	10	65	25	2	22	17	27	0	72
YaBW	Male	Body walls	6456	882	68	111	530	734	424	218	180	0	366	0	11	9	93	9	115	55	117	4	3	33	0	29	4	56	47	12	21	0	24	11	0	4	30	0	0	46	8	17	23	16	4	16	20	0	9
YbBW	Male	Body walls	5037	1378	35	14	816	1052	514	225	171	0	271	0	14	12	97	2	75	33	265	5	0	40	2	31	4	55	29	5	22	0	23	4	0	2	54	1	0	38	16	36	22	20	10	22	22	67	15
16aMf	Female	Mesenterial filaments	1318	3596	4717	0	150	132	74	14	33	370	68	11	10	1	14	0	0	11	0	0	281	18	23	13	11	0	7	3	4	0	8	1	0	0	11	1	7	0	9	1	4	0	1	4	27	0	2
16bMf	Female	Mesenterial filaments	3350	3341	1687	0	346	139	228	75	86	206	201	0	14	27	52	0	50	34	0	21	24	20	1	39	5	15	40	9	6	0	7	14	0	0	21	0	0	9	37	44	21	32	0	31	22	5	1
OaMf	Female	Mesenterial filaments	236	4001	4342	0	470	4	83	152	96	447	13	0	5	25	50	1	9	25	0	14	140	6	3	24	1	0	8	9	0	0	62	12	0	3	15	0	22	0	4	37	21	88	0	25	41	1	0
ObMf	Female	Mesenterial filaments	4030	1893	87	147	1264	618	652	138	393	0	198	0	30	28	181	28	6	4	181	18	8	8	15	0	5	2	7	14	95	1	6	8	0	3	0	8	0	1	6	54	29	0	4	9	66	0	65
YaMf	Male	Mesenterial filaments	4555	772	2651	51	414	319	306	144	159	276	191	0	24	11	76	20	66	35	62	5	121	69	108	40	7	38	42	6	14	0	19	6	0	9	34	5	0	29	13	11	15	23	5	19	5	1	6
YbMf	Male	Mesenterial filaments	5423	1217	24	3	595	905	593	192	178	4	133	0	3	13	104	0	109	46	212	0	0	123	105	25	3	53	33	3	27	0	22	2	0	11	20	1	0	52	10	23	23	19	0	31	24	77	14
16aMO	Female	Mouth and pharynx	1514	2308	3080	0	0	99	227	38	195	305	0	297	11	9	55	0	10	70	29	12	23	6	47	16	0	21	61	308	0	5	18	26	0	0	18	29	72	0	47	6	27	0	0	9	7	6	0
16bMO	Female	Mouth and pharynx	2856	993	1474	0	0	51	299	106	89	217	0	552	127	109	47	0	45	21	0	0	6	8	19	21	17	48	42	3	0	6	5	16	841	67	58	33	0	17	22	15	12	32	20	14	3	0	6
OaMO	Female	Mouth and pharynx	455	5596	423	1192	585	38	226	642	141	0	0	0	33	111	61	177	6	99	0	57	42	25	37	85	7	0	28	37	0	0	36	54	1	0	3	18	76	0	22	29	44	38	0	6	46	9	2
ObMO	Female	Mouth and pharynx	3000	1397	427	213	1120	636	609	191	358	0	0	0	811	111	174	7	3	0	56	0	9	0	77	0	45	0	0	14	97	0	17	21	0	58	1	0	0	0	0	92	5	8	73	21	17	0	71
YaMO	Male	Mouth and pharynx	3464	608	1014	0	431	236	316	155	191	146	0	0	140	246	50	4	80	0	19	153	2	69	146	49	136	114	11	68	19	0	9	200	0	0	53	65	5	23	18	51	10	20	378	24	1	0	0
YbMO	Male	Mouth and pharynx	4023	995	256	927	611	764	551	245	258	0	0	0	17	170	144	120	88	38	24	78	0	91	129	21	39	78	17	55	29	0	0	39	0	0	33	23	0	77	28	38	13	14	2	58	4	94	26
16aG	Female	Ovaries	427	3490	1882	0	133	2	238	99	4	325	0	6	154	0	28	1	0	67	0	0	3	0	1	3	154	0	0	16	0	0	32	0	0	0	1	36	262	0	0	0	1	0	0	0	1	0	0
16bG	Female	Ovaries	1090	1283	5782	0	267	43	53	29	59	728	0	3	61	222	0	0	22	0	5	0	152	8	0	46	163	0	23	1	41	0	12	1	1	67	19	48	0	9	0	0	1	0	0	5	0	0	0
OaG	Female	Ovaries	327	5569	2377	0	54	35	206	75	115	523	0	142	42	166	41	38	0	39	8	71	18	6	89	0	21	0	44	15	0	0	29	58	0	39	0	0	102	13	40	4	36	0	1	0	8	0	1
ObG	Female	Ovaries	2293	2047	720	160	1268	468	691	175	444	0	0	0	406	246	211	20	4	0	38	123	4	2	48	0	28	0	18	47	84	0	24	36	0	0	0	53	0	0	18	76	16	0	32	26	16	0	80
16aT	Female	Tentacles	1687	4278	964	0	238	76	177	34	75	121	146	0	1303	2	41	0	15	26	0	0	13	11	10	31	25	11	11	111	10	0	4	45	3	0	17	6	31	3	6	3	16	21	0	10	17	10	0
16bT	Female	Tentacles	3169	4158	1734	0	0	191	225	119	70	172	196	198	7	18	26	2	69	48	0	19	36	12	1	49	2	15	39	7	11	0	7	5	0	3	25	1	0	21	15	7	17	23	6	25	19	69	1
OaT	Female	Tentacles	643	4986	85	3240	301	64	168	359	91	0	26	0	4	9	61	371	6	50	0	8	104	5	17	78	4	0	28	19	0	0	18	6	0	0	4	3	45	2	41	13	38	12	0	5	34	1	1
ObT	Female	Tentacles	1666	937	91	5553	467	249	200	34	97	0	58	0	16	9	49	605	3	3	88	4	251	2	25	1	13	1	3	16	31	0	7	12	0	0	0	0	1	2	4	25	16	3	33	9	21	0	23
YaT	Male	Tentacles	6543	1060	62	108	556	502	327	186	160	0	382	0	13	16	84	16	126	47	88	8	2	84	8	24	19	35	18	5	23	0	27	16	1	7	12	1	1	18	7	14	10	15	15	36	16	2	20
YbT	Male	Tentacles	4091	1179	40	2385	550	480	431	144	155	0	238	0	5	12	73	224	58	20	112	7	75	85	5	22	2	39	21	4	33	0	8	6	0	5	22	1	0	35	18	27	19	21	5	16	19	36	21
YaG	Male	Testes	3663	735	544	0	0	415	477	495	244	99	0	444	136	259	62	4	151	97	10	62	0	30	0	43	50	93	77	33	11	509	99	29	0	119	36	65	0	84	35	0	13	78	27	0	1	0	0
YbG	Male	Testes	3483	931	745	0	0	923	506	357	183	145	0	552	92	441	57	6	116	55	14	113	3	59	26	21	61	62	12	51	82	0	27	51	0	94	19	86	0	54	5	37	35	9	33	25	4	79	34
[truncated: 5,000 more columns]
