# Supplementary material for: Microbiome heterogeneity in tissues of the coral, Fimbriaphyllia (Euphyllia) ancora
Source: Environ Microbiol Rep. 2024 Jul 9;16(4):e13310. doi: 10.1111/1758-2229.13310 (PMC11233273; doi:10.1111/1758-2229.13310)
Supplement: Supplementary file 5 — Table S3. Taxonomy of all ASVs generated in this study. [file EMI4-16-e13310-s003.xlsx]

## Sheet: Sheet1
Supplementary Table 3. Taxonomy of all ASVs generated in this study.
ASV	Kingdom	Phylum	Class	Ordder	Family	Genus	Sequence
ASV0001	Bacteria	Proteobacteria	Gammaproteobacteria	Enterobacterales	Alteromonadaceae	Alteromonas	CTACACTTGACATGCTGAGAAGTTACTAGAGATAGTTTCGTGCCTTCGGGAACTCAGACACAGGTGCTGCATGGCTGTCGTCAGCTCGTGTCGTGAGATGTTGGGTTAAGTCCCGCAACGAGCGCAACCCTTGTCCTTAGTTGCCAGCCTTAAGTTGGGCACTCTAAGGAGACTGCCGGTGACAAACCGGAGGAAGGTGGGGACGACGTCAAGTCATCATGGCCCTTACGTGTAGGGCTACACACGTGCTACAATGGCATTTACAGAGGGAAGCGAGACAGTGATGTGGAGCGGACCCCTTAAAGAATGTCGTAGTCCGGATTGGAGTCTGCAACTCGACTCCATGAAGTCGGAATCGCTAGTAATCGCAGGTCAGAATACTGCGGTGAATACGTTCCC…
ASV0002	Bacteria	Proteobacteria	Gammaproteobacteria	Enterobacterales	Alteromonadaceae	Aestuariibacter	CTACACTTGACATGCAGAGAACTTTCCAGAGATGGATTGGTGCCTTCGGGAACTCTGACACAGGTGCTGCATGGCTGTCGTCAGCTCGTGTCGTGAGATGTTGGGTTAAGTCCCGCAACGAGCGCAACCCTTGTCCTTAGTTGCCAGCATTTAGTTGGGCACTCTAAGGAGACTGCCGGTGACAAACCGGAGGAAGGTGGGGACGACGTCAAGTCATCATGGCCCTTACGTGTAGGGCTACACACGTGCTACAATGGCAAGTACAGAGGGAAGCGAGACAGTGATGTGGAGCGGACCCCTTAAAGCTTGTCGTAGTCCGGATTGGAGTCTGCAACTCGACTCCATGAAGTCGGAATCGCTAGTAATCGCAGGTCAGCATACTGCGGTGAATACGTTCCC…
ASV0003	Bacteria	Proteobacteria	Gammaproteobacteria	Pseudomonadales	Endozoicomonadaceae	Endozoicomonas	CTGGCCTTGACATCCTGCGAACTTTCTAGAGATAGATGGGTGCCTTCGGGAACGCAGTGACAGGTGCTGCATGGCTGTCGTCAGCTCGTGTCGTGAGATGTTGGGTTAAGTCCCGCAACGAGCGCAACCCTTGTCCTCAGTTACCAGCACGTTATGGTGGGCACTCTGGGGAGACTGCCGGTGACAAACCGGAGGAAGGTGGGGACGACGTCAAGTCATCATGGCCCTTACGGCCAGGGCTACACACGTGCTACAATGGTGCATACAGACGGTTGCCAAGCCGCGAGGTGGAGCTAATCTGAGAAAGTGCATCGTAGTCCGGATTGGAGTCTGCAACTCGACTCCATGAAGTCGGAATCGCTAGTAATCGTGAATCAGAATGTCACGGTGAATACGTTC…
ASV0004	Bacteria	Proteobacteria	Gammaproteobacteria	Pseudomonadales	Endozoicomonadaceae	Endozoicomonas	CTGGCCTTGACATCCTGCGAACTTTCTAGAGATAGATTGGTGCCTTCGGGAACGCAGTGACAGGTGCTGCATGGCTGTCGTCAGCTCGTGTCGTGAGATGTTGGGTTAAGTCCCGCAACGAGCGCAACCCTTGTCCTCAGTTACCAGCACGTTATGGTGGGCACTCTGGGGAGACTGCCGGTGACAAACCGGAGGAAGGTGGGGACGACGTCAAGTCATCATGGCCCTTACGGCCAGGGCTACACACGTGCTACAATGGTGCATACAGACGGTTGCCAAGCTGTGAAGTGGAGCTAATCTGAGAAAGTGCATCGTAGTCCGGATTGGAGTCTGCAACTCGACTCCATGAAGTCGGAATCGCTAGTAATCGTGAATCAGAATGTCACGGTGAATACGTTC…
ASV0005	Bacteria	Proteobacteria	Gammaproteobacteria	Pseudomonadales	Marinobacteraceae	Marinobacter	CTGGCCTTGACATGCAGAGAACTTTCCAGAGATGGATTGGTGCCTTCGGGAACTCTGACACAGGTGCTGCATGGCCGTCGTCAGCTCGTGTCGTGAGATGTTGGGTTAAGTCCCGTAACGAGCGCAACCCCTATCCCTAGTTGCTAGCAGTTCGGCTGAGAACTCTAGGGAGACTGCCGGTGACAAACCGGAGGAAGGTGGGGATGACGTCAGGTCATCATGGCCCTTACGGCCAGGGCTACACACGTGCTACAATGGTGCGCACAGAGGGCTGCAAACCCGCGAGGGGGAGCCAATCTCACAAAACGCATCGTAGTCCGGATCGCAGTCTGCAACTCGACTGCGTGAAGTCGGAATCGCTAGTAATCGTGAATCAGAATGTCACGGTGAATACGTTCC…
ASV0006	Bacteria	Proteobacteria	Gammaproteobacteria	Enterobacterales	Alteromonadaceae	Alteromonas	CTACACTTGACATGCAGAGAACTTTCTAGAGATAGATTGGTGCCTTCGGGAACTCTGACACAGGTGCTGCATGGCTGTCGTCAGCTCGTGTCGTGAGATGTTGGGTTAAGTCCCGCAACGAGCGCAACCCTTGTCCTTAGTTGCCAGCCTTAAGTTGGGCACTCTAAGGAGACTGCCGGTGACAAACCGGAGGAAGGTGGGGACGACGTCAAGTCATCATGGCCCTTACGTGTAGGGCTACACACGTGCTACAATGGCATTTACAGAGGGAAGCGAGACAGTGATGTGGAGCGGACCCCTTAAAGAATGTCGTAGTCCGGATTGGAGTCTGCAACTCGACTCCATGAAGTCGGAATCGCTAGTAATCGCAGGTCAGAATACTGCGGTGAATACGTTCCC…
ASV0007	Bacteria	Proteobacteria	Gammaproteobacteria	Pseudomonadales	Marinobacteraceae	Marinobacter	CTGGCCTTGACATGCAGAGAACTTTCCAGAGATGGATTGGTGCCTTCGGGAACTCTGACACAGGTGCTGCATGGCCGTCGTCAGCTCGTGTCGTGAGATGTTGGGTTAAGTCCCGTAACGAGCGCAACCCCTATCCCTAGTTGCTAGCAGTTCGGCTGAGAACTCTAGGGAGACTGCCGGTGACAAACCGGAGGAAGGTGGGGATGACGTCAGGTCATCATGGCCCTTACGGCCAGGGCTACACACGTGCTACAATGGTGCGTACAGAGGGCTGCAAACCCGCGAGGGGGAGCTAATCTCACAAAACGCATCGTAGTCCGGATCGGAGTCTGCAACTCGACTCCGTGAAGTCGGAATCGCTAGTAATCGCGAATCAGAATGTCGCGGTGAATACGTTCC…
ASV0008	Bacteria	Proteobacteria	Gammaproteobacteria	Pseudomonadales	Alcanivoracaceae	Ketobacter	CAAGTCTTGACATCCTGCGAACTTTCCAGAAATGGATTGGTGCCTTCGGGAACGCAGTGACAGGTGCTGCATGGCTGTCGTCAGCTCGTGTCGTGAGATGTTGGGTTAAGTCCCGTAACGAGCGCAACCCTTGTCCCTATTTGCCAGCACTTCGGGTGGGAACTCTAGGGAGACTGCCGGTGACAAACCGGAGGAAGGTGGGGACGACGTCAAGTCATCATGGCCCTTACGACTTGGGCTACACACGTGCTACAATGGTCGGTACAGAGGGCAGCAAAGCGGCGACGTGGAGCCAATCCCTTAAAACCGGTCGTAGTCCGGATTGGAGTCTGCAACTCGACTCCATGAAGTCGGAATCGCTAGTAATCGCGAATCAGAATGTCGCGGTGAATACGTTCC…
ASV0009	Bacteria	Proteobacteria	Gammaproteobacteria	Nitrosococcales	Methylophagaceae	Methylophaga	CTGGCCTTGACATGTAGCGAACTTTCCAGAGATGGATTGGTGCCTTCGGGAACGCTAACACAGGTGCTGCATGGCTGTCGTCAGCTCGTGTCGTGAGATGTTGGGTTAAGTCCCGCAACGAGCGCAACCCCTGTCCTTAGTTGCCATCATTCAGTTGGGCACTCTAAGGAGACTGCCGGTGACAAACCGGAGGAAGGTGGGGATGACGTCAAGTCATCATGGCCCTTATGGCCAGGGCTACACACGTGCTACAATGGACGGTACAAAGGGTTGCTAACTCGCGAGAGTGTGCTAATCCCATAAAGCTGTTCGTAGTCCGGATCGCAGTCTGCAACTCGACTGCGTGAAGTCGGAATCGCTAGTAATCGCGGATCAGAATGCCGCGGTGAATACGTTCCC…
ASV0010	Bacteria	Proteobacteria	Gammaproteobacteria	Pseudomonadales	Endozoicomonadaceae	Endozoicomonas	CTGGTCTTGACATCCTGCGAACTTTCTAGAGATAGATTGGTGCCTTCGGGAACGCAGTGACAGGTGCTGCATGGCTGTCGTCAGCTCGTGTCGTGAGATGTTGGGTTAAGTCCCGCAACGAGCGCAACCCTTGTCCTCAGTTACCAGCACGTTATGGTGGGCACTCTGGGGAGACTGCCGGTGACAAACCGGAGGAAGGTGGGGACGACGTCAAGTCATCATGGCCCTTACGGCCAGGGCTACACACGTGCTACAATGGTGCATACAGACGGTTGCCAAGCTGTGAAGTGGAGCTAATCTGAGAAAGTGCATCGTAGTCCGGATTGGAGTCTGCAACTCGACTCCATGAAGTCGGAATCGCTAGTAATCGTGAATCAGAATGTCACGGTGAATACGTTC…
ASV0011	Bacteria	Proteobacteria	Gammaproteobacteria	Enterobacterales	Alteromonadaceae	Alteromonas	CTACACTTGACATGCTGAGAAGTTACTAGAGATAGTTTCGTGCCTTCGGGAACTCAGACACAGGTGCTGCATGGCTGTCGTCAGCTCGTGTCGTGAGATGTTGGGTTAAGTCCCGCAACGAGCGCAACCCTTGTCCTTAGTTGCCAGCATTAGGTTGGGCACTCTAAGGAGACTGCCGGTGACAAACCGGAGGAAGGTGGGGACGACGTCAAGTCATCATGGCCCTTACGTGTAGGGCTACACACGTGCTACAATGGCATTTACAGAGGGAAGCGAGACAGTGATGTGGAGCGGACCCCTTAAAGAATGTCGTAGTCCGGATTGGAGTCTGCAACTCGACTCCATGAAGTCGGAATCGCTAGTAATCGCAGGTCAGCATACTGCGGTGAATACGTTCCC…
ASV0012	Bacteria	Proteobacteria	Gammaproteobacteria	Pseudomonadales	Marinobacteraceae	Marinobacter	CTGGCCTTGACATGCAGAGAACTTTCCAGAGATGGATTGGTGCCTTCGGGAACTCTGACACAGGTGCTGCATGGCCGTCGTCAGCTCGTGTCGTGAGATGTTGGGTTAAGTCCCGTAACGAGCGCAACCCCTATCCCTAGTTGCTAGCAGTTCGGCTGAGAACTCTAGGGAGACTGCCGGTGACAAACCGGAGGAAGGTGGGGATGACGTCAGGTCATCATGGCCCTTACGGCCAGGGCTACACACGTGCTACAATGGCGCGCACAGAGGGCTGCAAACCCGCGAGGGGGAGCCAATCTCACAAAACGCGTCGTAGTCCGGATCGCAGTCTGCAACTCGACTGCGTGAAGTCGGAATCGCTAGTAATCGTGAATCAGAATGTCACGGTGAATACGTTCC…
ASV0013	Bacteria	Proteobacteria	Gammaproteobacteria	Pseudomonadales	Endozoicomonadaceae	Endozoicomonas	CTGGCCTTGACATCCTGCGAACTTTCTAGAGATAGATGGGTGCCTTCGGGAACGCAGAGACAGGTGCTGCATGGCTGTCGTCAGCTCGTGTCGTGAGATGTTGGGTTAAGTCCCGCAACGAGCGCAACCCTTGTCCTCAGTTACCAGCACATTATGGTGGGCACTCTGGGGAGACTGCCGGTGACAAACCGGAGGAAGGTGGGGACGACGTCAAGTCATCATGGCCCTTACGGCCAGGGCTACACACGTGCTACAATGGCGCATACAGACGGTCGCGAAGCCGCGAGGTGAAGCTAATCTGAGAAAGTGCGTCGTAGTCCGGATTGGAGTCTGCAACTCGACTCCATGAAGTCGGAATCGCTAGTAATCGTGAATCAGAATGTCACGGTGAATACGTTC…
ASV0014	Bacteria	Proteobacteria	Gammaproteobacteria	Pseudomonadales	Pseudomonadaceae	Pseudomonas	CTGGCCTTGACATGCTGAGAACTTTCCAGAGATGGATTGGTGCCTTCGGGAACTCAGACACAGGTGCTGCATGGCTGTCGTCAGCTCGTGTCGTGAGATGTTGGGTTAAGTCCCGTAACGAGCGCAACCCTTGTCCTTAGTTACCAGCACGTAATGGTGGGCACTCTAAGGAGACTGCCGGTGACAAACCGGAGGAAGGTGGGGATGACGTCAAGTCATCATGGCCCTTACGGCCAGGGCTACACACGTGCTACAATGGTCGGTACAAAGGGTTGCCAAGCCGCGAGGTGGAGCTAATCCCATAAAACCGATCGTAGTCCGGATCGCAGTCTGCAACTCGACTGCGTGAAGTCGGAATCGCTAGTAATCGTGAATCAGAATGTCACGGTGAATACGTTC…
ASV0015	Bacteria	Proteobacteria	Gammaproteobacteria	Nitrosococcales	Methylophagaceae	Methylophaga	CTGGCCTTGACATGTAGCGAACTTTCCAGAGATGGATTGGTGCCTTCGGGAACGCTAACACAGGTGCTGCATGGCTGTCGTCAGCTCGTGTCGTGAGATGTTGGGTTAAGTCCCGCAACGAGCGCAACCCCTGTCCTTAGTTGCCATCATTTAGTTGGGCACTCTAAGGAGACTGCCGGTGACAAACCGGAGGAAGGTGGGGATGACGTCAAGTCATCATGGCCCTTATGGCCAGGGCTACACACGTGCTACAATGGACGGTACAAAGGGTTGCTAACTCGCGAGAGTGTGCTAATCCCATAAAGCTGTTCGTAGTCCGGATCGCAGTCTGCAACTCGACTGCGTGAAGTCGGAATCGCTAGTAATCGCGGATCAGAATGCCGCGGTGAATACGTTCCC…
ASV0016	Bacteria	Proteobacteria	Gammaproteobacteria	Pseudomonadales	Endozoicomonadaceae	Endozoicomonas	CTGGCCTTGACATCCTGCGAACTTTCTAGAGATAGATGGGTGCCTTCGGGAACGCAGTGACAGGTGCTGCATGGCTGTCGTCAGCTCGTGTTGTGAGATGTTGGGTTAAGTCCCGCAACGAGCGCAACCCTTGTCCTTAGTTACCAGCACGTTATGGTGGGCACTCTAGGGAGACTGCCGGTGACAAACCGGAGGAAGGTGGGGACGACGTCAAGTCATCATGGCCCTTACGGCCAGGGCTACACACGTGCTACAATGGTGCATACAGACGGTTGCCAAGCCGCGAGGTGGAGCTAATCTGAGAAAGTGCATCGTAGTCCGGATTGGAGTCTGCAACTCGACTCCATGAAGTCGGAATCGCTAGTAATCGTGAATCAGAATGTCACGGTGAATACGTTC…
ASV0017	Bacteria	Proteobacteria	Gammaproteobacteria	Pseudomonadales	Spongiibacteraceae	Spongiibacter	CAGGTCTTGACATCCTAGGGACTTTCCAGAGATGGATTGGTGCCTTCGGGAACCTAGAGACAGGTGCTGCATGGCTGTCGTCAGCTCGTGTCGTGAGATGTTGGGTTAAGTCCCGTAACGAGCGCAACCCTTGTCCTTAGTTGCCAGCACGTAATGGTGGGAACTCTAAGGAGACTGCCGGTGACAAACCGGAGGAAGGTGGGGACGACGTCAAGTCATCATGGCCCTTACGACCTGGGCTACACACGTGCTACAATGGGCGGTACAGAGGGCTGCAATATCGCGAGATGGAGCCAATCCCTTAAAACCGTTCGTAGTCCGGATTGGAGTCTGCAACTCGACTCCATGAAGTCGGAATCGCTAGTAATCGCGAATCAGAATGTCGCGGTGAATACGTTC…
ASV0018	Bacteria	Proteobacteria	Gammaproteobacteria	Pseudomonadales	Alcanivoracaceae1	Alcanivorax	CAGGCCTTGACATCCTTGGAACTTTCTAGAGATAGATTGGTGCCTTCGGGAGCCAAGTGACAGGTGCTGCATGGCTGTCGTCAGCTCGTGTCGTGAGATGTTGGGTTAAGTCCCGTAACGAGCGCAACCCTTGTCCCTAGTTGCCAGCACTTCGGGTGGGAACTCTAGGGAGACTGCCGGTGACAAACCGGAGGAAGGTGGGGACGACGTCAAGTCATCATGGCCCTTACGGCCTGGGCTACACACGTGCTACAATGGGCAGTACAGAGGGCAGCGAAGTCGCGAGGCCAAGCAAATCCCTTAAAACTGTTCGTAGTCCGGATTGGAGTCTGCAACTCGACTCCATGAAGTCGGAATCGCTAGTAATCGCGAATCAGAATGTCGCGGTGAATACGTTCC…
ASV0019	Bacteria	Proteobacteria	Gammaproteobacteria	Enterobacterales	Alteromonadaceae	Alteromonadaceae_unclassified	CTACACTTGACATGCAGAGAACTTTCCAGAGATGGATTGGTGCCTTCGGGAACTCTGACACAGGTGCTGCATGGCTGTCGTCAGCTCGTGTCGTGAGATGTTGGGTTAAGTCCCGCAACGAGCGCAACCCTTGTCCTTAGTTGCCAGCATTTAGTTGGGCACTCTAAGGAGACTGCCGGTGACAAACCGGAGGAAGGTGGGGACGACGTCAAGTCATCATGGCCCTTACGTGTAGGGCTACACACGTGCTACAATGGCATTTACAGAGGGAAGCGAGACAGTGATGTGGAGCGGACCCCTTAAAGAATGTCGTAGTCCGGATTGGAGTCTGCAACTCGACTCCATGAAGTCGGAATCGCTAGTAATCGCAGGTCAGAATACTGCGGTGAATACGTTCCC…
ASV0020	Bacteria	Proteobacteria	Gammaproteobacteria	Pseudomonadales	Pseudomonadaceae	Pseudomonas	CAGGCCTTGACATCCAATGAACTTTCCAGAGATGGATTGGTGCCTTCGGGAACATTGAGACAGGTGCTGCATGGCTGTCGTCAGCTCGTGTCGTGAGATGTTGGGTTAAGTCCCGTAACGAGCGCAACCCTTGTCCTTAGTTACCAGCACGTTATGGTGGGCACTCTAAGGAGACTGCCGGTGACAAACCGGAGGAAGGTGGGGATGACGTCAAGTCATCATGGCCCTTACGGCCTGGGCTACACACGTGCTACAATGGTCGGTACAGAGGGTTGCCAAGCCGCGAGGTGGAGCTAATCCCACAAAACCGATCGTAGTCCGGATCGCAGTCTGCAACTCGACTGCGTGAAGTCGGAATCGCTAGTAATCGCGAATCAGAATGTCGCGGTGAATACGTTC…
ASV0021	Bacteria	Proteobacteria	Gammaproteobacteria	Pseudomonadales	Endozoicomonadaceae	Endozoicomonas	CTGGCCTTGACATCCTGCGAACTTTCTAGAGATAGATGGGTGCCTTCGGGAACGCAGTGACAGGTGCTGCATGGCTGTCGTCAGCTCGTGTCGTGAGATGTTGGGTTAAGTCCCGCAACGAGCGCAACCCTTGTCCTCAGTTACCAGCACGTTATGGTGGGCACTCTGGGGAGACTGCCGGTGACAAACCGGAGGAAGGTGGGGACGACGTCAAGTCATCATGGCCCTTACGGCCAGGGCTACACACGTGCTACAATGGTGCATACAGACGGTTGCCAAGCTGTGAAGTGGAGCTAATCTGAGAAAGTGCATCGTAGTCCGGATTGGAGTCTGCAACTCGACTCCATGAAGTCGGAATCGCTAGTAATCGTGAATCAGAATGTCACGGTGAATACGTTC…
ASV0022	Bacteria	Proteobacteria	Gammaproteobacteria	Nitrosococcales	Methylophagaceae	Methylophaga	CTGGCCTTGACATGTAGCGAACTTTCCAGAGATGGATTGGTGCCTTCGGGAACGCTAACACAGGTGCTGCATGGCTGTCGTCAGCTCGTGTCGTGAGATGTTGGGTTAAGTCCCGCAACGAGCGCAACCCCTGTCCTTAGTTGCCATCATTTAGTTGGGCACTCTAAGGAGACTGCCGGTGACAAACCGGAGGAAGGTGGGGATGACGTCAAGTCATCATGGCCCTTATGGCCAGGGCTACACACGTGCTACAATGGCTAGTACAAAGGGTTGCTAACTCGCGAGAGTATGCTAATCCCATAAAGCTAGTCGTAGTCCGGATCGCAGTCTGCAACTCGACTGCGTGAAGTCGGAATCGCTAGTAATCGCGGATCAGAATGCCGCGGTGAATACGTTCCC…
ASV0023	Bacteria	Bacteria_unclassified	Bacteria_unclassified	Bacteria_unclassified	Bacteria_unclassified	Bacteria_unclassified	CAGGACTTGACATTTGGTGCAAAGTTATGGAAACATAACGGAGGTTAACACCAAACAGATAGTGCATGGTTGTCGTCAGTTCGTGTCGTGAGATGTAAGGTTAAGTCCTTCAACGAACGCAACCCTTGTTGTTAGTTGCTAACATTAAGTTGAGTACTTTAACAAGACTGCCAGTGTAAAAGCTGGAGGAAGGAGAGGATAACGTCAAATCATTATGCTTCTTACGTCCTGGGCTACACACGTGCTACAATGGCAGGTACAAAAAGTTACAAATCCGTGAGGAAGAGTCAATCTCAAAAACCTGTCCCAGTTCGGATTGAAGTCTGCAATTTGACTTCATGAAGTCGGAATCGCTAGTAATCGCAAATCAGCCATGTTGCGGTGAATACGTTCTCGAGT…
ASV0024	Bacteria	Proteobacteria	Alphaproteobacteria	Rhodobacterales	Rhodobacteraceae	Pseudophaeobacter	CAACCCTTGACATCCTCGGACCGCCAGAGAGATCTGGTTTTCACTTCGGTGACCGAGTGACAGGTGCTGCATGGCTGTCGTCAGCTCGTGTCGTGAGATGTTCGGTTAAGTCCGGCAACGAGCGCAACCCACATCCTTAGTTGCCAGCAGTTCGGCTGGGCACTCTAGGGAAACTGCCCGTGATAAGCGGGAGGAAGGTGTGGATGACGTCAAGTCCTCATGGCCCTTACGGGTTGGGCTACACACGTGCTACAATGGCATCAACAATGGGTTAATCCCCAAAAGATGTCTCAGTTCGGATTGGGGTCTGCAACTCGACCCCATGAAGTCGGAATCGCTAGTAATCGCGTAACAGCATGACGCGGTGAATACGTTCCCGGGCCTT
ASV0025	Bacteria	Actinobacteriota	Actinobacteria	Propionibacteriales	Propionibacteriaceae	Cutibacterium	CTGGGTTTGACATGGATCGGGAGTGCTCAGAGATGGGTGTGCCTCTTTTGGGGTCGGTTCACAGGTGGTGCATGGCTGTCGTCAGCTCGTGTCGTGAGATGTTGGGTTAAGTCCCGCAACGAGCGCAACCCTTGTTCACTGTTGCCAGCACGTTATGGTGGGGACTCAGTGGAGACCGCCGGGGTCAACTCGGAGGAAGGTGGGGATGACGTCAAGTCATCATGCCCCTTATGTCCAGGGCTTCACGCATGCTACAATGGCTGGTACAGAGAGTGGCGAGCCTGTGAGGGTGAGCGAATCTCGGAAAGCCGGTCTCAGTTCGGATTGGGGTCTGCAACTCGACCTCATGAAGTCGGAGTCGCTAGTAATCGCAGATCAGCAACGCTGCGGTGAATACGT…
ASV0026	Bacteria	Bdellovibrionota	Bdellovibrionia	Bacteriovoracales	Bacteriovoracaceae	Peredibacter	CTAGGCTTGAAATCCTTCGAATCCCGAGTAATGTTGGGAGTGCCCGCAAGGGAATGAAGTGACAGGTGCTGCATGGCTGTCGTCAGCTCGTGTTGTGAAATGTTGGGTTAAGTCTCGCAACGAGCGCAACCCCTATCTTTAGTTGCCAGCATTAAGTTGGGCACTCTAGAGAGACTGCCCGGGTTAACCGGGAGGAAGGTGGGGATGACGTCAAGTCCTCATGGCCCTTATGCCTAGGGCTACACACGTAATACAATGGTGCAAACAAAGGGAAGCGAGCATGCGAGTGTTAGCAAATCTCAAAAATTGCATCTCAGTCCGGATTGGAGTCTGCAACTCGACTCCATGAAGTTGGAATCGCTAGTAATCGCGGATCAGCACGCCGCGGTGAATACGTTC…
ASV0027	Bacteria	Proteobacteria	Gammaproteobacteria	Salinisphaerales	Salinisphaeraceae	Salinisphaera	CTGGCCTTGACATCCTGCGAACTTTCTAGAGATAGATTGGTGCCTTCGGGAACGCAGTGACAGGTGCTGCATGGCTGTCGTCAGCTCGTGTCGTGAGATGTTGGGTTAAGTCCCGCAACGAGCGCAACCCTTGTCCTTAGTTGCCAGCATTCAGTTGGGCACTCTAAGGAGACCGCCGGTGACAAACCGGAGGAAGGTGGGGATGACGTCAAGTCATCATGGCCCTTATGGCCAGGGCTACACACGTGCTACAATGGCAAGTACAGAGGGCAGCGAAGCCGCGAGGTGAAGCTAATCCCACAAAGCTTGTCGTAGTCCGGATTGCAGTCTGCAACTCGACTGCATGAAGTCGGAATCGCTAGTAATCGCGAATCAGCATTGTCGCGGTGAATACGTTCC…
ASV0028	Bacteria	Actinobacteriota	Actinobacteria	Corynebacteriales	Nocardiaceae	Rhodococcus	CTGGGTTTGACATATACCGGAAAGCTGCAGAGATGTGGCCCCCCTTGTGGTCGGTATACAGGTGGTGCATGGCTGTCGTCAGCTCGTGTCGTGAGATGTTGGGTTAAGTCCCGCAACGAGCGCAACCCCTATCTTATGTTGCCAGCACGTTATGGTGGGGACTCGTAAGAGACTGCCGGGGTCAACTCGGAGGAAGGTGGGGACGACGTCAAGTCATCATGCCCCTTATGTCCAGGGCTTCACACATGCTACAATGGCCAGTACAGAGGGCTGCGAGACCGTGAGGTGGAGCGAATCCCTTAAAGCTGGTCTCAGTTCGGATCGGGGTCTGCAACTCGACCCCGTGAAGTCGGAGTCGCTAGTAATCGCAGATCAGCAACGCTGCGGTGAATACGTTCC…
ASV0029	Bacteria	Proteobacteria	Gammaproteobacteria	Enterobacterales	Alteromonadaceae	Alteromonadaceae_unclassified	CTACACTTGACATGCAGAGAATTTTCCAGAGATGGATTAGTGCCTTCGGGAACTCTGACACAGGTGCTGCATGGCTGTCGTCAGCTCGTGTCGTGAGATGTTGGGTTAAGTCCCGCAACGAGCGCAACCCTTGTCCTTAGTTGCCAGCATTCAGTTGGGCACTCTAAGGAGACTGCCGGTGACAAACCGGAGGAAGGTGGGGACGACGTCAAGTCATCATGGCCCTTACGTGTAGGGCTACACACGTGCTACAATGGCAAGTACAGAGGGAAGCAAGACAGTGATGTGGAGCGGACCCCTTAAAGCTTGTCGTAGTCCGGATTGGAGTCTGCAACTCGACTCCATGAAGTCGGAATCGCTAGTAATCGCAGGTCAGCATACTGCGGTGAATACGTTCCC…
ASV0030	Bacteria	Proteobacteria	Gammaproteobacteria	Pseudomonadales	Endozoicomonadaceae	Endozoicomonas	CTGGCCTTGACATCCTGCGAACTTCCTAGAGATAGGTTGGTGCCTTCGGGAACGCAGAGACAGGTGCTGCATGGCTGTCGTCAGCTCGTGTCGTGAGATGTTGGGTTAAGTCCCGCAACGAGCGCAACCCTTGTCCTCAGTTACCAGCACGTGATGGTGGGCACTCTGGGGAGACTGCCGGTGACAAACCGGAGGAAGGTGGGGACGACGTCAAGTCATCATGGCCCTTACGGCCAGGGCTACACACGTGCTACAATGGTGCATACAGACGGTTGCCAAGCCGCGAGGTGGAGCTAATCTGAGAAAGTGCATCGTAGTCCGGATTGGAGTCTGCAACTCGACTCCATGAAGTCGGAATCGCTAGTAATCGTGAATCAGAATGTCACGGTGAATACGTTC…
ASV0031	Bacteria	Proteobacteria	Alphaproteobacteria	Caulobacterales	Parvularculaceae	Hyphococcus	CAGCCCTTGACATCGGGATCGCGCAGACCAGAGATGGACTGTTTCAGTTCGGCTGGATCCCAGACAGGTGTTGCATGGCTGTCGTCAGCTCGTGTCGTGAGATGTTGGGTTAAGTCCCGCAACGAGCGCAACCCTCGCTGTTAGTTGCCAGCATTTAGTTGGGCACTCTAGCGGTACCGCCGGTGATAAGCCGGAGGAAGGTGGGGATGACGTCAAGTCATCATGGCCCTTACGGGCTGGGCTACACACGTGCTACAATGGCGTCCATAATGGGATAATCCCCAAAAGACGTCTCAGTTCGGATTGTCTGCTGCAACTCGCAGGCATGAAGTTGGAATCGCTAGTAATCGTGGATCAGCATGCCACGGTGAATACGTTCCCGGGCCTT
ASV0032	Bacteria	Proteobacteria	Alphaproteobacteria	Rhizobiales	Rhizobiaceae	Pseudochrobactrum	CAGCTCTTGACATGCCTATGAATGTTAGTGGAGACACTTTCAGCCTTTCGGGGCGTAGGACACAGGTGCTGCATGGCTGTCGTCAGCTCGTGTCGTGAGATGTTGGGTTAAGTCCCGCAACGAGCGCAACCCTCGCCTTTAGTTGCCATCATTTAGTTGGGCACTCTAAAGGGACTGCCAGTGATAAGCTGGAGGAAGGTGGGGATGACGTCAAGTCCTCATGGCCCTTACGGGCTGGGCTACACACGTGCTACAATGGTGGTGACAGTGGGCAGCGAGACCGCGAGGTCGAGCTAATCTCCAAAAGCCATCTCAGTTCGGATTGCACTCTGCAACTCGAGTGCATGAAGTTGGAATCGCTAGTAATCGCGGATCAGAATGCCGCGGTGAATACGTTCC…
ASV0033	Bacteria	Cyanobacteria	Cyanobacteriia	Synechococcales	Cyanobiaceae	Synechococcus_CC9902	CAGGGTTTGACATCCTGCGAATCTCTTGGAAACAGGAGAGTGCCTTCGGGAACGCAGTGACAGGTGGTGCATGGCTGTCGTCAGCTCGTGTCGTGAGATGTTGGGTTAAGTCCCGCAACGAGCGCAACCCACGTCTTTAGTTGCCAGCATTTAGTTGGGCACTCTAGAGAGACTGCCGGTGATAAACCGGAGGAAGGTGTGGATGACGTCAAGTCATCATGCCCCTTACATCCTGGGCTACACACGTACTACAATGCTACGGACAAAGGGCAGCAAGTTCGCGAGGACAAGCAAATCCCATAAACCGTGGCTCAGTTCAGATCGTAGGCTGCAACTCGCCTACGTGAAGGCGGAATCGCTAGTAATCGCAGGTCAGCATACTGCGGTGAATACGTTCCC…
ASV0034	Bacteria	Proteobacteria	Gammaproteobacteria	Pseudomonadales	Pseudomonadaceae	Pseudomonas	CAGGCCTTGACATCCAATGAACTTTCCAGAGATGGATTGGTGCCTTCGGGAGCATTGAGACAGGTGCTGCATGGCTGTCGTCAGCTCGTGTCGTGAGATGTTGGGTTAAGTCCCGTAACGAGCGCAACCCTTGTCCTTAGTTACCAGCACGTTATGGTGGGCACTCTAAGGAGACTGCCGGTGACAAACCGGAGGAAGGTGGGGATGACGTCAAGTCATCATGGCCCTTACGGCCTGGGCTACACACGTGCTACAATGGTCGGTACAGAGGGTTGCCAAGCCGCGAGGTGGAGCTAATCCCACAAAACCGATCGTAGTCCGGATCGCAGTCTGCAACTCGACTGCGTGAAGTCGGAATCGCTAGTAATCGCGAATCAGAATGTCGCGGTGAATACGTTC…
ASV0035	Bacteria	Proteobacteria	Alphaproteobacteria	Rhodobacterales	Rhodobacteraceae	Yoonia-Loktanella	CAACCCTTGACATCCTAGGACCGCCAGAGAGATCTGGTTTTCACTTCGGTGACCTAGTGACAGGTGCTGCATGGCTGTCGTCAGCTCGTGTCGTGAGATGTTCGGTTAAGTCCGGCAACGAGCGCAACCCACATCCTTAGTTGCCAGCAGTTCGGCTGGGCACTCTAGGGAAACTGCCCGTGATAAGCGGGAGGAAGGTGTGGATGACGTCAAGTCCTCATGGCCCTTACGGGTTGGGCTACACACGTGCTACAATGGTGTCTACAGTGAGTTAATCTCCAAAAGACATCTCAGTTCGGATTGGGGTCTGCAACTCGACCCCATGAAGTCGGAATCGCTAGTAATCGCGTAACAGCATGACGCGGTGAATACGTTCCCGGGCCTT
ASV0036	Bacteria	Proteobacteria	Gammaproteobacteria	Pseudomonadales	Endozoicomonadaceae	Endozoicomonas	CTGGCCTTGACATCCTGCGAACTTTCTAGAGATAGATTGGTGCCTTCGGGAACGCAGTGACAGGTGCTGCATGGCTGTCGTCAGCTCGTGTCGTGAGATGTTGGGTTAAGTCCCGCAACGAGCGCAACCCTTGTCCTTAGTTACCAGCACGTCATGGTGGGCACTCTAGGGAGACTGCCGGTGACAAACCGGAGGAAGGTGGGGACGACGTCAAGTCATCATGGCCCTTACGGCCAGGGCTACACACGTGCTACAATGGTGCATACAGACGGTTGCCAAGCCGCAAGGTGGAGCTAATCTGAGAAAGTGCATCGTAGTCCGGATTGGGGTCTGCAACTCGACCCCATGAAGTCGGAATCGCTAGTAATCGTGAATCAGAATGTCACGGTGAATACGTTC…
ASV0037	Bacteria	Proteobacteria	Gammaproteobacteria	Nitrosococcales	Methylophagaceae	Methylophaga	CTGGCCTTGACATGCACGGAACTTTCCAGAGATGGATTGGTGCCTTCGGGAACCGTGACACAGGTGCTGCATGGCTGTCGTCAGCTCGTGTCGTGAGATGTTGGGTTAAGTCCCGCAACGAGCGCAACCCCTGTCCTTAGTTGCCATCATTCAGTTGGGCACTCTAAGGAGACTGCCGGTGACAAACCGGAGGAAGGTGGGGATGACGTCAAGTCATCATGGCCCTTATGGCCAGGGCTACACACGTGCTACAATGGCAAGTACAAAGGGTTGCTAACTCGCGAGGGTGTGCTAATCCCATAAAGCTTGTCGTAGTCCGGATCGCAGTCTGCAACTCGACTGCGTGAAGTCGGAATCGCTAGTAATCGCGGATCAGAATGCCGCGGTGAATACGTTCCC…
ASV0038	Bacteria	Bacteroidota	Bacteroidia	Flavobacteriales	Flavobacteriaceae	Croceibacter	CAGGGCTTAAATGCATTATGACAGGGGTGGAGACACCCTTTTCTTCGGACATTTTGCAAGGTGCTGCATGGTTGTCGTCAGCTCGTGCCGTGAGGTGTCAGGTTAAGTCCTATAACGAGCGCAACCCCTGTTGTTAGTTGCCAGCGAGTAATGTCGGGAACTCTAGCAAGACTGCCGGTGCAAACCGCGAGGAAGGTGGGGATGACGTCAAATCATCACGGCCCTTACGCCCTGGGCCACACACGTGCTACAATGGCAGGTACAGCAAGCAGCCACTGGGCGACCAGGAGCGAATCTGTAAAGCCTGTCACAGTTCGGATCGGAGTCTGCAACTCGACTCCGTGAAGCTGGAATCGCTAGTAATCGCATATCAGCCATGATGCGGTGAATACGTTCCCG…
ASV0039	Bacteria	Actinobacteriota	Actinobacteria	Corynebacteriales	Nocardiaceae	Rhodococcus	CTGGGTTTGACATACACCGGATCGCCGTAGAGATACGGTTTCCCTTGTGGTCGGTGTACAGGTGGTGCATGGCTGTCGTCAGCTCGTGTCGTGAGATGTTGGGTTAAGTCCCGCAACGAGCGCAACCCTTGTCTTATGTTGCCAGCACGTGATGGTGGGGACTCGTAAGAGACTGCCGGGGTCAACTCGGAGGAAGGTGGGGACGACGTCAAGTCATCATGCCCCTTATGTCCAGGGCTTCACACATGCTACAATGGCCAGTACAGAGGGCTGCGAGACCGTGAGGTGGAGCGAATCCCTTAAAGCTGGTCTCAGTTCGGATCGGGGTCTGCAACTCGACCCCGTGAAGTCGGAGTCGCTAGTAATCGCAGATCAGCAACGCTGCGGTGAATACGTTCC…
ASV0040	Bacteria	Planctomycetota	OM190	OM190_or	OM190_fa	OM190_ge	CCAGGCTTGACATGCAGGGGCTAGGCCGGTGAAAGTCGGCTGATTACCTTCGGGTGTGACCTGCACAGGTGTTGCATGGCTGTCGTCAGCTCGTGTCGTGAGATGTCGGGTTAAGTCCCTTAACGAGCGAAACCCTTATCACTAGTTACCAGCGGGTAAAGCCGGGCACTTTAGTGAGACTGCCGTTGTCAAAACGGAGGAAGGTGGGGACGACGTCAAGTCATCATGGCCCTTACGCCTGGGGCTACACACGTGCTACAATGGCTGGTACAGAGAGATGCGAAGCCGCGAGGTGGTGCAGACCTCATAAAGCCAGCCCCAGTTCGGATTGTAGGCTGCAACTCGCCTGCATGAAGTTGGAATCGCTAGTAATCGCGGATCAGCTACGCCGCGGTGAAT…
ASV0041	Bacteria	Proteobacteria	Alphaproteobacteria	Rhodobacterales	Rhodobacteraceae	Rhodobacteraceae_unclassified	CAACCCTTGACATCCCGGGACCGCCAGAGAGATCTGGTTTCCACTTCGGTGGCTCGGTGACAGGTGCTGCATGGCTGTCGTCAGCTCGTGTCGTGAGATGTTCGGTTAAGTCCGGCAACGAGCGCAACCCACACCCTTAGTTGCCAGCATTTGGTTGGGCACTCTAGGGGAACTGCCCGTGATAAGCGGGAGGAAGGTGTGGATGACGTCAAGTCCTCATGGCCCTTACGGGTTGGGCTACACACGTGCTACAATGGCAGTGACAATGGGTTAATCCCAAAAAACTGTCTCAGTTCGGATTGGGGTCTGCAACTCGACCCCATGAAGTCGGAATCGCTAGTAATCGCGTAACAGCATGACGCGGTGAATACGTTCCCGGGCCTT
ASV0042	Bacteria	Proteobacteria	Alphaproteobacteria	Caulobacterales	Hyphomonadaceae	Hyphomonas	CTACCCTTGACATACCGATCGCGGTTTCCAGAGATGGATTCCTTCAGTTAGGCTGGATCGGATACAGGTGCTGCATGGCTGTCGTCAGCTCGTGTCGTGAGATGTTGGGTTAAGTCCCGCAACGAGCGCAACCCTCATCCTTAGTTGCCATCACGTTTGGGTGGGCACTCTAAGGAAACTGCCGGTGGTAAGCCGGAGGAAGGTGGGGATGACGTCAAGTCCTCATGGCCCTTACGGGTAGGGCTACACACGTGCTACAATGGCAGTGACAATGGGTTAATCCCCAAAAACTGTCTCAGTTCGGATTGTCGTCTGCAACTCGACGGCATGAAGGTGGAATCGCTAGTAATCGTGGATCAGCATGCCACGGTGAATACGTTCCCGGGCCTT
ASV0043	Bacteria	Proteobacteria	Alphaproteobacteria	Sphingomonadales	Sphingomonadaceae	Sphingomonas	CAGCGTTTGACATGTCCGGACGATTTCCAGAGATGGATCTCTTCCCTTCGGGGACTGGAACACAGGTGCTGCATGGCTGTCGTCAGCTCGTGTCGTGAGATGTTGGGTTAAGTCCCGCAACGAGCGCAACCCTCGCCTTTAGTTACCATCATTCAGTTGGGTACTCTAAAGGAACCGCCGGTGATAAGCCGGAGGAAGGTGGGGATGACGTCAAGTCCTCATGGCCCTTACGCGCTGGGCTACACACGTGCTACAATGGCGGTGACAGTGGGCAGCAATCCCGCGAGGGTGAGCTAATCTCCAAAAGCCGTCTCAGTTCGGATTGTTCTCTGCAACTCGAGAGCATGAAGGCGGAATCGCTAGTAATCGCGGATCAGCATGCCGCGGTGAATACGTTCC…
ASV0044	Bacteria	Proteobacteria	Gammaproteobacteria	Gammaproteobacteria_unclassified	Gammaproteobacteria_unclassified	Gammaproteobacteria_unclassified	CTGCCCTTGACATCCTCAGAACTTGTTAGAGATAACTTGGTGCCTTCGGGAACTGAGTGACAGGTGCTGCATGGCTGTCGTCAGCTCGTGTCGTGAGATGTTGGGTTAAGTCCCGCAACGAGCGCAACCCTTGTCCCTAGTTGCCAGCACGTAATGGTGGGAACTCTAGGGAGACTGCCGGTGACAAACCGGAGGAAGGTGGGGATGACGTCAAGTCATCATGGCCCTTACGGGCAGGGCTACACACGTGCTACAATGGTCGGTACAGAGGGTTGCGAAGCGGCGACGTGGAGCTAATCCCCATAAAAGCCGATCTTAGTCCGGATTGCAGTCTGCAACTCGACTGCATGAAGTCGGAATCGCTAGTAATCGCGAATCAGCATTGTCGCGGTGAATACG…
ASV0045	Bacteria	Proteobacteria	Gammaproteobacteria	Enterobacterales	Alteromonadaceae	Aestuariibacter	CTGGCCTTGACATGCAGAGAACTTTCCAGAGATGGATTGGTGCCTTCGGGAACTCTGACACAGGTGCTGCATGGCTGTCGTCAGCTCGTGTCGTGAGATGTTGGGTTAAGTCCCGCAACGAGCGCAACCCTTGTCCTTAGTTGCCAGCATTTAGTTGGGCACTCTAAGGAGACTGCCGGTGACAAACCGGAGGAAGGTGGGGACGACGTCAAGTCATCATGGCCCTTACGTGTAGGGCTACACACGTGCTACAATGGCAAGTACAGAGGGAAGCGAGACAGTGATGTGGAGCGGACCCCTTAAAGCTTGTCGTAGTCCGGATTGGAGTCTGCAACTCGACTCCATGAAGTCGGAATCGCTAGTAATCGCAGGTCAGCATACTGCGGTGAATACGTTCCC…
ASV0046	Bacteria	Proteobacteria	Gammaproteobacteria	Pseudomonadales	Halomonadaceae	Halomonas	CTACCCTTGACATCGAGAGAACTTTCCAGAGATGGATTGGTGCCTTCGGGAACTCTCAGACAGGTGCTGCATGGCTGTCGTCAGCTCGTGTTGTGAAATGTTGGGTTAAGTCCCGTAACGAGCGCAACCCTTGTCCCTATTTGCCAGCGATTCGGTCGGGAACTCTAGGGAGACTGCCGGTGACAAACCGGAGGAAGGTGGGGACGACGTCAAGTCATCATGGCCCTTACGGGTAGGGCTACACACGTGCTACAATGGCCGGTACAATGGGTTGCGAATCCGCGAGGTGGAGCTAATCCCATAAAGCCGGTCTCAGTCCGGATCGGAGTCTGCAACTCGACTCCGTGAAGTCGGAATCGCTAGTAATCGTGAATCAGAATGTCACGGTGAATACGTTCC…
ASV0047	Bacteria	Proteobacteria	Gammaproteobacteria	Enterobacterales	Alteromonadaceae	Aestuariibacter	CTACTCTTGACATCCAGGAAATTTTTCAGAGATGAATTAGTGCCTTCGGGAATCCTGAGACAGGTGCTGCATGGCTGTCGTCAGCTCGTGTCGTGAGATGTTGGGTTAAGTCCCGCAACGAGCGCAACCCTTGTCCTTAGTTGCCAGCCTTAAGTTGGGCACTCTAAGGAGACTGCCGGTGACAAACCGGAGGAAGGTGGGGACGACGTCAAGTCATCATGGCCCTTACGAGTAGGGCTACACACGTGCTACAATGGCAAGTACAGAGGGAAGCGAGACGGTGACGTGGAGCGGACCCCTTAAAGCTTGTCGTAGTCCGGATTGAAGTCTGCAACTCGACTTCATGAAGTCGGAATCGCTAGTAATCGCAGGTCAGCATACTGCGGTGAATACGTTCCC…
ASV0048	Bacteria	Proteobacteria	Alphaproteobacteria	Sphingomonadales	Sphingomonadaceae	Sphingomonas	CAGCGTTTGACATGGTAGGACGACTTCCAGAGATGGATTTCTTCCCTTCGGGGACCTACACACAGGTGCTGCATGGCTGTCGTCAGCTCGTGTCGTGAGATGTTGGGTTAAGTCCCGCAACGAGCGCAACCCTCGCCTTTAGTTACCATCATTTGGTTGGGTACTCTAAAGGAACCGCCGGTGATAAGCCGGAGGAAGGTGGGGATGACGTCAAGTCCTCATGGCCCTTACGCGCTGGGCTACACACGTGCTACAATGGCAACTACAGTGGGCAGCGACCCTGCGAGGGCGAGCTAATCCCCAAAAGTTGTCTCAGTTCGGATTGTTCTCTGCAACTCGAGAGCATGAAGGCGGAATCGCTAGTAATCGCGGATCAGCATGCCGCGGTGAATACGTTCC…
ASV0049	Bacteria	Proteobacteria	Gammaproteobacteria	Pseudomonadales	Moraxellaceae	Enhydrobacter	CTGGTCTTGACATAGTGAGAATCCTGCAGAGATGCGGGAGTGCCTTCGGGAATTCACATACAGGTGCTGCATGGCTGTCGTCAGCTCGTGTCGTGAGATGTTGGGTTAAGTCCCGCAACGAGCGCAACCCTTTTCCTTATTTGCCAGCGGGTTAAGCCGGGAACTTTAAGGATACTGCCAGTGACAAACTGGAGGAAGGCGGGGACGACGTCAAGTCATCATGGCCCTTACGACCAGGGCTACACACGTGCTACAATGGTAGGTACAGAGGGTTGCTACACAGCGATGTGATGCTAATCTCAAAAAGCCTATCGTAGTCCGGATTGGAGTCTGCAACTCGACTCCATGAAGTCGGAATCGCTAGTAATCGCAGATCAGAATGCTGCGGTGAATACGTTC…
ASV0050	Bacteria	Cyanobacteria	Cyanobacteriia	Cyanobacteriales	Prochloraceae	Prochloron_P1-Palau	CAGGGCTTGACATGTGGCGAATCTGGGTGAAAGCTTGGAGTGCCTTAGGGAGCGCCAACACAGGTGGTGCATGGCTGTCGTCAGCTCGTGTCGTGAGATGTTGGGTTAAGTCCCGCAACGAGCGCAACCCTCGTTTTTAGTTGCCATTTTAATGGCTCTCTAGAGAGACTGCCGGGGACAACTCGGAGGAAGGTGGGGATGACGTCAAGTCAGCATGCCCCTTACGCCCTGGGCTACACACGTACTACAATGGTTGGGACAAAGGGCAGCTACCCCGCGAGGGCAAGCGAATCTCATCAAACCCAGCCTCAGTTCAGATTGCAGGCTGCAACTCGCCTGCATGAAGTCGGAATCGCTAGTAATCGCAGGTCAGCATACTGCGGTGAATTCGTTCCCGGG…
ASV0051	Bacteria	Proteobacteria	Alphaproteobacteria	Caulobacterales	Hyphomonadaceae	Maricaulis	CTACCCTTGACATACCAATCGCGATTTCCGGAGACGGATTTCTTCAGTTCGGCTGGATTGGATACAGGTGCTGCATGGCTGTCGTCAGCTCGTGTCGTGAGATGTTGGGTTAAGTCCCGCAACGAGCGCAACCCTCGCCGTTAGTTGCCAGCAGGTTTGGCTGGGCACTCTAACGGGACCGCCGGTGTCAAGCCGGAGGAAGGTGGGGATGACGTCAAGTCCTCATGGCCCTTACGGGTAGGGCTACACACGTGCTACAATGGCAGTGACAGAGAGCTAATCTCAAAAAACTGTCTCAGTTCGGATTGTCTTCTGCAACTCGAAGGCATGAAGTTGGAATCGCTAGTAATCGCGGATCAGCATGCCGCGGTGAATACGTTCCCGGGCCTT
ASV0052	Bacteria	Actinobacteriota	Actinobacteria	Pseudonocardiales	Pseudonocardiaceae	Pseudonocardia	CTGGGTTTGACATGCACAGGATCGCGGCAGAGATGCCGTTTCCCTTGTGGCCTGTGTGCAGGTGGTGCATGGCTGTCGTCAGCTCGTGTCGTGAGATGTTGGGTTAAGTCCCGCAACGAGCGCAACCCTTGTTCCATGTTGCCAGCGGGTGATGCCGGGGACTCATGGGAGACTGCCGGGGTCAACTCGGAGGAAGGTGGGGATGACGTCAAGTCATCATGCCCCTTATGTCCAGGGCTTCACACATGCTACAATGGCTCATACAGAGGGCTGCGAGACCGTGAGGTGGAGCGAATCCCTTAAAGTGAGTCTCAGTTCGGATCGGGGTCTGCAACTCGACCCCGTGAAGTTGGAGTCGCTAGTAATCGCAGATCAGCAACGCTGCGGTGAATACGTTCC…
ASV0053	Bacteria	Myxococcota	Polyangia	Polyangiales	Sandaracinaceae	Sandaracinus	CCGGGCTAGAAAAACAGGGAATCCCTCCGAAACGAGGGAGTGCTCGTAAGAGAACCCTGGTCCAGGTGCTGCATGGCTGTCGTCAGCTCGTGTCGTGAGATGTTGGGTTAAGTCCCGCAACGAGCGCAACCCCTGTCCTTAGTTGCCATCAGTTCGGCTGGGCACTCTAAGGAGACCGCCGGCGTCAAGCCGGAGGAAGGTGGGGATGACGTCAAGTCCTCATGGCCCTTATGTCCGGGGCTACACACGTGCTACAATGGCCGGTACAAAGCGCAGCGAACTCGTGAGAGCAAGCCAATCGCAAAAAGCCGGTCTCAGTACGGATTGCAGTCTGCAACTCGACTGCATGAAGCCGGAATCGCTAGTAATCGTTGATCAGCAGGCAACGGTGAATACGTT…
ASV0054	Bacteria	Proteobacteria	Alphaproteobacteria	Caulobacterales	Caulobacteraceae	Caulobacter	CACCTTTTGACATGCCTGGACCGCCACAGAGATGTGGTTTTCCCTTCGGGGACTGGGACACAGGTGCTGCATGGCTGTCGTCAGCTCGTGTCGTGAGATGTTGGGTTAAGTCCCGCAACGAGCGCAACCCTCGCGATTAGTTGCCATCAGGTTTGGCTGGGCACTCTAATCGTACTGCCGGAGTTAATCCGGAGGAAGGCGGGGATGACGTCAAGTCCTCATGGCCCTTACAAGGTGGGCTACACACGTGCTACAATGGCGACTACAGAGGGCTGCAATCCCGCGAGGGGGAGCCAATCCCTAAAAGTCGTCTCAGTTCGGATTGTTCTCTGCAACTCGAGAGCATGAAGTTGGAATCGCTAGTAATCGCGGATCAGCATGCCGCGGTGAATACGTTCC…
ASV0055	Bacteria	Firmicutes	Bacilli	Staphylococcales	Staphylococcaceae	Staphylococcus	CAAATCTTGACATCCTCTGACCCCTCTAGAGATAGAGTTTTCCCCTTCGGGGGACAGAGTGACAGGTGGTGCATGGTTGTCGTCAGCTCGTGTCGTGAGATGTTGGGTTAAGTCCCGCAACGAGCGCAACCCTTAAGCTTAGTTGCCATCATTAAGTTGGGCACTCTAAGTTGACTGCCGGTGACAAACCGGAGGAAGGTGGGGATGACGTCAAATCATCATGCCCCTTATGATTTGGGCTACACACGTGCTACAATGGACAATACAAAGGGTAGCGAAACCGCGAGGTCAAGCAAATCCCATAAAGTTGTTCTCAGTTCGGATTGTAGTCTGCAACTCGACTACATGAAGCTGGAATCGCTAGTAATCGTAGATCAGCATGCTACGGTGAATACGTTC…
ASV0056	Bacteria	Proteobacteria	Alphaproteobacteria	Rhizobiales	Devosiaceae	Pelagibacterium	CAGCCCTTGACATCCCGGTCGCGCTTTCCAGAGATGGATTGCTTCAGTTCGGCTGGACCGGTGACAGGTGCTGCATGGCTGTCGTCAGCTCGTGTCGTGAGATGTTGGGTTAAGTCCCGCAACGAGCGCAACCCTCGCCTTTAGTTGCCATCATTTGGTTGGGCACTCTAGAGGGACTGCCGGTGATAAGCCGGAGGAAGGTGGGGATGAGGTCAAGTCATCATGGCCCTTACGGGCTGGGCTACACACGTGCTACAATGGTGGTGACAGAGGGCAGCTAGGCCGCGAGGTCATGCTAATCCCAAAAAGCCATCTCAGTTCGGATTGCACTCTGCAACTCGGGTGCATGAAGTTGGAATCGCTAGTAATCGCAGATCAGCATGCTGCGGTGAATACGTT…
ASV0057	Bacteria	Proteobacteria	Gammaproteobacteria	Milano-WF1B-44	Milano-WF1B-44_fa	Milano-WF1B-44_ge	CAGCCCTTGACATGTAGCGAACTTTCTAGAGATAGATTGGTGCCTTCGGGAACGCTAACACAGGTGCTGCATGGCTGTCGTCAGCTCGTGTCGTGAGATGTTGGGTTAAGTCCCGTAACGAGCGCAACCCTTGTCCTTAGTTGCCAGCACATTATGGTGGGGACTCTAAGGAGACTGCCGGTGACAAACCGGAGGAAGGTGGGGATGACGTCAAGTCATCATGGCCCTTATGGGCTGGGCTACACACGTGCTACAATGGTCAGTACAGAGGGTTGCCAAGCCGCAAGGTGGAGCTAATCTCACAAAGCTGATCGTAGTCCGGATTGGGGTCTGCAACTCGACCCCATGAAGTCGGAATCGCTAGTAATCGTGAATCAGAATGTCACGGTGAATACGTTC…
ASV0058	Bacteria	Proteobacteria	Gammaproteobacteria	Pseudomonadales	Halomonadaceae	Halomonas	CTACTCTTGACATCCTGCGAATTTGGTAGAGATACCTTAGTGCCTTCGGGAACGCAGAGACAGGTGCTGCATGGCTGTCGTCAGCTCGTGTTGTGAAATGTTGGGTTAAGTCCCGTAACGAGCGCAACCCTTGTCCTTATTTGCCAGCGCGTAATGGCGGGAACTCTAAGGAGACTGCCGGTGACAAACCGGAGGAAGGTGGGGACGACGTCAAGTCATCATGGCCCTTACGAGTAGGGCTACACACGTGCTACAATGGTCGGTACAAAGGGTTGCCAACTCGCGAGAGTGAGCCAATCCCGAAAAGCCGATCTCAGTCCGGATCGGAGTCTGCAACTCGACTCCGTGAAGTCGGAATCGCTAGTAATCGTGGATCAGAATGCCACGGTGAATACGTTC…
ASV0059	Bacteria	Proteobacteria	Gammaproteobacteria	Pseudomonadales	Oleiphilaceae	Oleiphilus	CTGGTCTTGACATCCACAGAACTTTCCAGAGATGGATTGGTGCCTTCGGGAACTGTGAGACAGGTGCTGCATGGCTGTCGTCAGCTCGTGTTGTGAAATGTTGGGTTAAGTCCCGTAACGAGCGCAACCCTTGTCCTTATTTGCCAGCACTTCGGGTGGGAACTTTAAGGAGACTGCCGGTGACAAACCGGAGGAAGGTGGGGACGACGTCAAGTCATCATGGCCCTTACGACCAGGGCTACACACGTGCTACAATGGTAAGTACAGAGGGACGCGAATCCGCGAGGTGGAGCTAATCCCAGAAAACTTATCGTAGTCCGGATTGGAGTCTGCAACTCGACTCCATGAAGTCGGAATCGCTAGTAATCGCGAATCAGAATGTCGCGGTGAATACGTTCC…
ASV0060	Bacteria	Proteobacteria	Gammaproteobacteria	Pseudomonadales	Moraxellaceae	Acinetobacter	CTGGTCTTGACATAGTAAGAACTTTCCAGAGATGGATTGGTGCCTTCGGGAACTTACATACAGGTGCTGCATGGCTGTCGTCAGCTCGTGTCGTGAGATGTTGGGTTAAGTCCCGCAACGAGCGCAACCCTTTTCCTTATTTGCCAGCGGGTTAAGCCGGGAACTTTAAGGATACTGCCAGTGACAAACTGGAGGAAGGCGGGGACGACGTCAAGTCATCATGGCCCTTACGACCAGGGCTACACACGTGCTACAATGGTCGGTACAAAGGGTTGCTACCACGCGAGTGGATGCTAATCTCAAAAAGCCGATCGTAGTCCGGATTGGAGTCTGCAACTCGACTCCATGAAGTCGGAATCGCTAGTAATCGCGGATCAGAATGCCGCGGTGAATACGTTC…
ASV0061	Bacteria	Proteobacteria	Alphaproteobacteria	Rhodobacterales	Rhodobacteraceae	Tateyamaria	CAACCCTTGACATCCTGTGACAACTCGAGAGATCGAGCGTTCCTTAGGGACACAGTGACAGGTGCTGCATGGCTGTCGTCAGCTCGTGTCGTGAGATGTTCGGTTAAGTCCGGCAACGAGCGCAACCCACATCTTTAGTTGCCAGCAGTTCGGCTGGGCACTCTAAAGAAACTGCCCGTGATAAGCGGGAGGAAGGTGTGGATGACGTCAAGTCCTCATGGCCCTTACGGGTTGGGCTACACACGTGCTACAATGGCAAGTACAATGGGTTAATCCCCAAAACTTGTCTCAGTTCGGATTGGGGTCTGCAACTCGACCCCATGAAGTCGGAATCGCTAGTAATCGCAGAACAGCATGCTGCGGTGAATACGTTCCCGGGCCTT
ASV0062	Bacteria	Proteobacteria	Alphaproteobacteria	Rhodobacterales	Rhodobacteraceae	Ruegeria	CAACCCTTGACATCCCGGGACCGGTCCAGAGATGGATCTTTCACTTCGGTGACTCGGTGACAGGTGCTGCATGGCTGTCGTCAGCTCGTGTCGTGAGATGTTCGGTTAAGTCCGGCAACGAGCGCAACCCACATCCTTAGTTGCCAGCAGTTCGGCTGGGCACTCTAGGGAAACTGCCCGTGATAAGCGGGAGGAAGGTGTGGATGACGTCAAGTCCTCATGGCCCTTACGGGTTGGGCTACACACGTGCTACAATGGCAGTGACAATGGGTTAATCCCAAAAAACTGTCTCAGTTCGGATTGGGGTCTGCAACTCGACCCCATGAAGTCGGAATCGCTAGTAATCGCGTAACAGCATGACGCGGTGAATACGTTCCCGGGCCTT
ASV0063	Bacteria	Proteobacteria	Gammaproteobacteria	Enterobacterales	Enterobacteriaceae	Escherichia-Shigella	CTGGTCTTGACATCCACGGAAGTTTTCAGAGATGAGAATGTGCCTTCGGGAACCGTGAGACAGGTGCTGCATGGCTGTCGTCAGCTCGTGTTGTGAAATGTTGGGTTAAGTCCCGCAACGAGCGCAACCCTTATCCTTTGTTGCCAGCGGTCCGGCCGGGAACTCAAAGGAGACTGCCAGTGATAAACTGGAGGAAGGTGGGGATGACGTCAAGTCATCATGGCCCTTACGACCAGGGCTACACACGTGCTACAATGGCGCATACAAAGAGAAGCGACCTCGCGAGAGCAAGCGGACCTCATAAAGTGCGTCGTAGTCCGGATTGGAGTCTGCAACTCGACTCCATGAAGTCGGAATCGCTAGTAATCGTGGATCAGAATGCCACGGTGAATACGTTCC…
ASV0064	Bacteria	Proteobacteria	Gammaproteobacteria	Enterobacterales	Alteromonadaceae	Alteromonas	CTACACTTGACATGCTGAGAAGTTACTAGAGATAGTTTCGTGCCTTCGGGAACTCAGACACAGGTGCTGCATGGCTGTCGTCAGCTCGTGTCGTGAGATGTTGGGTTAAGTCCCGCAACGAGCGCAACCCTTGTCCTTAGTTGCCAGCCTTAAGTTGGGCACTCTAAGGAGACTGCCGGTGACAAACCGGAGGAAGGTGGGGACGACGTCAAGTCATCATGGCCCTTACGTGTAGGGCTACACACGTGCTACAATGGCATTTACAGAGGGAAGCGAGACAGTGATGTGGAGCGGACCCCTTAAAGCTTGTCGTAGTCCGGATTGGAGTCTGCAACTCGACTCCATGAAGTCGGAATCGCTAGTAATCGCAGGTCAGCATACTGCGGTGAATACGTTCCC…
ASV0065	Bacteria	Proteobacteria	Alphaproteobacteria	Rhodobacterales	Rhodobacteraceae	Tateyamaria	CAACCCTTGACATCCTGTGACAACTCGAGAGATCGAGCGTTCCTTAGGGACACAGTGACAGGTGCTGCATGGCTGTCGTCAGCTCGTGTCGTGAGATGTTCGGTTAAGTCCGGCAACGAGCGCAACCCACATCTTTAGTTGCCAGCAGGTTAAGCTGGGCACTCTAAAGAAACTGCCCGTGATAAGCGGGAGGAAGGTGTGGATGACGTCAAGTCCTCATGGCCCTTACGGGTTGGGCTACACACGTGCTACAATGGCAAGTACAGTGGGTTAATCCCCAAAACTTGTCTCAGTTCGGATTGGGGTCTGCAACTCGACCCCATGAAGTCGGAATCGCTAGTAATCGCGTAACAGCATGACGCGGTGAATACGTTCCCGGGCCTT
ASV0066	Bacteria	Proteobacteria	Gammaproteobacteria	Enterobacterales	Alteromonadaceae	Alteromonadaceae_unclassified	CTACACTTGACATGCAGAGAACTTTCCAGAGATGGATTGGTGCCTTCGGGAACTCTGACACAGGTGCTGCATGGCTGTCGTCAGCTCGTGTCGTGAGATGTTGGGTTAAGTCCCGCAACGAGCGCAACCCTTGTCCTTAGTTGCCAGCATTTAGTTGGGCACTCTAAGGAGACTGCCGGTGACAAACCGGAGGAAGGTGGGGACGACGTCAAGTCATCATGGCCCTTACGTGTAGGGCTACACACGTGCTACAATGGCATATACAGAGGGAAGCGAGACAGTGATGTGGAGCGGACCCCTTAAAGTATGTCGTAGTCCGGATTGGAGTCTGCAACTCGACTCCATGAAGTCGGAATCGCTAGTAATCGCAGGTCAGCATACTGCGGTGAATACGTTCCC…
ASV0067	Bacteria	Proteobacteria	Alphaproteobacteria	Sphingomonadales	Sphingomonadaceae	Erythrobacter	CAGCCTTTGACATCCTAGGACGGTTTCTGGAGACAGATTCCTTCCCTTCGGGGACCTAGTGACAGGTGCTGCATGGCTGTCGTCAGCTCGTGTCGTGAGATGTTGGGTTAAGTCCCGCAACGAGCGCAACCCTCGTCCTTAGTTGCCATCATTTAGTTGGGCACTTTAAGGAAACTGCCGGTGATAAGCCGGAGGAAGGTGGGGATGACGTCAAGTCCTCATGGCCCTTACAGGCTGGGCTACACACGTGCTACAATGGCATCTACAGTGGGCAGCTATCACGCGAGTGTGAGCTAATCTCCAAAAGATGTCTCAGTTCGGATTGTTCTCTGCAACTCGAGAGCATGAAGGCGGAATCGCTAGTAATCGCGGATCAGCATGCCGCGGTGAATACGTTCC…
ASV0068	Bacteria	Proteobacteria	Gammaproteobacteria	Pseudomonadales	Moraxellaceae	Acinetobacter	CTGGTCTTGACATAGTAAGAACTTTCCAGAGATGGATTGGTGCCTTCGGGAACTTACATACAGGTGCTGCATGGCTGTCGTCAGCTCGTGTCGTGAGATGTTGGGTTAAGTCCCGCAACGAGCGCAACCCTTTTCCTTATTTGCCAGCGGGTTAAGCCGGGAACTTTAAGGATACTGCCAGTGACAAACTGGAGGAAGGCGGGGACGACGTCAAGTCATCATGGCCCTTACGACCAGGGCTACACACGTGCTACAATGGTCGGTACAAAGGGTTGCTACCTCGCGAGAGGATGCTAATCTCAAAAAGCCGATCGTAGTCCGGATTGGAGTCTGCAACTCGACTCCATGAAGTCGGAATCGCTAGTAATCGCGGATCAGAATGCCGCGGTGAATACGTTC…
ASV0069	Bacteria	Bacteroidota	Rhodothermia	Balneolales	Balneolaceae	Balneola	CTGGGCTAAATTTGCCGTGCTATCTCTGGAAACAGGGAGTCCCTTCGGGGCGCGGTAGAAGGTGCTGCATGGCTGTCGTCAGCTCGTGCCGTGAGGTGTTGGGTTAAGTCCCGCAACGAGCGCAACCCCTGTGGTTAGTTACCAGCACGTAATGGTGGGGACTCTAGCCAGACTGCCTACGCAAGTAGTGAGGAAGGTGGGGACGACGTCAAGTCATCATGGCCCTTACGTCCAGGGCTGCACACGTGCTACAATGGTTGGTACAATGGGTCGCCACCACGCGAGTGGGCGCAAATCCATAAAACCAATCTCAGTTCGGATTGGAGTCTGCAACTCGACTCCATGAAGTTGGAATCGCTAGTAATCGCGTATCAGCAATGACGCGGTGAATACGTTCCC…
ASV0070	Bacteria	Firmicutes	Bacilli	Bacillales	Bacillaceae	Bacillus	CAGGTCTTGACATCCTCTGACAACTCTAGAGATAGAGCGTTCCCCTTCGGGGGACAGAGTGACAGGTGGTGCATGGTTGTCGTCAGCTCGTGTCGTGAGATGTTGGGTTAAGTCCCGCAACGAGCGCAACCCTTGATCTTAGTTGCCAGCATTTAGTTGGGCACTCTAAGGTGACTGCCGGTGACAAACCGGAGGAAGGTGGGGATGACGTCAAATCATCATGCCCCTTATGACCTGGGCTACACACGTGCTACAATGGATGGTACAAAGGGCTGCAAGACCGCGAGGTCAAGCCAATCCCATAAAACCATTCTCAGTTCGGATTGTAGGCTGCAACTCGCCTACATGAAGCTGGAATCGCTAGTAATCGCGGATCAGCATGCCGCGGTGAATACGTTC…
ASV0071	Bacteria	Proteobacteria	Gammaproteobacteria	Nitrosococcales	Methylophagaceae	Methylophaga	CTGGCCTTGACATGTACGGAAGGCTTTAGAGATAGAGCTGTGCCTTCGGGAACCGTAACACAGGTGCTGCATGGCTGTCGTCAGCTCGTGTCGTGAGATGTTGGGTTAAGTCCCGCAACGAGCGCAACCCCTGTCCTTAGTTGCCATCATTAAGTTGGGCACTCTAAGGAGACTGCCGGTGACAAACCGGAGGAAGGTGGGGATGACGTCAAGTCATCATGGCCCTTATGGCCAGGGCTACACACGTGCTACAATGGCTAGTACAAAGGGTTGCCAACTCGCGAGAGTGCGCTAATCCCATAAAGCTAGTCGTAGTCCGGATCGGAGTCTGCAACTCGACTCCGTGAAGTCGGAATCGCTAGTAATCGCAGATCAGAATGCTGCGGTGAATACGTTCCC…
ASV0072	Bacteria	Proteobacteria	Alphaproteobacteria	Caulobacterales	Caulobacteraceae	Brevundimonas	CACCTTTTGACATGCCTGGACCGCCACGGAGACGTGGCTTTCCCTTCGGGGACTAGGACACAGGTGCTGCATGGCTGTCGTCAGCTCGTGTCGTGAGATGTTGGGTTAAGTCCCGCAACGAGCGCAACCCTCGCCATTAGTTGCCATCATTTAGTTGGGAACTCTAATGGGACTGCCGGTGCTAAGCCGGAGGAAGGTGGGGATGACGTCAAGTCCTCATGGCCCTTACAGGGTGGGCTACACACGTGCTACAATGGCAACTACAGAGGGTTAATCCTTAAAAGTTGTCTCAGTTCGGATTGTCCTCTGCAACTCGAGGGCATGAAGTTGGAATCGCTAGTAATCGCGGATCAGCATGCCGCGGTGAATACGTTCCCGGGCCTT
ASV0073	Bacteria	Proteobacteria	Gammaproteobacteria	Pseudomonadales	Pseudomonadaceae	Pseudomonas	CAGGCCTTGACATCCAATGAACTTTCCAGAGATGGATTGGTGCCTTCGGGAACATTGAGACAGGTGCTGCATGGCTGTCGTCAGCTCGTGTCGTGAGATGTTGGGTTAAGTCCCGTAACGAGCGCAACCCTTGTCCTTAGTTACCAGCACGTTATGGAGGGCACTCTAAGGAGACTGCCGGTGACAAACCGGAGGAAGGTGGGGATGACGTCAAGTCATCATGGCCCTTACGGCCTGGGCTACACACGTGCTACAATGGTCGGTACAGAGGGTTGCCAAGCCGCGAGGTGGAGCTAATCCCATAAAACCGATCGTAGTCCGGATCGCAGTCTGCAACTCGACTGCGTGAAGTCGGAATCGCTAGTAATCGCGAATCAGAATGTCGCGGTGAATACGTTC…
ASV0074	Bacteria	Proteobacteria	Gammaproteobacteria	Salinisphaerales	Salinisphaerales_unclassified	Salinisphaerales_unclassified	CTACCCTTGACATCCTAGAAAAAGCGTGTAATGCGTAATGCCTTCGGGAATCTAGTGACAGGTGCTGCATGGCTGTCGTCAGCTCGTGTCGTGAGATGTTGGGTTAAGTCCCGCAACGAGCGCAACCCCTATCTTTGGTTGTCAGCATTTAGTTGGATACTCCAGAGAGACTGCCGGTGACAAACCGGAGGAAGGTGGGGATGACGTCAAGTCATCATGGCCCTTATGGGTAGGGCTACACACGTGCTACAATGGACAGTACAAAGGGTCGCCAACCCGCGAGGGGGAGCCAATCCCATAAAGCTGTTCGTAGTCCGGATCGCAGTCTGCAACTCGACTGCGTGAAGTCGGAATCGCTAGTAATCGTGGATCAGAACTGCCACGGTGAATACGTTCCCG…
ASV0075	Bacteria	Proteobacteria	Alphaproteobacteria	Rhizobiales	Beijerinckiaceae	Methylobacterium-Methylorubrum	CATCCCTTGACATGGCATGCGAGCCGGAGAGATCCGGTGTTCCCTTCGGGGACGTGCACACAGGTGCTGCATGGCTGTCGTCAGCTCGTGTCGTGAGATGTTGGGTTAAGTCCCGCAACGAGCGCAACCCACGTCCTTAGTTGCCATCATTCAGTTGGGCACTCTAGGGAGACTGCCGGTGATAAGCCGCGAGGAAGGTGTGGATGACGTCAAGTCCTCATGGCCCTTACGGGATGGGCTACACACGTGCTACAATGGCGGTGACAGTGGGACGCGAAACCGCGAGGTTGAGCAAATCCCCAAAAACCGTCTCAGTTCAGATTGCACTCTGCAACTCGAGTGCATGAAGGCGGAATCGCTAGTAATCGTGGATCAGCATGCCACGGTGAATACGTTCCC…
ASV0076	Bacteria	Proteobacteria	Gammaproteobacteria	Pseudomonadales	Endozoicomonadaceae	Endozoicomonas	CTGGTCTTGACATCCTGCGAATCTCTTGGAGACAAGAGAGTGCCTTCGGGAACGCAGAGACAGGTGCTGCATGGCTGTCGTCAGCTCGTGTCGTGAGATGTTGGGTTAAGTCCCGCAACGAGCGCAACCCTTGTCCTCAGTTACCAGCACGTGATGGTGGGCACTCTGGGGAGACTGCCGGTGACAAACCGGAGGAAGGTGGGGACGACGTCAAGTCATCATGGCCCTTACGGCCAGGGCTACACACGTGCTACAATGGTGCATACAGACGGTTGCCAAGCCGCGAGGTGGAGCTAATCTGAGAAAGTGCATCGTAGTCCGGATTGGAGTCTGCAACTCGACTCCATGAAGTCGGAATCGCTAGTAATCGTGAATCAGAATGTCACGGTGAATACGTTC…
ASV0077	Bacteria	Proteobacteria	Gammaproteobacteria	Gammaproteobacteria_unclassified	Gammaproteobacteria_unclassified	Gammaproteobacteria_unclassified	CACCCCTTGACATCCTCGGAACTTAGCAGAGATGCTTTGGTGCCTTCGGGAACCGAGTGACAGGTGCTGCATGGCTGTCGTCAGCTCGTGTTGTGAAATGTTGGGTTAAGTCCCGTAACGAGCGCAACCCTTGTCCTTATTTGCCAGCGATTCGGTCGGGAACTCTAAGGAGACTGCCGGTGACAAACCGGAGGAAGGTGGGGACGACGTCAAGTCATCATGGCCCTTACGGGGTGGGCTACACACGTGCTACAATGGCCGGTACAGAGGGCCGCGAAGCCGCGAGGTGGAGCAAATCTCATAAAGCCGGTCGTAGTCCGGATTGGAGTCTGCAACTCGACTCCATGAAGTCGGAATCGCTAGTAATCGCAGATCAGAATGCTGCGGTGAATACGTTCC…
ASV0078	Bacteria	Proteobacteria	Gammaproteobacteria	Pseudomonadales	Moraxellaceae	Acinetobacter	CTGGTCTTGACATAGTAAGAACTTTCCAGAGATGGATTGGTGCCTTCGGGAACTTACATACAGGTGCTGCATGGCTGTCGTCAGCTCGTGTCGTGAGATGTTGGGTTAAGTCCCGCAACGAGCGCAACCCTTTTCCTTATTTGCCAGCACTTCGGGTGGGAACTTTAAGGATACTGCCAGTGACAAACTGGAGGAAGGCGGGGACGACGTCAAGTCATCATGGCCCTTACGACCAGGGCTACACACGTGCTACAATGGTCGGTACAAAGGGTTGCTACCTAGCGATAGGATGCTAATCTCAAAAAGCCGATCGTAGTCCGGATTGGAGTCTGCAACTCGACTCCATGAAGTCGGAATCGCTAGTAATCGCGGATCAGAATGCCGCGGTGAATACGTTCC…
ASV0079	Bacteria	Proteobacteria	Gammaproteobacteria	Enterobacterales	Alteromonadaceae	Alteromonas	CTACACTTGACATGCAGAGAACTTTCCAGAGATGGATTGGTGCCTTCGGGAACTCTGACACAGGTGCTGCATGGCTGTCGTCAGCTCGTGTCGTGAGATGTTGGGTTAAGTCCCGCAACGAGCGCAACCCTTGTCCTTAGTTGCCAGCATTAGGTTGGGCACTCTAAGGAGACTGCCGGTGACAAACCGGAGGAAGGTGGGGACGACGTCAAGTCATCATGGCCCTTACGTGTAGGGCTACACACGTGCTACAATGGCATTTACAGAGGGAAGCGAGACAGTGATGTGGAGCGGACCCCTTAAAGAATGTCGTAGTCCGGATTGGAGTCTGCAACTCGACTCCATGAAGTCGGAATCGCTAGTAATCGCAGGTCAGAATACTGCGGTGAATACGTTCCC…
ASV0080	Bacteria	Proteobacteria	Gammaproteobacteria	Pseudomonadales	Endozoicomonadaceae	Endozoicomonas	CTGGCCTTGACATCCTGCGAATCTTTTGGAGACAAGAGAGTGCCTTCGGGAACGCAGAGACAGGTGCTGCATGGCTGTCGTCAGCTCGTGTCGTGAGATGTTGGGTTAAGTCCCGCAACGAGCGCAACCCTTGTCCTCAGTTACCAGCACATGATGGTGGGCACTCTGGGGAGACTGCCGGTGACAAACCGGAGGAAGGTGGGGACGACGTCAAGTCATCATGGCCCTTACGGCCAGGGCTACACACGTGCTACAATGGTGCATACAGACGGTTGCCAAGCCGCGAGGTGGAGCTAATCTGAGAAAGTGCATCGTAGTCCGGATTGGAGTCTGCAACTCGGCTCCATGAAGTCGGAATCGCTAGTAATCGTGAATCAGAATGTCACGGTGAATACGTTC…
ASV0081	Bacteria	Bacteroidota	Bacteroidia	Flavobacteriales	Flavobacteriaceae	Muricauda	CAGGGCTTAAATGCAGGCTGCATGGGGTAGAGATACCCCTTTCTTCGGACCGCCTGCAAGGTGCTGCATGGTTGTCGTCAGCTCGTGCCGTGAGGTGTCAGGTTAAGTCCTATAACGAGCGCAACCCCTACCGTTAGTTGCCAGCATGTCAAGATGGGGACTCTAACGGGACTGCCGGTGCAAACCGTGAGGAAGGTGGGGACGACGTCAAATCATCACGGCCCTTACGTCCTGGGCTACACACGTGCTACAATGGCCGGTACAGAGGGAAGCCACCCCGCAAGGGGGCGCGGATCTACAAAACCGGTCACAGTTCGGATCGGGGTCTGCAACTCGACCCCGTGAAGCTGGAATCGCTAGTAATCGGATATCAGCCATGATCCGGTGAATACGTTCCCG…
ASV0082	Bacteria	Proteobacteria	Gammaproteobacteria	Enterobacterales	Alteromonadaceae	Alteromonas	CTACACTTGACATGCTGAGAGGTTACTAGAGATAGTTTCGTGCCTTCGGGAACTCAGACACAGGTGCTGCATGGCTGTCGTCAGCTCGTGTCGTGAGATGTTGGGTTAAGTCCCGCAACGAGCGCAACCCTTGTCCTTAGTTGCCAGCATTAGGTTGGGCACTCTAAGGAGACTGCCGGTGACAAACCGGAGGAAGGTGGGGACGACGTCAAGTCATCATGGCCCTTACGTGTAGGGCTACACACGTGCTACAATGGCATTTACAGAGGGAAGCGAGACAGTGATGTGGAGCGGACCCCTTAAAGAATGTCGTAGTCCGGATTGGAGTCTGCAACTCGACTCCATGAAGTCGGAATCGCTAGTAATCGCAGGTCAGAATACTGCGGTGAATACGTTCCC…
ASV0083	Bacteria	Verrucomicrobiota	Chlamydiae	Chlamydiales	Chlamydiales_unclassified	Chlamydiales_unclassified	CCAGGTTTGACATGTAGTGGACAGCGCTGGAAACAGCGTCTTCCTTAGGGACCATTATACAGGTGCTGCATGGCTGTCGTCAGCTCGTGCCGTGAGGTGTTGGGTTAAGTCCCGCAACGAGCGCAACCCTTGTCATTAGTTGCCAACACGTAATGGTGGGGACTCTAATGAGACTGCCCGGGTGAACCGGGAGGAAGGTGAGGATGACGTCAAGTCAGCATGGCCCTTATATCTGGGGCTACACACGTGCTACAATGGCTGGTACAAAAGGCAGCGAAACCGCGAGGTGGAGCAAATCCCAAAAGCCAGTCTCAGTTCGGATTGCAGCCTGCAACTTGGCTGCATGAAGCCGGAATTGCTAGTAATGGTGCGTCAGCAACAGCGCCGTGAATACGTTCC…
ASV0084	Bacteria	Proteobacteria	Gammaproteobacteria	Enterobacterales	Alteromonadaceae	Alteromonas	CTACACTTGACATGCTGAGAAGTTACTAGAGATAGTTTCGTGCCTTCGGGAACTCAGACACAGGTGCTGCATGGCTGTCGTCAGCTCGTGTCGTGAGATGTTGGGTTGAGTCCCGCAACGAGCGCAACCCTTGTCCTTAGTTGCCAGCATTAGGTTGGGCACTCTAAGGAGACTGCCGGTGACAAACCGGAGGAAGGTGGGGACGACGTCAAGTCATCATGGCCCTTACGTGTAGGGCTACACACGTGCTACAATGGCATTTACAGAGGGAAGCGAGACAGTGATGTGGAGCGGACCCCTTAAAGAATGTCGTAGTCCGGATTGGAGTCTGCAACTCGACTCCATGAAGTCGGAATCGCTAGTAATCGCAGGTCAGAATACTGCGGTGAATACGTTCCC…
ASV0085	Bacteria	Proteobacteria	Gammaproteobacteria	Pseudomonadales	Endozoicomonadaceae	Endozoicomonas	CTGGCCTTGACATCCTGCGAACTTTCTAGAGATAGATGGGTGCCTTCGGGAACGCAGTGACAGGTGCTGCATGGCTGTCGTCAGCTCGTGTTGTGAGATGTTGGGTTAAGTCCCGCAACGAGCGCAACCCTTGTCCTTAGTTACCAGCACGTTATGGTGGGCACTCTAGGGAGACTGCCGGTGACAAACCGGAGGAAGGTGGGGACGACGTCAAGTCATCATGGCCCTTACGGCCAGGGCTACACACGTGCTACAATGGTGCATACAGACGGTTGCCAAGCTGTGAAGTGGAGCTAATCTGAGAAAGTGCATCGTAGTCCGGATTGGAGTCTGCAACTCGACTCCATGAAGTCGGAATCGCTAGTAATCGTGAATCAGAATGTCACGGTGAATACGTTC…
ASV0086	Bacteria	Proteobacteria	Gammaproteobacteria	Enterobacterales	Alteromonadaceae	Alteromonadaceae_unclassified	CTACACTTGACATGCAGAGAACTTTCTAGAGATAGATTGGTGCCTTCGGGAACTCTGACACAGGTGCTGCATGGCTGTCGTCAGCTCGTGTCGTGAGATGTTGGGTTAAGTCCCGCAACGAGCGCAACCCTTGTCCTTAGTTGCCAGCCTTAAGTTGGGCACTCTAAGGAGACTGCCGGTGACAAACCGGAGGAAGGTGGGGACGACGTCAAGTCATCATGGCCCTTACGTGTAGGGCTACACACGTGCTACAATGGCAAGTACAGAGGGAAGCGAGACAGTGATGTGGAGCGGACCCCTTAAAGCTTGTCGTAGTCCGGATTGGAGTCTGCAACTCGACTCCATGAAGTCGGAATCGCTAGTAATCGCAGGTCAGCATACTGCGGTGAATACGTTCCC…
ASV0087	Bacteria	Proteobacteria	Gammaproteobacteria	Pseudomonadales	Marinobacteraceae	Marinobacter	CTGGCCTTGACATGCAGAGAACTTTCCAGAGATGGATTGGTGCCTTCGGGAACTCTGACACAGGTGCTGCATGGCCGTCGTCAGCTCGTGTCGTGAGATGTTGGGTTAAGTCCCGTAACGAGCGCAACCCCTATCCCTAGTTGCTAGCAGTTCGGCTGAGAACTCTAGGGAGACTGCCGGTGACAAACCAGAGGAAGGTGGGGATGACGTCAGGTCATCATGGCCCTTACGGCCAGGGCTACACACGTGCTACAATGGTGCGCACAGAGGGCTGCAAACCCGCGAGGGGGAGCCAATCTCACAAAACGCATCGTAGTCCGGATCGCAGTCTGCAACTCGACTGCGTGAAGTCGGAATCGCTAGTAATCGTGAATCAGAATGTCACGGTGAATACGTTCC…
ASV0088	Bacteria	Proteobacteria	Gammaproteobacteria	Enterobacterales	Alteromonadaceae	Aestuariibacter	CTACTCTTGACATCCAGGAAATTTTTCAGAGATGAATTAGTGCCTTCGGGAATCCTGAGACAGGTGCTGCATGGCTGTCGTCAGCTCGTGTCGTGAGATGTTGGGTTAAGTCCCGCAACGAGCGCAACCCTTGTCCTTAGTTGCCAGCATTAAGTTGGGCACTCTAAGGAGACTGCCGGTGACAAACCGGAGGAAGGTGGGGACGACGTCAAGTCATCATGGCCCTTACGAGTAGGGCTACACACGTGCTACAATGGCAAGTACAGAGGGAAGCGAGACGGTGACGTGGAGCGGACCCCTTAAAGCTTGTCGTAGTCCGGATTGAAGTCTGCAACTCGACTTCATGAAGTCGGAATCGCTAGTAATCGCAGGTCAGCATACTGCGGTGAATACGTTCCC…
ASV0089	Bacteria	Proteobacteria	Gammaproteobacteria	Salinisphaerales	Salinisphaeraceae	Salinisphaera	CTACCCTTGACATCCTGGAAAAAGCGTGTAATGCGTAATGCCTTCGGGAATCCAGTGACAGGTGCTGCATGGCTGTCGTCAGCTCGTGTCGTGAGATGTTGGGTTAAGTCCCGCAACGAGCGCAACCCCTATCTTTGGTTGTCAGCATTTAGTTGGATACTCCAGAGAGACTGCCGGTGACAAACCGGAGGAAGGTGGGGATGACGTCAAGTCATCATGGCCCTTATGGGTAGGGCTACACACGTGCTACAATGGACGGTACAAAGGGTCGCCAACCCGCGAGGGGGAGCCAATCCCATAAAGCCGTTCGTAGTCCGGATCGCAGTCTGCAACTCGACTGCGTGAAGTCGGAATCGCTAGTAATCGTAGATCAGCATTGCTACGGTGAATACGTTCCCG…
ASV0090	Bacteria	Proteobacteria	Gammaproteobacteria	Enterobacterales	Alteromonadaceae	Alteromonas	CTACACTTGACATGCTGAGAAGTTACTAGAGATAGTTTCGTGCCTTCGGGAACTCAGACACAGGTGCTGCATGGCTGTCGTCAGCTCGTGTCGTGAGATGTTGGGTTAAGTCCCGCAACGAGCGCAACCCTTGTCCTTAGTTGCCAGCATTAGGTTGGGCACTCTAAGGAGACTGCCGGTGACAAACCGGAGGAAGGTGGGGACGACGTCAAGTCATCATGGCCCTTACGTGTAGGGCTACACACGTGCTACAATGGCATTTACAGAGGGAAGCGAGACAGTGATGTGGAGCGGACCCCTTAAAGAATGTCGTAGTCCGGATTGGAGTCTGCAACTCGACTCCATGAAGTCGGAATCGCTAGTAATCGCAGGTCAGAATACTGCGGTGAAGACGTTCCC…
ASV0091	Bacteria	Proteobacteria	Gammaproteobacteria	Pseudomonadales	Marinobacteraceae	Marinobacter	CTGGCCTTGACACGCAGAGAACTTTCCAGAGATGGATTGGTGCCTTCGGGAACTCTGACACAGGTGCTGCATGGCCGTCGTCAGCTCGTGTCGTGAGATGTTGGGTTAAGTCCCGTAACGAGCGCAACCCCTATCCCTAGTTGCTAGCAGTTCGGCTGAGAACTCTAGGGAGACTGCCGGTGACAAACCGGAGGAAGGTGGGGATGACGTCAGGTCATCATGGCCCTTACGGCCAGGGCTACACACGTGCTACAATGGTGCGCACAGAGGGCTGCAAACCCGCGAGGGGGAGCCAATCTCACAAAACGCATCGTAGTCCGGATCGCAGTCTGCAACTCGACTGCGTGAAGTCGGAATCGCTAGTAATCGTGAATCAGAATGTCACGGTGAATACGTTCC…
ASV0092	Bacteria	Bacteria_unclassified	Bacteria_unclassified	Bacteria_unclassified	Bacteria_unclassified	Bacteria_unclassified	CAGTTCTTGACATCTGGATCGCGAATTCAGAGATGAATTCTTCAGTTTGGCTGGATCCAAGACAGGTATTGCATGGCTGTCGTCAGCTCGTGTCGTGAGATGTTGGGTTAAGTCCCGCAACGAGCGCAACCCTCACCCTATTTTGCCAACAGGTTAAGCTGGGAACTATTAGGGAACTGACGGTGTTAAGCCGTAGGAAGGTGGGGACGACGTCAAGTCATCATGGTCCTTATGAACTGGGCTACAAGCGTGTTACAATGGCATCTACAATGAGTTGCTACATCGTGAGGTGATGCAAATCTCAAAAAGATGTCTCAGTTCGGATTGGTCTCTGCAACTCGAGATCATGAAGTTGGAATCGCTAGTAATCGCAGGTCAGCATACTGCGGTGAATACTGT…
ASV0093	Bacteria	Bacteria_unclassified	Bacteria_unclassified	Bacteria_unclassified	Bacteria_unclassified	Bacteria_unclassified	CTGGGTTTGACATCCTCTGCTAGTCTTGGAAACAAGGTTTTCTCTTCGGAGACAGAGTGACAGGTGCTGCATGGCTGTCGTCAGCTCGTGTCGTGAGATGTTGGGTTAAGTCCCGCAACGAGCGCAACCCTTACCCTTAATTGCCAGCGGATCATGCCGGGAACTTTAAGGGGACTGCCGGTGTCAAGCCGGAGGAAGGTGGGGATGACGTCAAGTCCTCATGGCCTTTATATCCAGGGCTACACACGTGTTACAATGGCGAGCACAAAGAGCTGCTAAATCGCGAGATCAAGCAAATCTCAAAAAACTCGTCTCAGTTCGGATTGTAGTCTGCAACTCGACTATATGAAGCTGGAATCGCTAGTAATCGTGGATCAGCATGCCACGGTGAATTCGTTC…
ASV0094	Bacteria	Proteobacteria	Alphaproteobacteria	Caulobacterales	Hyphomonadaceae	Hyphomonas	CTACCCTTGACATCCCGATCGCGGTTTCCAGAGATGGATCCCTTCAGTTAGGCTGGATCGGTGACAGGTGCTGCATGGCTGTCGTCAGCTCGTGTCGTGAGATGTTGGGTTAAGTCCCGCAACGAGCGCAACCCTCATCCTTAGTTGCCATCACGTTTGGGTGGGCACTCTAAGGAAACTGCCGGTGGTAAGCCGGAGGAAGGTGGGGATGACGTCAAGTCCTCATGGCCCTTACGGGTAGGGCTACACACGTGCTACAATGGCAGTGACAATGGGATAATCCCCAAAAACTGTCTCAGTTCGGATTGTCGTCTGCAACTCGACGGCATGAAGGTGGAATCGCTAGTAATCGTGGATCAGCATGCCACGGTGAATACGTTCCCGGGCCTT
ASV0095	Bacteria	Proteobacteria	Gammaproteobacteria	Pseudomonadales	Endozoicomonadaceae	Endozoicomonas	CTGGCCTTGACATCCTGCGAACTTTCTAGAGATAGATTGGTGCCTTCGGGAACGCAGTGACAGGTGCTGCATGGCTGTCGTCAGCTCGTGTCGTGAGATGTTGGGTTAAGTCCCGCAACGAGCGCAACCCTTGTCCTCAGTTACCAGCACGTTATGGTGGGCACTCTGGGGAGACTGCCGGTGACAAACCGGAGGAAGGTGGGGACGACGTCAAGTCATCATGGCCCTTACGGCCAGGGCTACACACGTGCTACAATGGTGCATACAGACGGTTGCCAAGCCGCGAGGTGGAGCTAATCTGAGAAAGTGCATCGTAGTCCGGATTGGAGTCTGCAACTCGACTCCATGAAGTCGGAATCGCTAGTAATCGTGAATCAGAATGTCACGGTGAATACGTTC…
ASV0096	Bacteria	Proteobacteria	Alphaproteobacteria	Acetobacterales	Acetobacteraceae	Roseomonas	CAGCCCTTGACATGGTCACGACCGGTCCAGAGATGGACTTTCCTAGCAATAGGCGTGATGCACAGGTGCTGCATGGCTGTCGTCAGCTCGTGTCGTGAGATGTTGGGTTAAGTCCCGCAACGAGCGCAACCCTCGCCTCTAGTTGCCAGCATGTTCGGGTGGGCACTCTAGAGGAACTGCCGGTGACAAGCCGGAGGAAGGTGGGGATGACGTCAAGTCCTCATGGCCCTTATGGGCTGGGCTACACACGTGCTACAATGGCGGTGACAGAGGGAAGCCAGGTCGCGAGGCCGAGCCGATCCCGAAAAGCCGTCTCAGTTCGGATTGCACTCTGCAACTCGGGTGCATGAAGGTGGAATCGCTAGTAATCGCGGATCAGCACGCCGCGGTGAATACGTT…
ASV0097	Bacteria	Proteobacteria	Gammaproteobacteria	Methylococcales	Cycloclasticaceae	Cycloclasticus	CTACCCTTGACATACAGAGAACTTTCTAGAGATAGATTGGTGCCTTCGGGAACTCTGATACAGGTGCTGCATGGCTGTCGTCAGCTCGTGTCGTGAGATGTTGGGTTAAGTCCCGTAACGAGCGCAACCCTTATCCTTAGTTGCTACCATTTAGTTGGGCACTCTAAGGAGACTGCCGGTGATAAACCGGAGGAAGGTGGGGACGACGTCAAGTCATCATGGCCCTTATGGGTAGGGCTACACACGTGCTACAATGGCTGGTACAGAGGGCTGCGAACTCGCGAGAGCAAGCCAATCCCTTAAAACCAGTCCTAGTCCGGATTGCAGTCTGCAACTCGACTGCATGAAGCTGGAATCGCTAGTAATCGCGGATCAGAATGCCGCGGTGAATTCGTTCCC…
ASV0098	Bacteria	Proteobacteria	Gammaproteobacteria	Pseudomonadales	Moraxellaceae	Acinetobacter	CTGGTCTTGACATAGTAAGAACTTTCCAGAGATGGATTGGTGCCTTCGGGAACTTACATACAGGTGCTGCATGGCTGTCGTCAGCTCGTGTCGTGAGATGTTGGGTTAAGTCCCGCAACGAGCGCAACCCTTTTCCTTATTTGCCATCGGGTTAAGCCGGGAACTTTAAGGATACTGCCAGTGACAAACTGGAGGAAGGCGGGGACGACGTCAAGTCATCATGGCCCTTACGACCAGGGCTACACACGTGCTACAATGGTCGGTACAAAGGGTTGCTACCTCGCGAGAGGATGCTAATCTCAAAAAGCCGATCGTAGTCCGGATTGGAGTCTGCAACTCGACTCCATGAAGTCGGAATCGCTAGTAATCGCGGATCAGAATGCCGCGGTGAATACGTTC…
ASV0099	Bacteria	Proteobacteria	Gammaproteobacteria	Nitrosococcales	Methylophagaceae	Methylophaga	CTGGCCTTGACATGTACGGAAGACTTTAGAGATAGAGTTGTGCCTTCGGGAACCGTAACACAGGTGCTGCATGGCTGTCGTCAGCTCGTGTCGTGAGATGTTGGGTTAAGTCCCGCAACGAGCGCAACCCCTGTCCTTAGTTGCCATCATTAAGTTGGGCACTCTAAGGAGACTGCCGGTGACAAACCGGAGGAAGGTGGGGATGACGTCAAGTCATCATGGCCCTTATGGCCAGGGCTACACACGTGCTACAATGGCAAGTACAAAGGGTTGCTAACTCGCGAGAGTGTGCTAATCCCATAAAGCTTGTCGTAGTCCGGATCGCAGTCTGCAACTCGACTGCGTGAAGTCGGAATCGCTAGTAATCGCGGATCAGAATGCCGCGGTGAATACGTTCCC…
ASV0100	Bacteria	Proteobacteria	Gammaproteobacteria	Gammaproteobacteria_unclassified	Gammaproteobacteria_unclassified	Gammaproteobacteria_unclassified	CTACCCTTGACATCCTAGAAAAAGCGTGTAATGCGTAATGCCTTCGGGAATCTAGTGACAGGTGCTGCATGGCTGTCGTCAGCTCGTGTCGTGAGATGTTGGGTTAAGTCCCGCAACGAGCGCAACCCCTGTCTTTGGTTGTCAGCATTTAGTTGGATACTCCAAAGAGACTGCCGGTGACAAACCGGAGGAAGGTGGGGATGACGTCAAGTCATCATGGCCCTTATGGGTAGGGCTACACACGTGCTACAATGGACAGTACAAAGGGTCGCCAACCCGCGAGGGGGAGCCAATCCCATAAAGCTGTTCGTAGTCCGGATCGCAGTCTGCAACTCGACTGCGTGAAGTCGGAATCGCTAGTAATCGTAGATCAGCATTGCTACGGTGAATACGTTCCCG…
ASV0101	Bacteria	Bdellovibrionota	Bdellovibrionia	Bdellovibrionales	Bdellovibrionaceae	Bdellovibrio	CTGGCCTTGACATGTACCGGACGACTATCAGAGATGATGTTTTCCTTCGGGACTGGTACACAGGTGCTGCATGGCTGTCGTCAGCTCGTGTCGTGAGATGTTGGGTTAAGTCCCGCAACGAGCGCAACCCTTGTCTTTAGTTGCCAGCATTTAGTTGGGCACTCTAAAGAGACTGCCGACTTTAAGTCGGAGGAAGGTGGGGATGACGTCAAGTCCTCATGGCCCTTATGGCCAGGGCTACACACGTGCTACAATGGTAGGTACAGAGGGAGGCTAAATCGTGAGATCACGCAAATCCCAAAAAGCCTATCTAAGTTCGGATTGGAGTCTGCAACTCGACTCCATGAAGCTGGAATCGCTAGTAATCGTGGATCAGAATGCCACGGTGAATACGTTCCC…
ASV0102	Bacteria	Proteobacteria	Alphaproteobacteria	Alphaproteobacteria_unclassified	Alphaproteobacteria_unclassified	Alphaproteobacteria_unclassified	CAGGCCTTGACATCCCGATTTGGAGGATCAGAGATGAACCTCTTCAGTTCGGCTGGATCGGTGACAGGTGCTGCATGGCTGTCGTCAGCTCGTGTCGTGAGATGTTGGGTTAAGTCCCGCAACGAGCGCAACCCCTCTTGTTAGTTGCCATCAGGTTATGCTGGGCACTCTAACGATACTGCCGGTGATAAGCCGGAGGAAGGCGGGGATGACGTCAAGTCCTCATGGCCCTTACGGCCTGGGCTACACACGTGCTACAATGGTGGTGACAGTGGGTCGCAATACAGCAATGTGGAGCTAATCCCCAAAAGCCACCTCAGTTCGGATTGTACTCTGCAACTCGAGTGCATGAAGTTGGAATCGCTAGTAATCGTGGATCAGAATGCCACGGTGAATACG…
ASV0103	Bacteria	Proteobacteria	Gammaproteobacteria	Pseudomonadales	Marinobacteraceae	Marinobacter	CTACACTTGACATGCAGAGAACTTTCCAGAGATGGATTGGTGCCTTCGGGAACTCTGACACAGGTGCTGCATGGCCGTCGTCAGCTCGTGTCGTGAGATGTTGGGTTAAGTCCCGTAACGAGCGCAACCCCTATCCCTAGTTGCTAGCAGTTCGGCTGAGAACTCTAGGGAGACTGCCGGTGACAAACCGGAGGAAGGTGGGGATGACGTCAGGTCATCATGGCCCTTACGGCCAGGGCTACACACGTGCTACAATGGTGCGTACAGAGGGCTGCAAACCCGCGAGGGGGAGCTAATCTCACAAAACGCATCGTAGTCCGGATCGGAGTCTGCAACTCGACTCCGTGAAGTCGGAATCGCTAGTAATCGCGAATCAGAATGTCGCGGTGAATACGTTCC…
ASV0104	Bacteria	Proteobacteria	Gammaproteobacteria	Pseudomonadales	Pseudohongiellaceae	Pseudohongiella	CTGGTCTTGACATCCTACGAACTTTCCAGAGATGGATTGGTGCCTTCGGGAACGTAGTGACAGGTGCTGCATGGCTGTCGTCAGCTCGTGTCGTGAGATGTTGGGTTAAGTCCCGTAACGAGCGCAACCCTTGTCCTTATTTGCCAGCATTTAGTTGGGCACTCTAGGGAGACTGCCGGTGACAAACCGGAGGAAGGTGGGGACGACGTCAAGTCATCATGGCCCTTACGACCAGGGCTACACACGTGCTACAATGGAGCGTACAAAGGGTTGCGACCTCGCGAGAGTGAGCTAATCCCATAAAACGTTTCGTAGTCCGGATCGCAGTCTGCAACTCGACTGCGTGAAGTCGGAATCGCTAGTAATCGTAGATCAGAATGCTACGGTGAATACGTTCCC…
ASV0105	Bacteria	Proteobacteria	Gammaproteobacteria	Pseudomonadales	Pseudomonadales_unclassified	Pseudomonadales_unclassified	CAGGCCTTGACATGCTGAGAACTTTCCAGAGATGGATTGGTGCCTTCGGGAACTCAGACACAGGTGCTGCATGGCTGTCGTCAGCTCGTGTCGTGAGATGTTGGGTTAAGTCCCGTAACGAGCGCAACCCTTGTCCTTAGTTGCCAGCACTTCGGGTGGGAACTCTAAGGAGACTGCCGGTGACAAACCGGAGGAAGGTGGGGACGACGTCAAGTCATCATGGCCCTTACGGCCTGGGCTACACACGTGCTACAATGGACGGTACAGAGGGTCGCGAAGCCGCGAGGTGGAGCTAATCCCTTAAAACCGTTCGTAGTCCGGATTGGAGTCTGCAACTCGACTCCATGAAGTCGGAATCGCTAGTAATCGCGAATCAGAATGTCGCGGTGAATACGTTCC…
ASV0106	Bacteria	Proteobacteria	Gammaproteobacteria	Pseudomonadales	Marinobacteraceae	Marinobacter	CTACACTTGACATGCAGAGAACTTTCCAGAGATGGATTGGTGCCTTCGGGAACTCTGACACAGGTGCTGCATGGCCGTCGTCAGCTCGTGTCGTGAGATGTTGGGTTAAGTCCCGTAACGAGCGCAACCCCTATCCCTAGTTGCTAGCAGTTCGGCTGAGAACTCTAGGGAGACTGCCGGTGACAAACCGGAGGAAGGTGGGGATGACGTCAGGTCATCATGGCCCTTACGGCCAGGGCTACACACGTGCTACAATGGTGCGCACAGAGGGCTGCAAACCCGCGAGGGGGAGCCAATCTCACAAAACGCATCGTAGTCCGGATCGCAGTCTGCAACTCGACTGCGTGAAGTCGGAATCGCTAGTAATCGTGAATCAGAATGTCACGGTGAATACGTTCC…
ASV0107	Bacteria	Firmicutes	Bacilli	Bacillales	Bacillaceae	Bacillaceae_unclassified	CAGGTCTTGACATCCTCTGACACTCCTAGAGATAGGACGTTCCCCTTCGGGGGACAGAGTGACAGGTGGTGCATGGTTGTCGTCAGCTCGTGTCGTGAGATGTTGGGTTAAGTCCCGCAACGAGCGCAACCCTTGATCTTAGTTGCCAGCATTCAGTTGGGCACTCTAAGGTGACTGCCGGTGACAAACCGGAGGAAGGTGGGGATGACGTCAAATCATCATGCCCCTTATGACCTGGGCTACACACGTGCTACAATGGATGGTACAAAGGGCTGCGAGACCGCGAGGTTTAGCCAATCCCATAAAACCATTCTCAGTTCGGATTGCAGGCTGCAACTCGCCTGCATGAAGCCGGAATCGCTAGTAATCGCGGATCAGCATGCCGCGGTGAATACGTTC…
ASV0108	Bacteria	Proteobacteria	Gammaproteobacteria	Enterobacterales	Alteromonadaceae	Alteromonas	CTACACTTGACATGCTGAGAAGTTACTAGAGATAGTTTCGTGCCTTCGGGAACTCAGACACAGGTGCTGCATGGCTGTCGTCAGCTCGTGTCGTGAGATGTTGGGTTAAGTCCCGCAACGAGCGCAACCCTTGTCCTTAGTTGCCAGCATTAGGTTGGGCACTCTAAGGAGACTGCCGGTGACAAACCGGAGGAAGGTGGGGACGACGTCAAGTCATCATGGCCCTTACGTGTAGGGCTACACACGTGCTACAATGGCATTTACAGAGGGAAGCGAGACAGTGATGTGGAGCGGACCCCTTAAAGAATGTCGTAGTCCGGATTGGAGTCTGCAACTCGACTCCATGAGGTCGGAATCGCTAGTAATCGCAGGTCAGAATACTGCGGTGAATACGTTCCC…
ASV0109	Bacteria	Proteobacteria	Gammaproteobacteria	Xanthomonadales	Rhodanobacteraceae	Rhodanobacteraceae_unclassified	CTGGCCTTGACATGTCCGGAATCCAGCAGAGATGCAGGAGTGCCTTCGGGAATCGGAACACAGGTGCTGCATGGCTGTCGTCAGCTCGTGTCGTGAGATGTTGGGTTAAGTCCCGCAACGAGCGCAACCCTTATCCTTAGTTGCCAGCACGTTATGGTGGGAACTCTAAGGAGACCGCCGGTGACAAACCGGAGGAAGGTGGGGATGACGTCAAGTCATCATGGCCCTTACGGCCAGGGCTACACACGTACTACAATGGCCGGTACAGAGGGTTGCAATACCGCGAGGTGGAGCTAATCCCAGAAAACCGGTCTCAGTCCGGATCGGAGTCTGCAACTCGACTCCGTGAAGTCGGAATCGCTAGTAATCGCGGATCAGCTATGCCGCGGTGAATACGTT…
ASV0110	Bacteria	Proteobacteria	Gammaproteobacteria	Pseudomonadales	Endozoicomonadaceae	Endozoicomonas	CTGGCCTTGACATCCTGCGAACTTTCTAGAGATAGATTGGTGCCTTCGGGAACGCAGAGACGGGTGCTGCATGGCTGTCGTCAGCTCGTGTCGTGAGATGTTGGGTTAAGTCCCGCAACGAGCGCAACCCTTGTCCTCAGTTACCAGCACGTGATGGTGGGCACTCTGGGGAGACTGCCGGTGACAAACCGGAGGAAGGTGGGGACGACGTCAAGTCATCATGGCCCTTACGGCCAGGGCTACACACGTGCTACAATGGTGCATACAGACGGTTGCCAAGCCGCGAGGTGGAGCTAATCTGAGAAAGTGCATCGTAGTCCGGATTGGAGTCTGCAACTCGACTCCATGAAGTCGGAATCGCTAGTAATCGTGAATCAGAATGTCACGGTGAATACGTTC…
ASV0111	Bacteria	Proteobacteria	Alphaproteobacteria	Rhodobacterales	Rhodobacteraceae	Rhodobacteraceae_unclassified	CAACCCTTGACATCCTGTGCTAACCCGAGAGATCGGGCGTCCACTTCGGTGGCGCAGTGACAGGTGCTGCATGGCTGTCGTCAGCTCGTGTCGTGAGATGTTCGGTTAAGTCCGGCAACGAGCGCAACCCACATCCTTAGTTGCCAGCAGTTCGGCTGGGCACTCCAAGGAAACTGCCCGTGATAAGCGGGAGGAAGGTGTGGATGACGTCAAGTCCTCATGGCCCTTACGGGTTGGGCTACACACGTGCTACAATGGCAGTGACAATGGGTTAATCCCAAAAAGCTGTCTCAGTTCGGATTGGGGTCTGCAACTCGACCCCATGAAGTCGGAATCGCTAGTAATCGCGTAACAGCATGACGCGGTGAATACGTTCCCGGGCCTT
ASV0112	Bacteria	Proteobacteria	Alphaproteobacteria	Micavibrionales	Micavibrionaceae	uncultured	CTACACTTGACATCCTTCTTGGGACTTTCAGAGATGATTGTCTTCGGTTCGGCCGGGGAAGTGACAGGTGCTGCATGGCTGTCGTCAGCTCGTGTCGTGAGATGTTTGGTTAAGTCCAGCAACGAGCGCAACCCTTATCGTATCTTGCCAGCGGGTAATGCCGGGAACTGTTACGAGACTGCCGGTGATAAGCCGGAGGAAGGTGGGGACGACGTCAAGTCATCATGGCCCTTACGTGTAGGGCTAGAAACGTGCTACAATGGTAGTGACAGTGGGCAGCTAGGCCGCAAGGCCATGCTAATCTCTAAAAACTATCTCAGTTCGGATTGTACTCTGCAACTCGAGTGCATGAAGTTGGAATCGCTAGTAATCGTTGATCAGCATGCAACGGTGAATACG…
ASV0113	Bacteria	Proteobacteria	Gammaproteobacteria	Pseudomonadales	Marinobacteraceae	Marinobacter	CTGGCCTTGACATGCAGAGAACTTTCCAGAGATGGATTGGTGCCTTCGGGAGCTCTGACACAGGTGCTGCATGGCCGTCGTCAGCTCGTGTCGTGAGATGTTGGGTTAAGTCCCGTAACGAGCGCAACCCCTATCCCTAGTTGCTAGCAGTTCGGCTGAGAACTCTAGGGAGACTGCCGGTGACAAACCGGAGGAAGGTGGGGATGACGTCAGGTCATCATGGCCCTTACGGCCAGGGCTACACACGTGCTACAATGGCGCGCACAGAGGGCTGCAAACCCGCGAGGGGGAGCCAATCTCACAAAACGCGTCGTAGTCCGGATCGCAGTCTGCAACTCGACTGCGTGAAGTCGGAATCGCTAGTAATCGTGAATCAGAATGTCACGGTGAATACGTTCC…
ASV0114	Bacteria	Proteobacteria	Alphaproteobacteria	Rhizobiales	Devosiaceae	Devosia	CAGCCCTTGACATGGTCGGACGGTTTCCAGAGATGGATTCCTTCACTTCGGTGACTGACACACAGGTGCTGCATGGCTGTCGTCAGCTCGTGTCGTGAGATGTTGGGTTAAGTCCCGCAACGAGCGCAACCCTCGTCCTTAGTTGCCATCATTTAGTTGGGCACTCTAAGGAGACTGCCGGTGATAAGCCGGAGGAAGGTGGGGATGACGTCAAGTCATCATGGCCCTTATGGGCTGGGCTACACACGTGCTACAATGGCGGTGACAGAGGGCAGCTACATGGCGACATGATGCTAATCCCAAAAAACCGTCTCAGTTCGGATTGCACTCTGCAACTCGGGTGCATGAAGTTGGAATCGCTAGTAATCGCAGATCAGCATGCTGCGGTGAATACGTTCC…
ASV0115	Bacteria	Proteobacteria	Gammaproteobacteria	Enterobacterales	Alteromonadaceae	Alteromonas	CTACACTTGACATGCTGAGAAGTTACTAGAGATAGTTTCGTGCCTTCGGGAACTCAGACACAGGTGCTGCATGGCTGTCGTCAGCTCGTGTCGTGAGATGTTGGGTTAAGTCCCGCAACGAGCGCAACCCTTGTCCTTAGTTGCCAGCATTAGGTTGGGCACTCTAAGGAGACTGCCGGTGACAAACCGGAGGAAGGTGGGGACGACGTCAAGTCATCATGGCCCTTACGTGTAGGGCTACACACGTGCTACAATGGCATTTACAGAGGGAAGCGAGACAGTGATGTGGAGCGGACCCCTTAAAGAATGTCGTAGTCCGGATTGGAGTCTGCAACTCGACTCCATGAAGTCGGAATCGCTAGTAATCGCAGGTCAGAATACTGCGGCGAATACGTTCCC…
ASV0116	Bacteria	Proteobacteria	Gammaproteobacteria	Enterobacterales	Alteromonadaceae	Alteromonadaceae_unclassified	CTACACTTGACATGCAGAGAACTTTCCAGAGATGGATTGGTGCCTTCGGGAACTCTGACACAGGTGCTGCATGGCTGTCGTCAGCTCGTGTCGTGAGATGTTGGGTTAAGTCCCGCAACGAGCGCAACCCTTGTCCTTAGTTGCCAGCCTTAAGTTGGGCACTATAAGGAGACTGCCGGTGACAAACCGGAGGAAGGTGGGGACGACGTCAAGTCATCATGGCCCTTACGTGTAGGGCTACACACGTGCTACAATGGCATTTACAGAGGGAAGCGAGACAGTGATGTGGAGCGGACCCCTTAAAGAATGTCGTAGTCCGGATTGGAGTCTGCAACTCGACTCCATGAAGTCGGAATCGCTAGTAATCGCAGGTCAGAATACTGCGGTGAATACGTTCCC…
ASV0117	Bacteria	Proteobacteria	Alphaproteobacteria	Rhizobiales	Beijerinckiaceae	Methylobacterium-Methylorubrum	CATCCCTTGACATGGCATGTTACCTCGGGAGACCGGGGATCCTCTTCGGAGGCGTGCACACAGGTGCTGCATGGCTGTCGTCAGCTCGTGTCGTGAGATGTTGGGTTAAGTCCCGCAACGAGCGCAACCCACGTCCTTAGTTGCCATCATTCAGTTGGGCACTCTAGGGAGACTGCCGGTGATAAGCCGCGAGGAAGGTGTGGATGACGTCAAGTCCTCATGGCCCTTACGGGATGGGCTACACACGTGCTACAATGGCGGTGACAGTGGGACGCGAAACCGCGAGGTCGAGCAAATCCCCAAAAACCGTCTCAGTTCGGATTGCACTCTGCAACTCGGGTGCATGAAGGCGGAATCGCTAGTAATCGTGGATCAGCACGCCACGGTGAATACGTTCCC…
ASV0118	Bacteria	Proteobacteria	Gammaproteobacteria	Pseudomonadales	Marinobacteraceae	Marinobacter	CTGGCCTTGACATGCAGAGAACTTTCCAGAGATGGATTGGTGCCTTCGGGAACTCTGACACAGGTGCTGCATGGCCGTCGTCAGCTCGTGTCGTGAGATGTTGGGTTAAGTCCCGTAACGAGCGCAACCCCTATCCCTAGTTGCTAGCAGTTCGGCTGAGAACTCTAGGGAGACTGCCGGTGACAAACCGGAGGAAGGTGGGGATGACGTCAGGTCATCATGGCCCTTACGGCCAGGGCTACACACGTGCTACAATGGCGCGCACAGAGGGCTGCAAACCCGCGAGGGGGAGCCAATCTCACAAAACGCGTCGTAGTCCGGATCGCAGTCTGCAACTCGACTGCGTGAAGTCGGAATCGCTAGTAATCGTGAATCAGAATGTCGCGGTGAATACGTTCC…
ASV0119	Bacteria	Proteobacteria	Gammaproteobacteria	Enterobacterales	Alteromonadaceae	Alteromonas	CTACACTTGACATGCTGAGAAGTTACTAGAGATAGTTTCGTGCCTTCGGGAACTCAGACACAGGTGCTGCATGGCTGTCGTCAGCTCGTGTCGTGAGATGTTGGGTTAAGTCCCGCAACGAGCGCAACCCTTGTCCTTAGTTGCCAGCATTAGGTTGGGCACTCTAAGGAGACTGCCGGTGACAAACCGGAGGAAGGTGGGGACGACGTCAAGTCATCATGGCCCTTACGTGTAGGGCTACACACGTGCTACAATGGCATTTACAGAGGGAAGCGAGACAGTGATGTGGAGCGGACCCCTTAAAGAATGTCGTAGTCCGGATTGGAGTCTGCAACTCGACTCCATGAAGTCGGAATCGCTAGTAATCGCAGGTCAGAATACTGCGGTAAATACGTTCCC…
ASV0120	Bacteria	Proteobacteria	Gammaproteobacteria	Enterobacterales	Alteromonadaceae	Alteromonas	CTACACTTGACATGCTGAGAAGTTACTAGAGATAGTTTCGTGCCTTCGGGAACTCAGACACAGGTGCTGCATGGCTGTCGTCAGCTCGTGTCGTGAGATGTTGGGTTAAGTCCCGCAACGAGCGCAACCCTTGTCCTTAGTTGCCAGCCTTAAGTTGGGCACTATAAGGAGACTGCCGGTGACAAACCGGAGGAAGGTGGGGACGACGTCAAGTCATCATGGCCCTTACGTGTAGGGCTACACACGTGCTACAATGGCATTTACAGAGGGAAGCGAGACAGTGATGTGGAGCGGACCCCTTAAAGCTTGTCGTAGTCCGGATTGGAGTCTGCAACTCGACTCCATGAAGTCGGAATCGCTAGTAATCGCAGGTCAGCATACTGCGGTGAATACGTTCCC…
ASV0121	Bacteria	Proteobacteria	Gammaproteobacteria	Enterobacterales	Alteromonadaceae	Alteromonas	CTACACTTGACATGCTGAGAAGTTACTAGAGATAGTTTCGTGCCTTCGGGAACTCAGACACAGGTGCTGCATGGCTGTCGTCAGCTCGTGTTGTGAGATGTTGGGTTAAGTCCCGCAACGAGCGCAACCCTTGTCCTTAGTTGCCAGCATTAGGTTGGGCACTCTAAGGAGACTGCCGGTGACAAACCGGAGGAAGGTGGGGACGACGTCAAGTCATCATGGCCCTTACGTGTAGGGCTACACACGTGCTACAATGGCATTTACAGAGGGAAGCGAGACAGTGATGTGGAGCGGACCCCTTAAAGAATGTCGTAGTCCGGATTGGAGTCTGCAACTCGACTCCATGAAGTCGGAATCGCTAGTAATCGCAGGTCAGAATACTGCGGTGAATACGTTCCC…
ASV0122	Bacteria	Proteobacteria	Alphaproteobacteria	Rhizobiales	Beijerinckiaceae	Methylobacterium-Methylorubrum	CATCCTTTGACATGGCGTGTTACCCAGAGAGATCTGGGGTCCCCTTCGGGGGCGCGCACACAGGTGCTGCATGGCTGTCGTCAGCTCGTGTCGTGAGATGTTGGGTTAAGTCCCGCAACGAGCGCAACCCACGTCCTTAGTTGCCATCATTCAGTTGGGCACTCTAGGGAGACTGCCGGTGATAAGCCGCGAGGAAGGTGTGGATGACGTCAAGTCCTCATGGCCCTTACGGGATGGGCTACACACGTGCTACAATGGCGGTGACAGTGGGAGGCGAAGGAGCGATCTGGAGCAAATCCCCAAAAGCCGTCTCAGTTCGGATTGCACTCTGCAACTCGAGTGCATGAAGGCGGAATCGCTAGTAATCGTGGATCAGCATGCCACGGTGAATACGTTCCC…
ASV0123	Bacteria	Proteobacteria	Alphaproteobacteria	Rhizobiales	Beijerinckiaceae	Methylobacterium-Methylorubrum	CATCCCTTGACATGGCATGTTACCTCGAGAGATCGGGGATCCTCTTCGGAGGCGTGCACACAGGTGCTGCATGGCTGTCGTCAGCTCGTGTCGTGAGATGTTGGGTTAAGTCCCGCAACGAGCGCAACCCACGTCCTTAGTTGCCATCATTCAGTTGGGCACTCTAGGGAGACTGCCGGTGATAAGCCGCGAGGAAGGTGTGGATGACGTCAAGTCCTCATGGCCCTTACGGGATGGGCTACACACGTGCTACAATGGCGGTGACAGTGGGACGCGAAACCGCGAGGTTGAGCAAATCCCCAAAAGCCGTCTCAGTTCGGATTGCACTCTGCAACTCGGGTGCATGAAGGCGGAATCGCTAGTAATCGTGGATCAGCACGCCACGGTGAATACGTTCCC…
ASV0124	Bacteria	Proteobacteria	Gammaproteobacteria	Gammaproteobacteria_Incertae_Sedis	Unknown_Family	uncultured	CAGCCCTTGACATCCTCGGAACTTGGCAGAGATGCCTTGGTGCCTTCGGGAGCCGAGTGACAGGTGCTGCATGGCTGTCGTCAGCTCGTGTCGTGAGATGTTGGGTTAAGTCCCGCAACGAGCGCAACCCTTGTCCCTAGTTGCCAGCACTTTAAGGTGGGAACTCTAGGGAGACTGCCGGTGATAAACCGGAGGAAGGTGGGGATGACGTCAAGTCATCATGGCCCTTATGGGCTGGGCTACACACGTGCTACAATGGTCGGTACAGAGGGCAGCAAAGCCGCGAGGTGGAGCAAATCCCAGAAAGCCGATCTTAGTCCGGATCGCAGTCTGCAACTCGACTGCGTGAAGTCGGAATCGCTAGTAATCGCGAATCAGCAATGTCGCGGTGAATACGTT…
ASV0125	Bacteria	Proteobacteria	Gammaproteobacteria	Pseudomonadales	Marinobacteraceae	Marinobacter	CTGGCCTTGACATGCAGAGAACTTTCCAGAGATGGATTGGTGCCTTCGGGAACTCCGACACAGGTGCTGCATGGCCGTCGTCAGCTCGTGTCGTGAGATGTTGGGTTAAGTCCCGTAACGAGCGCAACCCCTATCCCTAGTTGCTAGCAGTTCGGCTGAGAACTCTAGGGAGACTGCCGGTGACAAACCGGAGGAAGGTGGGGATGACGTCAGGTCATCATGGCCCTTACGGCCAGGGCTACACACGTGCTACAATGGCGCGCACAGAGGGCTGCAAACCCGCGAGGGGGAGCCAATCTCACAAAACGCGTCGTAGTCCGGATCGCAGTCTGCAACTCGACTGCGTGAAGTCGGAATCGCTAGTAATCGTGAATCAGAATGTCACGGTGAATACGTTCC…
ASV0126	Bacteria	Proteobacteria	Gammaproteobacteria	Salinisphaerales	Salinisphaerales_unclassified	Salinisphaerales_unclassified	CTGGCCTTGACATCCTGCGAACTTTCTAGAGATAGATTGGTGCCTTCGGGAACGCAGTGACAGGTGCTGCATGGCTGTCGTCAGCTCGTGTCGTGAGATGTTGGGTTAAGTCCCGCAACGAGCGCAACCCTTGTCCTTAGTTGCCAGCATTTAGTTGGGCACTCTAAGGAGACTGCCGGTGACAAACCGGAGGAAGGTGGGGATGACGTCAAGTCATCATGGCCCTTATGGCCAGGGCTACACACGTGCTACAATGGCAAGTACAGAGGGCAGCGAAGCGGCGACGTGTAGCTAATCCCGCAAAGCTTGTCGTAGTCCGGATTGGAGTCTGCAACTCGACTCCATGAAGTCGGAATCGCTAGTAATCGTGGATCAGCATTGCCACGGTGAATACGTTCC…
ASV0127	Bacteria	Proteobacteria	Gammaproteobacteria	Enterobacterales	Alteromonadaceae	Alteromonas	CTACACTTGACATGCTGAGAAGTTACTAGAGATAGTTTCGTGCCTTCGGGAACTCAGACACAGGTGCTGCATGGCTGTCGTCAGCTCGTGTCGTGAGATGTTGGGTTAAGTCCCGCAACGAGCGCAACCCTTGTCCTTAGTTGCCAGCCTTAAGTTGGGCACTCTAAGGAGACTGCCGGTGACAAACCGGAGGAAGGTGGGGACGACGTCAAGTCATCATGGCCCTTACGTGTAGGGCTACACACGTGCTACAATGGCATTTACAGAGGGAAGCGAGACAGTGATGGGGAGCGGACCCCTTAAAGAATGTCGTAGTCCGGATTGGAGTCTGCAACTCGACTCCATGAAGTCGGAATCGCTAGTAATCGCAGGTCAGAATACTGCGGTGAATACGTTCCC…
ASV0128	Bacteria	Bacteroidota	Bacteroidia	Flavobacteriales	Flavobacteriaceae	Flavobacteriaceae_unclassified	CAGGGCTTAAATGTAAGTTGCATTAGTTAGAGATAGCTATTTCTTCGGACCACTTACAAGGTGCTGCATGGTTGTCGTCAGCTCGTGCCGTGAGGTGTCAGGTTAAGTCCTATAACGAGCGCAACCCCTGTTGTTAGTTGCCAGCGATTCAAGTCGGGAACTCTAACAAGACTGCCGGTGCAAACCGTGAGGAAGGTGGGGATGACGTCAAATCATCACGGCCCTTACGTCCTGGGCTACACACGTGCTACAATGGTAGGTACAGAGAGCAGCCACTGCGTGAGCAGGAGCGAATCTATAAAACCTATCACAGTTCGGATCGGAGTCTGCAACTCGACTCCGTGAAGCTGGAATCGCTAGTAATCGGATATCAGCCATGATCCGGTGAATACGTTCCCG…
ASV0129	Bacteria	Proteobacteria	Gammaproteobacteria	Pseudomonadales	Endozoicomonadaceae	Endozoicomonas	CTGGTCTTGACATCCTGCGAACTTTCTAGAGATAGATTGGTGCCTTCGGGAACGCAGTGACAGGTGCTGCATGGCTGTCGTCAGCTCGTGTCGTGAGATGTTGGGTTAAGTCCCGCAACGAGCGCAACCCTTGTCCTCAGTTACCAGCACGTTATGGTGGGCACTCTGGGGAGACTGCCGGTGACAAACCGGAGGAAGGTGGGGACGACGTCAAGTCATCATGGCCCTTACGGCCAGGGCTACACACGTGCTACAATGGTGCATACAGACGGTTGCCAAGCTGCGAGGTGGAGCTAATCTGAGAAAGTGCATCGTAGTCCGGATTGGAGTCTGCAACTCGACTCCATGAAGTCGGAATCGCTAGTAATCGTGAATCAGAATGTCACGGTGAATACGTTC…
ASV0130	Bacteria	Bacteroidota	Bacteroidia	Flavobacteriales	Flavobacteriaceae	Ulvibacter	CAGGGCTTAAATGTAAGTTGACAGGGGTGGAAACACCTTTTTCTTCGGACAATTTACAAGGTGCTGCATGGTTGTCGTCAGCTCGTGCCGTGAGGTGTCAGGTTAAGTCCTATAACGAGCGCAACCCCTGTTGTTAGTTGCCAGCGAGTCAAGTCGGGAACTCTAACAAGACTGCCGGTGCAAACCGTGAGGAAGGTGGGGATGACGTCAAATCATCACGGCCCTTACGTCCTGGGCTACACACGTGCTACAATGGCCGGTACAGAGAGCAGCCACTTCGTGAGAAGGAGCGAATCTATAAAACCGGTCTCAGTTCGGATCGGAGTCTGCAACTCGACTCCGTGAAGCTGGAATCGCTAGTAATCGCATATCAGCCATGATGCGGTGAATACGTTCCCG…
ASV0131	Bacteria	Proteobacteria	Alphaproteobacteria	Rhodobacterales	Rhodobacteraceae	Pseudophaeobacter	CAACCCTTGACATCCTCGGACCGCCAGAGAGATCTGGTTTTCTCGCAAGAGACCGAGTGACAGGTGCTGCATGGCTGTCGTCAGCTCGTGTCGTGAGATGTTCGGTTAAGTCCGGCAACGAGCGCAACCCACATCCTTAGTTGCCAGCAGTTCGGCTGGGCACTCTAGGGAAACTGCCCGTGATAAGCGGGAGGAAGGTGTGGATGACGTCAAGTCCTCATGGCCCTTACGGGTTGGGCTACACACGTGCTACAATGGCATCATCAATGGGTTAATCCCTAAACGATGTCTCAGTTCGGATTGGGGTCTGCAACTCGACCCCATGAAGTCGGAATCGCTAGTAATCGCGTAACAGCATGACGCGGTGAATACGTTCCCGGGCCTT
ASV0132	Bacteria	Proteobacteria	Gammaproteobacteria	Pseudomonadales	Marinobacteraceae	Marinobacter	CTGGCCTTGACATGCAGAGAACTTTCCAGAGATGGATTGGTGCCTTCGGGAACTCTGACACAGGTGCTGCATGGCCGTCGTCAGCTCGTGTCGTGAGATGTTGGGTTAAGTCCCGTAACGAGCGCAACCCCTATCCCTAGTTGCTAGCAGTTCGGCTGAGAACTCTAGGGAGACTGCCGGTGACAAACCGGAGGAAGGTGGGGATGACGTCAGGTCATCATGGCCCTTACGGCCAGGGCTACACACGCGCTACAATGGCGCGCACAGAGGGCTGCAAACCCGCGAGGGGGAGCCAATCTCACAAAACGCGTCGTAGTCCGGATCGCAGTCTGCAACTCGACTGCGTGAAGTCGGAATCGCTAGTAATCGTGAATCAGAATGTCACGGTGAATACGTTCC…
ASV0133	Bacteria	Campylobacterota	Campylobacteria	Campylobacterales	Campylobacterales_unclassified	Campylobacterales_unclassified	CAAGGCTTGATATCCTGAAAATTTGCTGGAAACAGTGAAGTGCCAGTTTCTGGAATTCAGTGACAGGTGCTGCACGGCTGTCGTCAGCTCGTGTCGTGAGATGTTGGGTTAAGTCCCGCAACGAGCGCAACCCTCGTTCTTAGTTGTTAACAGTTCGGCTGAATACTCTAAGAAGACTGCCTTACGTAAGGGGGAGGAAGGTGAGGACGACGTCAAGTCATCATGGCCCTTATGCCTTGGGCTACACACGTGCTACAATGGAAGGCACAATGAGTTGCAATACCGCGAGGTGGAGCTAATCTTCAAAGCCTTTCTCAGTTCGGATAGCAGTCTGCAACCCGACTGCTTGAAGTTGGAATCGCTAGTAATCGTAAATCAGCAATGTTACGGTGAATACGT…
ASV0134	Bacteria	Proteobacteria	Gammaproteobacteria	Enterobacterales	Alteromonadaceae	Alteromonas	CTACACTTGACATGCTGAGAAGTTACTAGAGATAGTTTCGTGCCTTCGGGAACTCAGACACAGGTGCTGCATGGCTGTCGTCAGCTCGTGTCGTGAGATGTTGGGTTAAGTCCCGCAACGAGCGCAACCCTTGTCCTTAGTTGCCAGCATTAGGTTGGGCACTCTAAGGAGACTGCCGGTGACAAACCGGAGGAAGGTGGGGACGACGTCAAGTCATCGTGGCCCTTACGTGTAGGGCTACACACGTGCTACAATGGCATTTACAGAGGGAAGCGAGACAGTGATGTGGAGCGGACCCCTTAAAGAATGTCGTAGTCCGGATTGGAGTCTGCAACTCGACTCCATGAAGTCGGAATCGCTAGTAATCGCAGGTCAGAATACTGCGGTGAATACGTTCCC…
ASV0135	Bacteria	Bacteroidota	Rhodothermia	Balneolales	Balneolaceae	Balneola	CTGGGCTAAATCTACAGCGCTACCTCTGGAAACAGAGGGTTCTCTATGAGACGCTATAGAAGGTGCTGCATGGCTGTCGTCAGCTCGTGCCGTGAGGTGTTGGGTTAAGTCCCGCAACGAGCGCAACCCCTGTGGTTAGTTACCAGCACATAATGGTGGGGACTCTAGCCAGACTGCCTACGCAAGTAGTGAGGAAGGTGGGGACGACGTCAAGTCATCATGGCCCTTACGTCCAGGGCTGCACACGTGCTACAATGGATGGTACAGAAGGTCGCTACTCAGCAATGAGGTGCAAATCTTTAAAACCATTCTCAGTTCGGATCGGAGTCTGCAACTCGACTCCGTGAAGTTGGAATCGCTAGTAATCGCGTATCAGCAATGACGCGGTGAATACGTTCC…
ASV0136	Bacteria	Proteobacteria	Gammaproteobacteria	Enterobacterales	Alteromonadaceae	Alteromonas	CTACACTTGACATGCTGAGAAGTTACTAGAGATAGTTTCGTGCCTTCGGGAACTCAGACACAGGTGCTGCATGGCTGTCGTCAGCTCGTGTCGTGAGATGTTGGGTTAAGTCCCGCAACGAGCGCAACCCTTGTCCTTAGTTGCCAGCATTAGGTTGGGCACTCTAAGGAGACTGCCGGTGGCAAACCGGAGGAAGGTGGGGACGACGTCAAGTCATCATGGCCCTTACGTGTAGGGCTACACACGTGCTACAATGGCATTTACAGAGGGAAGCGAGACAGTGATGTGGAGCGGACCCCTTAAAGAATGTCGTAGTCCGGATTGGAGTCTGCAACTCGACTCCATGAAGTCGGAATCGCTAGTAATCGCAGGTCAGAATACTGCGGTGAATACGTTCCC…
ASV0137	Bacteria	Cyanobacteria	Cyanobacteriia	Synechococcales	Cyanobiaceae	Prochlorococcus_MIT9313	CAGGGTTTGACATCCTGCGAACCTCTTAGAAATTTGAGGGTGCCTTCGGGAATGCAGTGACAGGTGGTGCATGGCTGTCGTCAGCTCGTGTCGTGAGATGTTGGGTTAAGTCCCGCAACGAGCGCAACCCACGTTTTTAGTTGCCAGCATTTAGTTGGGCACTCTAGAAAGACCGCCGGTGATAAACCGGAGGAAGGTGTGGATGACGTCAAGTCATCATGCCCCTTACACCCTGGGCTACACACGTACTACAATGCTACGGACAAAGGGCAGCAAACTCGCGAGAGCTAGCAAATCCCATAAACCGTGGCTCAGTTCAGATCGTAGGCTGCAACTCGCCTACGTGAAGTAGGAATCGCTAGTAATCGCAGGTCAGCATACTGCGGTGAATACGTTCCC…
ASV0138	Bacteria	Proteobacteria	Gammaproteobacteria	Pseudomonadales	Marinobacteraceae	Marinobacter	CTGGCCTTGACATGCAGAGAACTTTCCAGAGATGGATTGGTGCCTTCGGGAACTCTGACACAGGTGCTGCATGGCCGTCGTCAGCTCGTGTCGTGAGATGTTGGGTTAAGTCCCGTAACGAGCGCAACCCCTATCCCTAGTTACTAGCAGTTCGGCTGAGAACTCTAGGGAGACTGCCGGTGACAAACCGGAGGAAGGTGGGGATGACGTCAGGTCATCATGGCCCTTACGGCCAGGGCTACACACGTGCTACAATGGCGCGCACAGAGGGCTGCAAACCCGCGAGGGGGAGCCAATCTCACAAAACGCGTCGTAGTCCGGATCGCAGTCTGCAACTCGACTGCGTGAAGTCGGAATCGCTAGTAATCGTGAATCAGAATGTCACGGTGAATACGTTCC…
ASV0139	Bacteria	Proteobacteria	Alphaproteobacteria	Rhizobiales	Methyloligellaceae	uncultured	CAGCTCTTGACATACCAATCGCGGTTAGTGGAGACACTTTCCTTCAGTTCGGCTGGATTGGATACAGGTGCTGCACGGCTGTCGTCAGCTCGTGTCGTGAGATGTTGGGTTAAGTCCCGCAACGAGCGCAACCCTCGCCATTAGTTGCCAGCATTTAGTTGGGCACTCTAATGGGACTGCCGGTGATAAGCCGGAGGAAGGTGGGGACGACGTCAAGTCATCATGGCCCTTACGGGCTGGGCTACACACGTGCTACAATGGCAGTGACAATGGGCAGCCAACCAGCGATGGTGCGCTAATCCCAAAAAGCTGTCTCAGTTCGGATTGTTCTCTGCAACTCGAGAGCATGAAGTTGGAATCGCTAGTAATCGTAGATCAGCATGCTACGGTGAATACGTT…
ASV0140	Bacteria	Proteobacteria	Gammaproteobacteria	Pseudomonadales	Marinobacteraceae	Marinobacter	CTGGCCTTGACATGCAGAGAACTTTCCGGAGATGGATTGGTGCCTTCGGGAACTCTGACACAGGTGCTGCATGGCCGTCGTCAGCTCGTGTCGTGAGATGTTGGGTTAAGTCCCGTAACGAGCGCAACCCCTATCCCTAGTTGCTAGCAGTTCGGCTGAGAACTCTAGGGAGACTGCCGGTGACAAACCGGAGGAAGGTGGGGATGACGTCAGGTCATCATGGCCCTTACGGCCAGGGCTACACACGTGCTACAATGGTGCGCACAGAGGGCTGCAAACCCGCGAGGGGGAGCCAATCTCACAAAACGCATCGTAGTCCGGATCGCAGTCTGCAACTCGACTGCGTGAAGTCGGAATCGCTAGTAATCGTGAATCAGAATGTCACGGTGAATACGTTCC…
ASV0141	Bacteria	Proteobacteria	Gammaproteobacteria	Pseudomonadales	Marinobacteraceae	Marinobacter	CTGGCCTTGACATGCAGAGAACTTTCCAGAGATGGATTGGTGCCTTCGGGAACTCTGACACAGGTGCTGCATGGCCGTCGTCAGCTCGTGTCGTGAGATGTTGGGTTAAGTCCCGTAACGAGCGCAACCCCTATCCCTAGTTGCTAGCAGTTCGGCTGGGAACTCTAGGGAGACTGCCGGTGACAAACCGGAGGAAGGTGGGGATGACGTCAGGTCATCATGGCCCTTACGGCCAGGGCTACACACGTGCTACAATGGTGCGCACAGAGGGCTGCAAACCCGCGAGGGGGAGCCAATCTCACAAAACGCATCGTAGTCCGGATCGCAGTCTGCAACTCGACTGCGTGAAGTCGGAATCGCTAGTAATCGTGAATCAGAATGTCACGGTGAATACGTTCC…
ASV0142	Bacteria	Bacteroidota	Bacteroidia	Flavobacteriales	Flavobacteriaceae	Flavobacteriaceae_unclassified	CAGGGCTTAAATGTAGATTGACAGGTTTAGAGATAGACTTTTCTTCGGACAATTTACAAGGTGCTGCATGGTTGTCGTCAGCTCGTGCCGTGAGGTGTCAGGTTAAGTCCTATAACGAGCGCAACCCCTGTTGTTAGTTGCCAGCATGTAAAGATGGGAACTCTAGCAAGACTGCCAGTGCAAACTGCGAGGAAGGTGGGGATGACGTCAAATCATCACGGCCCTTACGTCCTGGGCTACACACGTGCTACAATGGTAGGGACAGAGAGCAGCCACTGGGTGACCAGGAGCGAATCTATAAACCCTATCACAGTTCGGATCGGAGTCTGCAACTCGACTCCGTGAAGCTGGAATCGCTAGTAATCGGATATCAGCCATGATCCGGTGAATACGTTCCCG…
ASV0143	Bacteria	Proteobacteria	Gammaproteobacteria	Gammaproteobacteria_unclassified	Gammaproteobacteria_unclassified	Gammaproteobacteria_unclassified	CTACTCTTGACATCCGCGAAAGATCTTGTAATGAGATTGTGCCTTCGGGAATCGCGTGACAGGTGCTGCATGGCTGTCGTCAGCTCGTGTTGTGAAATGTTGGGTTAAGTCCCGCAACGAGCGCAACCCTAATTGCTAGTTGCCATCAGTTCGGCTGGGAACTTTAGCAAAACTGCCGGTGATAAACCGTGAGGAAGGTTGGGATGACGTCAAGTCATCATGGCTCTTACGAGTAGGGCTACACACGTGCTACAATGGGAAGAACAAAGGGTTACTAAGCCGCGAGGTCAAGTCAATCCCAAAAATCTTCTCTTAGTCCGGATTGCAGTCTGCAACTCGACTGCATGAAGTCGGAATCGCTAGTAATCGCGAATCAGAATGTCGCGGTGAATACGTTCT…
ASV0144	Bacteria	Proteobacteria	Gammaproteobacteria	Pseudomonadales	Marinobacteraceae	Marinobacter	CTGGCCTTGACATGCAGAGAACTTTCCAGAGATGGATTGGTGCCTTCGGGAACTCTGACACAGGTGCTGCATGGCCGTCGTCAGCTCGTGTCGTGAGATGTTGGGTTAAGTCCCGTAACGAGCGCAACCCCTATCCCTAGTTGCTAGCAGTTCGGCTGAGAACTCTAGGGAGACTGCCGGTGACAAACCGGAGGAAGGTGGGGATGACGTCAGGTCATCATGGCCCTTACGGCCAGGGCTACACACGTGCTACAATGGCGCGCACAGAGGGCTGCAAACCCGCGAGGGGGAGCCAATCTCACAAAACGCGTCGTAGTCCGGATCGCAGTCTGCAACTCGACTGCATGAAGTCGGAATCGCTAGTAATCGTGAATCAGAATGTCACGGTGAATACGTTCC…
ASV0145	Bacteria	Proteobacteria	Gammaproteobacteria	Enterobacterales	Alteromonadaceae	Alteromonas	CTACACTTGACATGCTGAGAAGTTACTAGAGATAGTTTCGTGCCTTCGGGAACTCAGACACAGGTGCTGCATGGCTGTCGTCAGCTCGTGTCGTGAGATGTTGGGTTAAGTCCCGCAACGAGCGCAACCCTTGTCCTTCGTTGCCAGCATTAGGTTGGGCACTCTAAGGAGACTGCCGGTGACAAACCGGAGGAAGGTGGGGACGACGTCAAGTCATCATGGCCCTTACGTGTAGGGCTACACACGTGCTACAATGGCATTTACAGAGGGAAGCGAGACAGTGATGTGGAGCGGACCCCTTAAAGAATGTCGTAGTCCGGATTGGAGTCTGCAACTCGACTCCATGAAGTCGGAATCGCTAGTAATCGCAGGTCAGAATACTGCGGTGAATACGTTCCC…
ASV0146	Bacteria	Verrucomicrobiota	Chlamydiae	Chlamydiales	Chlamydiales_unclassified	Chlamydiales_unclassified	CCAGGTTTGACATATAGTGGACAGCGCTGGAAACAGCGTCTTCCTTCGGGACCATTATACAGGTGCTGCATGGCTGTCGTCAGCTCGTGCCGTGAGGTGTTGGGTTAAGTCCCGCAACGAGCGCAACCCTTGTCACTAGTTGCCAGCACGTAATGGTGGGGACTCTAGTGAGACTGCCCGGGTGAACCGGGAGGAAGGTGAGGATGACGTCAAGTCAGCATGGCCCTTATGTCTGGGGCTACACACGTGCTACAATGGCTGGTACAGAAGGCAGCGAAGCCGCGAGGTGGAGCAAATCCCAAAAGCCAGTCTCAGTTCGGATTGCAGCCTGCAACTCGGCTGCATGAAGCCGGAATTGCTAGTAATGGCGTGTCAGCAATAACGCCGTGAATACGTTCC…
ASV0147	Bacteria	Proteobacteria	Gammaproteobacteria	Pseudomonadales	Alcanivoracaceae1	Alcanivorax	CAGGCCTTGACATCCTTGGAACTTTCTAGAGATAGATTGGTGCCTTCGGGAGCCAAGTGACAGGTGCTGCATGGCTGTCGTCAGCTCGTGTCGTGAGATGTTGGGTTAAGTCCCGTAACGAGCGCAACCCTTGTCCCTAGTTGCCAGCACATAATGGTGGGAACTCTAGGGAGACTGCCGGTGACAAACCGGAGGAAGGTGGGGACGACGTCAAGTCATCATGGCCCTTACGGCCTGGGCTACACACGTGCTACAATGGGCAGTACAGAGGGCCGCAAAGTCGCGAGGCCAAGCAAATCCCTTAAAACTGTTCGTAGTCCGGATTGGAGTCTGCAACTCGACTCCATGAAGTCGGAATCGCTAGTAATCGCGAATCAGAATGTCGCGGTGAATACGTTC…
ASV0148	Bacteria	Proteobacteria	Alphaproteobacteria	Rhodobacterales	Rhodobacteraceae	Rhodobacteraceae_unclassified	CAACCCTTGACATCCTTGTCGCGGTTTCCAGAGATGGATTCCTTCAGTTCGGCTGGACAAGTGACAGGTGCTGCATGGCTGTCGTCAGCTCGTGTCGTGAGATGTTCGGTTAAGTCCGGCAACGAGCGCAACCCACATCTTTAGTTGCCAGCATTTAGTTGGGCACTCTAAAGAAACTGCCCGTGATAAGCGGGAGGAAGGTGTGGATGACGTCAAGTCCTCATGGCCCTTACGGGTTGGGCTACACACGTGCTACAATGGTAGTGACAATGGGTTAATCCCAAAAAGCTATCTCAGTTCGGATTGGGGTCTGCAACTCGACCCCATGAAGTCGGAATCGCTAGTAATCGCGTAACAGCATGACGCGGTGAATACGTTCCCGGGCCTT
ASV0149	Bacteria	Proteobacteria	Gammaproteobacteria	Pseudomonadales	Marinobacteraceae	Marinobacter	CTGGCCTTGACATGCAGAGAACTTTCCAGAGATGGATTGGTGCCTTCGGGAACTCTGACACAGGTGCTGCATGGCCGTCGTCAGCTCGTGTCGTGAGATGTTGGGTTAAGTCCCGTAACGAGCGCAACCCCTATCCCTAGTTGCTAGCAGTTCGGCTGAGAACTCTAGGGAGACTGCCGGTGACAAACCGGAGGAAGGTGGGGATGACGTCAGGTCATCATGGCCCTTACGGCCAGGGCTACGCACGTGCTACAATGGCGCGCACAGAGGGCTGCAAACCCGCGAGGGGGAGCCAATCTCACAAAACGCGTCGTAGTCCGGATCGCAGTCTGCAACTCGACTGCGTGAAGTCGGAATCGCTAGTAATCGTGAATCAGAATGTCACGGTGAATACGTTCC…
ASV0150	Bacteria	Proteobacteria	Gammaproteobacteria	Enterobacterales	Alteromonadaceae	Alteromonas	CTACACTTGACATGCTGAGAACTTTCCAGAGATGGATTGGTGCCTTCGGGAACTCAGACACAGGTGCTGCATGGCTGTCGTCAGCTCGTGTCGTGAGATGTTGGGTTAAGTCCCGCAACGAGCGCAACCCTTGTCCTTAGTTGCCAGCCTTAAGTTGGGCACTCTAAGGAGACTGCCGGTGACAAACCGGAGGAAGGTGGGGACGACGTCAAGTCATCATGGCCCTTACGTGTAGGGCTACACACGTGCTACAATGGCATTTACAGAGGGAAGCGAGACAGTGATGTGGAGCGGACCCCTTAAAGAATGTCGTAGTCCGGATTGGAGTCTGCAACTCGACTCCATGAAGTCGGAATCGCTAGTAATCGCAGGTCAGAATACTGCGGTGAATACGTTCCC…
ASV0151	Bacteria	Proteobacteria	Gammaproteobacteria	Pseudomonadales	Moraxellaceae	Acinetobacter	CTGGCCTTGACATACAGAGAACTTTCCAGAGATGGATTGGTGCCTTCGGGAACTCTGATACAGGTGCTGCATGGCTGTCGTCAGCTCGTGTCGTGAGATGTTGGGTTAAGTCCCGCAACGAGCGCAACCCTTTTCCTTACTTGCCAGCATTTCGGATGGGAACTTTAAGGATACTGCCAGTGACAAACTGGAGGAAGGCGGGGACGACGTCAAGTCATCATGGCCCTTACGGCCAGGGCTACACACGTGCTACAATGGTCGGTACAAAGGGTTGCTACACAGCGATGTGATGCTAATCTCAAAAAGCCGATCGTAGTCCGGATTGGAGTCTGCAACTCGACTCCATGAAGTCGGAATCGCTAGTAATCGCGGATCAGAATGCCGCGGTGAATACGTTCC…
ASV0152	Bacteria	Proteobacteria	Alphaproteobacteria	Rhizobiales	Beijerinckiaceae	Methylobacterium-Methylorubrum	CATCCCTTGACATGTCGTGCCATCCGGAGAGATCCGGGGTTCCCCTCGGGGACGCGAACACAGGTGCTGCATGGCTGTCGTCAGCTCGTGTCGTGAGATGTTGGGTTAAGTCCCGCAACGAGCGCAACCCACGTCCTTAGTTGCCATCATTCAGTTGGGCACTCTAGGGAGACTGCCGGTGATAAGCCGCGAGGAAGGTGTGGATGACGTCAAGTCCTCATGGCCCTTACGGGATGGGCTACACACGTGCTACAATGGCGGTGACAGTGGGACGCGAAACCGCGAGGTTGAGCAAATCCCCAAAAACCGTCTCAGTTCAGATTGCACTCTGCAACTCGAGTGCATGAAGGCGGAATCGCTAGTAATCGTGGATCAGCATGCCACGGTGAATACGTTCCC…
ASV0153	Bacteria	Proteobacteria	Alphaproteobacteria	Rhodobacterales	Rhodobacteraceae	Rhodobacteraceae_unclassified	CAACCCTTGACATCCTGTGCTACATCCAGAGATGGATGGTTCCCTTCGGGGACGCAGTGACAGGTGCTGCATGGCTGTCGTCAGCTCGTGTCGTGAGATGTTCGGTTAAGTCCGGCAACGAGCGCAACCCACACCCTTAGTTGCCAGCAGTTCGGCTGGGCACTCTAAGGGAACTGCCCGTGATAAGCGGGAGGAAGGTGTGGATGACGTCAAGTCCTCATGGCCCTTACGGGTTGGGCTACACACGTGCTACAATGGTAGTGACAATGGGTTAATCCCAAAAAGCTATCTCAGTTCGGATTGGGGTCTGCAACTCGACCCCATGAAGTCGGAATCGCTAGTAATCGCGTAACAGCATGACGCGGTGAATACGTTCCCGGGCCTT
ASV0154	Bacteria	Proteobacteria	Gammaproteobacteria	Salinisphaerales	Salinisphaeraceae	Salinisphaera	CTGGCCTTGACATCCTGCGAACTTTCTAGAGATAGATTGGTGCCTTCGGGAACGCAGTGACAGGTGCTGCATGGCTGTCGTCAGCTCGTGTCGTGAGATGTTGGGTTAAGTCCCGCAACGAGCGCAACCCTTGTCCTTAGTTGCCAGCATTTAGTTGGGCACTCTAAGGAGACCGCCGGTGACAAACCGGAGGAAGGTGGGGATGACGTCAAGTCATCATGGCCCTTATGGCCAGGGCTACACACGTGCTACAATGGCAAGTACAGAGGGCAGCGAAGCCGCGAGGTGAAGCTAATCCCACAAAGCTTGTCGTAGTCCGGATTGCAGTCTGCAACTCGACTGCATGAAGTCGGAATCGCTAGTAATCGCAGATCAGCATTGCTGCGGTGAATACGTTCC…
ASV0155	Bacteria	Proteobacteria	Gammaproteobacteria	Pseudomonadales	Marinobacteraceae	Marinobacter	CTGGCCTTGACATGCAGAGAACTTTCCAGAGATGGATTGGTGCCTTCGGGAACTCTGACACAGGTGCTGCATGGCCGTCGTCAGCTCGTGTCGTGAGACGTTGGGTTAAGTCCCGTAACGAGCGCAACCCCTATCCCTAGTTGCTAGCAGTTCGGCTGAGAACTCTAGGGAGACTGCCGGTGACAAACCGGAGGAAGGTGGGGATGACGTCAGGTCATCATGGCCCTTACGGCCAGGGCTACACACGTGCTACAATGGCGCGCACAGAGGGCTGCAAACCCGCGAGGGGGAGCCAATCTCACAAAACGCGTCGTAGTCCGGATCGCAGTCTGCAACTCGACTGCGTGAAGTCGGAATCGCTAGTAATCGTGAATCAGAATGTCACGGTGAATACGTTCC…
ASV0156	Bacteria	Proteobacteria	Gammaproteobacteria	Salinisphaerales	Solimonadaceae	Oceanococcus	CTGCCCTTGACATCCTCGGAACTTGTCAGAGATGACTTGGTGCCTTCGGGAACCGAGTGACAGGTGCTGCATGGCTGTCGTCAGCTCGTGTCGTGAGATGTTGGGTTAAGTCCCGCAACGAGCGCAACCCCTATCCTTAGTTGCCAGCATTTAGTTGGGCACTCTAAGGAGACTGCCGGTGACAAACCGGAGGAAGGTGGGGATGACGTCAAGTCATCATGGCCCTTATGGGCAGGGCTACACACGTGCTACAATGGTCGGTACAAAGGGTTGCCAACCCGCGAGGGGGAGCTAATCCCATAAAGCCGATCGTAGTCCGGATTGCAGTCTGCAACTCGACTGCATGAAGTCGGAATCGCTAGTAATCGTGGATCAGCATTGCCACGGTGAATACGTTCC…
ASV0157	Bacteria	Proteobacteria	Gammaproteobacteria	Pseudomonadales	Marinobacteraceae	Marinobacter	CTGGCCTTGACATGCAGAGAACTTTCCAGAGATGGATTGGTGCCTTCGGGAACTCTGACACAGGTGCTGCATGGCCGTCGTCAGCTCGTGTCGTGAGATGTTGGGTTAAGTCCCGTAACGAGCGCAACCCCTATCCCTAGTTGCTAGCAGTTCGGCTGAGAACTCTAGGGAGACTGCCGGTGACAAACCGGAGGAAGGTGGGGATGACGTCGGGTCATCATGGCCCTTACGGCCAGGGCTACACACGTGCTACAATGGCGCGCACAGAGGGCTGCAAACCCGCGAGGGGGAGCCAATCTCACAAAACGCGTCGTAGTCCGGATCGCAGTCTGCAACTCGACTGCGTGAAGTCGGAATCGCTAGTAATCGTGAATCAGAATGTCACGGTGAATACGTTCC…
ASV0158	Bacteria	Proteobacteria	Alphaproteobacteria	Rhodobacterales	Rhodobacteraceae	Rhodobacteraceae_unclassified	CAACCCTTGACATCCTGATCGCGGTTACCGGAGACGGTTTCCTTCAGTTCGGCTGGATCAGTGACAGGTGCTGCATGGCTGTCGTCAGCTCGTGTCGTGAGATGTTCGGTTAAGTCCGGCAACGAGCGCAACCCACATCCTTAGTTGCCAGCAGGTTAAGCTGGGCACTCTAGGGAAACTGCCCGTGATAAGCGGGAGGAAGGTGTGGATGACGTCAAGTCCTCATGGCCCTTACGGGTTGGGCTACACACGTGCTACAATGGTAGTGACAATGGGTTAATCCCAAAAAACTATCTCAGTTCGGATTGGGGTCTGCAACTCGACCCCATGAAGTCGGAATCGCTAGTAATCGCGTAACAGCATGACGCGGTGAATACGTTCCCGGGCCTT
ASV0159	Bacteria	Firmicutes	Bacilli	Bacillales	Planococcaceae	Planomicrobium	CAGGTCTTGACATCCCGCTGCCCGGTGTAGAGATACGCCTTTCCCTTCGGGGACAGCGGTGACAGGTGGTGCATGGTTGTCGTCAGCTCGTGTCGTGAGATGTTGGGTTAAGTCCCGCAACGAGCGCAACCCTTGATCTTAGTTGCCAGCATTCAGTTGGGCACTCTAAGGTGACTGCCGGTGACAAACCGGAGGAAGGTGGGGATGACGTCAAATCATCATGCCCCTTATGACCTGGGCTACACACGTGCTACAATGGACGGTACAAAGGGTTGCCAACCCGCGAGGGGGAGCCAATCCCAGAAAACCGTTCTCAGTTCGGATTGCAGGCTGCAACTCGCCTGCATGAAGCCGGAATCGCTAGTAATCGTGGATCAGCATGCCACGGTGAATACGTTC…
ASV0160	Bacteria	Proteobacteria	Gammaproteobacteria	Pseudomonadales	Marinobacteraceae	Marinobacter	CTGGCCTTGACATGCAGAGAACTTTCCAGAGATGGATTGGTGCCTTCGGGAACTCTGACACAGGTGCTGCATGGCCGTCGTCAGCTCGTGTCGTGAGATGTTGGGTTAAGTCCCGTAACGAGCGCAACCCCTATCCCTAGTTGCTAGCAGTTCGGCTGAGAACTCTAGGGAGACTGCCGGTGACAAACCGGAGGAAGGTGGGGATGACGTCAGGTCATCATGGCCCTTACGGCCAGGGCTACACACGTGCTACAATGGCGCGCACAGAGGGCTGCAAACCCGCGAGGGGGAGCCAATCTCACAAAACGCGTCGTAGTCCGGATCGCAGTCTGCAACTCGACTGCGTGAAGTCGGAATCGCTAGTAATCGTGAGTCAGAATGTCACGGTGAATACGTTCC…
ASV0161	Bacteria	Proteobacteria	Gammaproteobacteria	Burkholderiales	Methylophilaceae	OM43_clade	CTGGCCTTGACATGTACCGAATTTAGCAGAGATGCTTTAGTGCTCGTAAGAGAACGGTAACACAGGTGCTGCATGGCTGTCGTCAGCTCGTGTCGTGAGATGTTGGGTTAAGTCCCGCAACGAGCGCAACCCTTGCCATTAATTGCCATCATTTAGTTGGGCACTTTAATGGGACTGCCGGTGACAAACCGGAGGAAGGTGGGGATGACGTCAAGTCCTCATGGCCCTTATGGCCAGGGCTTCACACGTAATACAATGGTCGGTACAGAGGGCTGCTAACCCGCGAGGGGGTGCTAATCTCAGAAAACCGATCGTAGTCCGGATTGTTGTCTGCAACTCGACAGCATGAAGTCGGAATCGCTAGTAATCGCGGATCAGAATGTCGCGGTGAATACGTTC…
ASV0162	Bacteria	Proteobacteria	Alphaproteobacteria	Caulobacterales	Hyphomonadaceae	uncultured	CTACCCTTGACATGCCCGATTTGATTTCCGGAGACGGATTTCTTCATTTAGTTGGTCGGTGCACAGGTGCTGCATGGCTGTCGTCAGCTCGTGTCGTGAGATGTTGGGTTAAGTCCCGCAACGAGCGCAACCCTCATCCTTAGTTGCCAGCAGGTTTGGCTGGGCACTCTAAGGAAACTGCCCGTGGCAAGCGGGAGGAAGGTGGGGATGACGTCAAGTCCTCATGGCCCTTACGGGTAGGGCTACACACGTGCTACAATGGTGGTGACAATGGGATAATCCCCAAAAACCATCTCAGTTCGGATTGTCGTCTGCAACTCGACGGCATGAAGTTGGAATCGCTAGTAATCGTGGATCAGCATGCCACGGTGAATACGTTCCCGGGCCTT
ASV0163	Bacteria	Patescibacteria	Parcubacteria	Candidatus_Kaiserbacteria	Candidatus_Kaiserbacteria_fa	Candidatus_Kaiserbacteria_ge	CTAGGCTAGATATTATACTGCACGCTTCGGGAAACCGAAGAAGCCTTCGAGGGTGTATAACAGGTGATGCATGGCCGTCGTCAGTTCGTGCTTTGAAGTGTTCCCTTAAGTGGGGAAACGAACGCAACCCTCGTTGCCTGTTACAAGTGTCAGGCGAGACTGCCCCCTCACGGGGGAGGAAGGTGAGGATGACGCCAGGTCAGCATGTCCCTTGATGCCTAGGGCTGCACTCGTGATACAATGGGGTATACAAAGGGACGCAATACCGTAAGGTGGAGCAAATCCTGATAAAGTACTCCTCAGTTCGGATTGTGGGCTGCAACTCGCCCACATGAAGTCGGAATCGCTAGTAATCGTGAATCAGCACGTCACGGTGAATACGTTCCCGAGCCTT
ASV0164	Bacteria	Proteobacteria	Gammaproteobacteria	Enterobacterales	Alteromonadaceae	Alteromonas	CTACACTTGACATGCTGAGAAGTTACTAGAGATAGTTTCGTGCCTTCGGGAACTCAGACACAGGTGCTGCATGGCTGTCGTCAGCTCGTGTCGTGAGATGTTGGGTTAAGTCCCGCAACGAGCGCAACCCTTGTCCTTAGTTGCCAGCATTAGGTTGGGCACTCTAAGGAGACTGCCGGTGACAAACCGGAGGAAGGTGGGGACGACGTCAAGTCATCATGGCCCTTACGTGTAGGGCTACACACGTGCTACAATGGCATTTACAGAGGGAAGCGAGACAGTGATGTGGAGCGGACCCCTTAAAGAATGTCGTAGTCCGGATTGGAGTCTGCAACTCGACTCCATGAAGTCGGAATCGCTAGTAATCGCAGGTCAGAATACCGCGGTGAATACGTTCCC…
ASV0165	Bacteria	Proteobacteria	Gammaproteobacteria	Pseudomonadales	Moraxellaceae	Enhydrobacter	CTGGTCTTGACATAGTGAGAATCCTGCAGAGATGCGGGAGTGCCTTCGGGAATTCACATACAGGTGCTGCATGGCTGTCGTCAGCTCGTGTCGTGAGATGTTGGGTTAAGTCCCGCAACGAGCGCAACCCTTTTCCTTGTTTGCCAGCGGGTTAAGCCGGGAACTTTAAGGATACTGCCAGTGACAAACTGGAGGAAGGCGGGGACGACGTCAAGTCATCATGGCCCTTACGACCAGGGCTACACACGTGCTACAATGGTAGGTACAGAGGGTTGCTACACAGCGATGTGATGCTAATCTCAAAAAGCCTATCGTAGTCCGGATTGGAGTCTGCAACTCGACTCCATGAAGTCGGAATCGCTAGTAATCGCAGATCAGAATGCTGCGGTGAATACGTTC…
ASV0166	Bacteria	Bacteria_unclassified	Bacteria_unclassified	Bacteria_unclassified	Bacteria_unclassified	Bacteria_unclassified	TAGGCTTAAACGTGTAATGATCGGTAATGAAAGTTACTTTCTCTTCGGAGCATTATGCGAGATGCTGCATGGCTGTCGTCAGCTCGTGTTGTGAAATGTTGGGTTAAGTCCCGCAACGAGCGCAACCCATGTTTTATGTTGCTAACTATTCTTCGGAATAGAGGACTCATAAAATACTGCCCGGGTTTAACTGGGAGGAAGATGTGGATGACGTCAAGTCCTCATGGCTCTTACGTCTAGGGCTACACACGTGCTACAATGGGATGTACAAAGAGTCGCAATACCGCGAGGTGGAGCAAATCTCCAAAACATCTCTCAGTTCGGATTGTAGTCTGCAACTCGACTACATGAAGTTGGAATCACTAGTAATCACAGATCAGCATGCTGTGGTGAATACGT…
ASV0167	Bacteria	Proteobacteria	Gammaproteobacteria	Pseudomonadales	Marinobacteraceae	Marinobacter	CTGGCCTTGACATGCAGAGAACTTTCCAGAGATGGATTGGTGCCTTCGGGAACTCTGACACAGGTGCTGCATGGCCGTCGTCAGCTCGTGTCGTGAGATGTTGGGTTAAGTCCCGTAACGAGCGCAACCCCTATCCCTAGTTGCTAGCAGTTCGGCTGAGAACTCTAGGGAGACTGCCGGTGACAAACCGGAGGAAGGTGGGGATGACGTCAGGTCATCATGGCCCTTACGGCCAGGGCTACACACGTGCTACAATGGCGCGCACAGAGGGCTGCAAACCCGCGAGGGGGAGCCAATCTCACAAAACGAGTCGTAGTCCGGATCGCAGTCTGCAACTCGACTGCGTGAAGTCGGAATCGCTAGTAATCGTGAATCAGAATGTCACGGTGAATACGTTCC…
ASV0168	Bacteria	Planctomycetota	Phycisphaerae	Phycisphaerales	Phycisphaeraceae	SM1A02	CTGGGCTTGACATGTATGGATTAGCTCTTGGAAACAAGAGTGACGCCCTTGGGTGGAACATACACAGGTGCTGCATGGCTGTCGTCAGCTCGTGCTGTGAAGTGTCGGGTTAAGTCCCTTAACGAGCGCAACCCCTATCGTTAGTTACTAACGCGTTATGGCGAGGACTCTAGCGAGACTGCCGGTGTCAAACCGGAGGAAGGTGGGGATGACGTCAAGTCCTCATGGCCTTTATGCCCAGGGATGCAAACGTGCTACAATGGTACGGACAAAGCGATGCGATACCGCGAGGTGGAGCAAATCGCAAAAACCGTGCCCCAGTTCGGATAGCAGGCTGAAATTCGCCTGCTTGAAGCCGGAATCGCTAGTAATCGCGTATCAGCTACGACGCGGTGAATA…
ASV0169	Bacteria	Acidobacteriota	Holophagae	Acanthopleuribacterales	Acanthopleuribacteraceae	Acanthopleuribacter	CTGGGCTTGAACTGTAGTGGACGGGAGCAGAGATGTTCCTTCGCCTTCGGGTGCTGCTATAGAGGTGCTGCATGGCTGTCGTCAGCTCGTGTCGTGAGATGTTGGGTTAAGTCCCGCAACGAGCGCAACCCCTGCATCTAGTTGCCAGCATTAAGTTGGGCACTCTAGAGGGACTGCCTGGGCAACCAGGAGGAAGGCGGGGATGACGTCAAGTCCTCATGGCCCTTATGTCCAGGGCTACACACGTGCTACAATGGACGGTACAAACAGTTGCAAAACCGCGAGGTTGAGCTAATCTGAAAAAGCCGTTCTCAGTTCGGATCGCAGTCTGCAACTCGACTGCGTGAAGGTGGAATCGCTAGTAATCGAAGATCAGCACGCTTCGGTGAATACGTTCCC…
ASV0170	Bacteria	Proteobacteria	Gammaproteobacteria	Pseudomonadales	Marinobacteraceae	Marinobacter	CTGGCCTTGACATGCAGAGAACTTTCCAGAGATGGATGGGTGCCTTCGGGAACTCTGACACAGGTGCTGCATGGCCGTCGTCAGCTCGTGTCGTGAGATGTTGGGTTAAGTCCCGTAACGAGCGCAACCCCTATCCCTAGTTGCTAGCAGTTCGGCTGAGAACTCTAGGGAGACTGCCGGTGACAAACCGGAGGAAGGTGGGGATGACGTCAGGTCATCATGGCCCTTACGGCCAGGGCTACACACGTGCTACAATGGCGCGCACAGAGGGCTGCAAACCCGCGAGGGGGAGCCAATCTCACAAAACGCGTCGTAGTCCGGATCGGAGTCTGCAACTCGACTCCGTGAAGTCGGAATCGCTAGTAATCGTGAATCAGAATGTCACGGTGAATACGTTCC…
ASV0171	Bacteria	Proteobacteria	Gammaproteobacteria	Enterobacterales	Vibrionaceae	Vibrio	CTACTCTTGACATCCAGAGAACTTTCCAGAGATGGATTGGTGCCTTCGGGAACTCTGAGACAGGTGCTGCATGGCTGTCGTCAGCTCGTGTTGTGAAATGTTGGGTTAAGTCCCGCAACGAGCGCAACCCTTATCCTTGTTTGCCAGCGAGTAATGTCGGGAACTCCAGGGAGACTGCCGGTGATAAACCGGAGGAAGGTGGGGACGACGTCAAGTCATCATGGCCCTTACGAGTAGGGCTACACACGTGCTACAATGGCGCATACAGAGGGCAGCCAACTTGCGAGAGTGAGCGAATCCCAAAAAGTGCGTCGTAGTCCGGATCGGAGTCTGCAACTCGACTCCGTGAAGTCGGAATCGCTAGTAATCGTGGATCAGAATGCCACGGTGAATACGTTC…
ASV0172	Bacteria	Campylobacterota	Campylobacteria	Campylobacterales	Sulfurovaceae	Sulfurovum	CTAGCCTTGACATATATTAGAACACTTTAGAGATAGAGTGGTGCCTTCGGGAGCTTTTATACAGGTGCTGCACGGCTGTCGTCAGCTCGTGTCGTGAGATGTTGGGTTAAGTCCCGCAACGAGCGCAACCCTCGTCACTAGTTACTAACGGTTCGGCCGAGGACTCTAGTGAGACTGCCTTCGCAAGAAGGAGGAAGGTGAGGACGACGTCAAGTCATCATGGCCCTTACGGCTAGGGCAACACACGTGCTACAATGGCCAGGACAATGAGACGCAATATCGCGAGGTGGAGCAAATCTATAAACCTGGTCTCAGTTCGGATTGTAGTCTGCAACTCGACTACATGAAGCTGGAATCACTAGTAATCGTAGATCAGCTATGCTACGGTGAATACGTTCC…
ASV0173	Bacteria	Firmicutes	Bacilli	Lactobacillales	Streptococcaceae	Streptococcus	CAGGTCTTGACATCCCTCTGACCGCTCTAGAGATAGAGTTTTCCTTCGGGACAGAGGTGACAGGTGGTGCATGGTTGTCGTCAGCTCGTGTCGTGAGATGTTGGGTTAAGTCCCGCAACGAGCGCAACCCCTATTGTTAGTTGCCATCATTCAGTTGGGCACTCTAGCGAGACTGCCGGTAATAAACCGGAGGAAGGTGGGGATGACGTCAAATCATCATGCCCCTTATGACCTGGGCTACACACGTGCTACAATGGCTGGTACAACGAGTCGCAAGCCGGTGACGGCAAGCTAATCTCTTAAAGCCAGTCTCAGTTCGGATTGTAGGCTGCAACTCGCCTACATGAAGTCGGAATCGCTAGTAATCGCGGATCAGCACGCCGCGGTGAATACGTTCCC…
ASV0174	Bacteria	Proteobacteria	Alphaproteobacteria	Micavibrionales	uncultured	uncultured_ge	CCACACTTGACATACTCGTCGGGGATTACAGAGATGTTTTCCTTCGGTTCGGCCGGACGATGTACAGGTGCTGCACGGCTGTCGTCAGCTCGTGTCGTGAGATGTTTGGTTAAGTCCAGCAACGAGCGCAACCCCTATCGTATGTTGCCAGCATTTAGTTGGGCACTCATGCGAGACTGCCGGTGTTAAGCCGGAGGAAGGTGGGGACGACGTCAAGTCATCATGGCCCTTACGTGTGGGGCTACAAACGTGCTACAATGGGAGTGACAGTGGGCAGCAACGTCGCGAGGCGAAGCTAATCCCTAAAAGCTCTCTCAGTTCGGATAGGACTCTGCAACTCGAGTCCTTGAAGTCGGAATCGCTAGTAATCGTGGATCAGCATGCCACGGTGAATACGTT…
ASV0175	Bacteria	Bacteroidota	Bacteroidia	Flavobacteriales	Flavobacteriaceae	Gilvibacter	CAGGGCTTAAATGTAGTGGGACAGGTCTAGAAATAGACCCTTCTTCGGACTCATTACAAGGTGCTGCATGGTTGTCGTCAGCTCGTGCCGTGAGGTGTCAGGTTAAGTCCTATAACGAGCGCAACCCCTGTTGTTAGTTGCCAGCGAATAAAGTCGGGAACTCTAACAAGACTGCCGGTGCAAACCGCGAGGAAGGTGGGGATGACGTCAAATCATCACGGCCCTTACGTCCTGGGCTACACACGTGCTACAATGGTAGGTACAGAGAGCAGCCACTGGGTGACCAGGAGCGAATCTATAAAACCTATCACAGTTCGGATCGGAGTCTGCAACTCGACTCCGTGAAGCTGGAATCGCTAGTAATCGCATATCAGCCATGATGCGGTGAATACGTTCCCG…
ASV0176	Bacteria	Proteobacteria	Gammaproteobacteria	Salinisphaerales	Solimonadaceae	Oceanococcus	CTGCCCTTGACATCCTCGGAACTTGTCAGAGATGACTTGGTGCCTTCGGGAACCGAGTGACAGGTGCTGCATGGCTGTCGTCAGCTCGTGTCGTGAGATGTTGGGTTAAGTCCCGCAACGAGCGCAACCCCTATCCTTAGTTGCCAGCATTTGGTTGGGCACTCTAAGGAGACTGCCGGTGACAAACCGGAGGAAGGTGGGGATGACGTCAAGTCATCATGGCCCTTATGGGCAGGGCTACACACGTGCTACAATGGTCGGTACAAAGGGTTGCCAACCCGCGAGGGGGAGCTAATCCCATAAAGCCGATCGTAGTCCGGATTGCAGTCTGCAACTCGACTGCATGAAGTCGGAATCGCTAGTAATCGTGGATCAGCATTGCCACGGTGAATACGTTCC…
ASV0177	Bacteria	Bacteroidota	Bacteroidia	Flavobacteriales	Flavobacteriaceae	Marixanthomonas	CAGGGCTTAAATGCATTCGGACAGGGGTGGAAACACCCCCTTCTTCGGACTGATTGCAAGGTGCTGCATGGTTGTCGTCAGCTCGTGCCGTGAGGTGTCAGGTTAAGTCCTATAACGAGCGCAACCCCTGTGGTCAGTTGCCAGCGAGTAATGTCGGGAACTCTGGCCAGACTGCCGGTGCAAACCGTGAGGAAGGTGGGGATGACGTCAAATCATCACGGCCCTTACGTCCTGGGCTACACACGTGCTACAATGGCAGGTACAGAGGGCAGCCACACCGCGAGGTGGAGCGAATCCTTAAAACCTGTCTCAGTTCGGATCGGGGTCTGCAACTCGACCCCGTGAAGCTGGAATCGCTAGTAATCGGATATCAGCCATGATCCGGTGAATACGTTCCCG…
ASV0178	Bacteria	Firmicutes	Bacilli	Bacillales	Bacillaceae	Oceanobacillus	CAGGTCTTGACATCCTCTGCTATTCCTAGAGATAGGAAGTTCCCTTCGGGGACAGAGTGACAGGTGGTGCATGGTTGTCGTCAGCTCGTGTCGTGAGATGTTGGGTTAAGTCCCGCAACGAGCGCAACCCTTGATCTTAGTTGCCAGCATTTAGTTGGGCACTCTAAGGTGACTGCCGGTGACAAACCGGAGGAAGGTGGGGATGACGTCAAATCATCATGCCCCTTATGACCTGGGCTACACACGTGCTACAATGGATGGAACAAAGGGAAGCAAAACCGCGAGGTCAAGCAAATCCCATAAAACCATTCTCAGTTCGGATTGCAGGCTGCAACTCGCCTGCATGAAGCCGGAATCGCTAGTAATCGCGGATCAGCATGCCGCGGTGAATACGTTCCC…
ASV0179	Bacteria	Proteobacteria	Gammaproteobacteria	Pseudomonadales	Moraxellaceae	Acinetobacter	CTGGCCTTGACATACTAGAAACTTTCCAGAGATGGATTGGTGCCTTCGGGAATCTAGATACAGGTGCTGCATGGCTGTCGTCAGCTCGTGTCGTGAGATGTTGGGTTAAGTCCCGCAACGAGCGCAACCCTTTTCCTTACTTGCCAGCATTTCGGATGGGAACTTTAAGGATACTGCCAGTGACAAACTGGAGGAAGGCGGGGACGACGTCAAGTCATCATGGCCCTTACGGCCAGGGCTACACACGTGCTACAATGGTCGGTACAAAGGGTTGCTACACAGCGATGTGATGCTAATCTCAAAAAGCCGATCGTAGTCCGGATTGGAGTCTGCAACTCGACTCCATGAAGTCGGAATCGCTAGTAATCGCGGATCAGAATGCCGCGGTGAATACGTTCC…
ASV0180	Bacteria	Proteobacteria	Gammaproteobacteria	Pseudomonadales	Marinobacteraceae	Marinobacter	CTGGCCTTGACATGCAGAGAACTTTCCAGAGATGGATTGGTGCCTTCGGGAACTCTGACACAGGTGCTGCATGGCCGTCGTCAGCTCGTGTCGCGAGATGTTGGGTTAAGTCCCGTAACGAGCGCAACCCCTATCCCTAGTTGCTAGCAGTTCGGCTGAGAACTCTAGGGAGACTGCCGGTGACAAACCGGAGGAAGGTGGGGATGACGTCAGGTCATCATGGCCCTTACGGCCAGGGCTACACACGTGCTACAATGGCGCGCACAGAGGGCTGCAAACCCGCGAGGGGGAGCCAATCTCACAAAACGCGTCGTAGTCCGGATCGCAGTCTGCAACTCGACTGCGTGAAGTCGGAATCGCTAGTAATCGTGAATCAGAATGTCACGGTGAATACGTTCC…
ASV0181	Bacteria	Marinimicrobia_(SAR406_clade)	Marinimicrobia_(SAR406_clade)_cl	Marinimicrobia_(SAR406_clade)_or	Marinimicrobia_(SAR406_clade)_fa	Marinimicrobia_(SAR406_clade)_ge	CTGGGTTTGACATGTTAGTGAAAGTTTTCTGAAAAGAATTCCCTTTAAGAGCTTGCTCTTAAACACTATCACAGGTGGTGCATGGCTGTCGTCAGCTCGTGTCGTGAGATGTTAGGTTAAGTCCTGCAACGAGCGCAACCCCTATATTTAGTTGCCAGCACATAATGGTGGGGACTCTAGATAGACTGCCCGGAATAACCGGGAGGAAGGTGGGGATGATGTCAAGTCAGTATGTCCCTTATACCCAGGGCTACACACGTGTTACAATGGATAGTACAAAAAGTCGCAATCCCGCGAGGAGGAGCCAATCTTTAAAACTATCCCCAGTTCAGATTGAAGTCTGAAATTCGACTTCATGAAGCAGGAATCGCTAGTAATCGTAGGTCAGCACACTACGGT…
ASV0182	Bacteria	Proteobacteria	Alphaproteobacteria	Rhizobiales	Rhizobiaceae	Rhizobiaceae_unclassified	CAGCCCTTGACATCCCGATCGCGGTTACCGGAGACGGTTTCCTTCAGTTCGGCTGGATCGGAGACAGGTGCTGCATGGCTGTCGTCAGCTCGTGTCGTGAGATGTTGGGTTAAGTCCCGCAACGAGCGCAACCCTCGCCCTTAGTTGCCAGCATTAAGTTGGGCACTCTAAGGGGACTGCCGGTGATAAGCCGAGAGGAAGGTGGGGATGACGTCAAGTCCTCATGGCCCTTACGGGCTGGGCTACACACGTGCTACAATGGTGGTGACAGTGGGCAGCGAGACCGCGAGGTCGAGCTAATCTCCAAAAACCATCTCAGTTCGGATTGCACTCTGCAACTCGAGTGCATGAAGTTGGAATCGCTAGTAATCGCGGATCAGCATGCCGCGGTGAATACGT…
ASV0183	Bacteria	Proteobacteria	Gammaproteobacteria	Pseudomonadales	Marinobacteraceae	Marinobacter	CTGGCCTTGACATGCAGAGAACTTTCCAGAGATGGATTGGTGCCTTCGGGGACTCTGACACAGGTGCTGCATGGCCGTCGTCAGCTCGTGTCGTGAGATGTTGGGTTAAGTCCCGTAACGAGCGCAACCCCTATCCCTAGTTGCTAGCAGTTCGGCTGAGAACTCTAGGGAGACTGCCGGTGACAAACCGGAGGAAGGTGGGGATGACGTCAGGTCATCATGGCCCTTACGGCCAGGGCTACACACGTGCTACAATGGCGCGCACAGAGGGCTGCAAACCCGCGAGGGGGAGCCAATCTCACAAAACGCGTCGTAGTCCGGATCGCAGTCTGCAACTCGACTGCGTGAAGTCGGAATCGCTAGTAATCGTGAATCAGAATGTCACGGTGAATACGTTCC…
ASV0184	Bacteria	Proteobacteria	Gammaproteobacteria	Pseudomonadales	Marinobacteraceae	Marinobacter	CTGGCCTTGACATGCAGAGAACTTTCCAGAGATGGATTGGTGCCTTCGGGAACTCTGACACAGGTGCTGCATGGCCGTCGTCAGCTCGTGTCGTGAGATGTTGGGTTAAGTCCCGTAACGAGCGCAACCCCTATCCCTAGTTGCTAGCAGTTCGGCTGAGGACTCTAGGGAGACTGCCGGTGACAAACCGGAGGAAGGTGGGGATGACGTCAGGTCATCATGGCCCTTACGGCCAGGGCTACACACGTGCTACAATGGCGCGCACAGAGGGCTGCAAACCCGCGAGGGGGAGCCAATCTCACAAAACGCGTCGTAGTCCGGATCGCAGTCTGCAACTCGACTGCGTGAAGTCGGAATCGCTAGTAATCGTGAATCAGAATGTCACGGTGAATACGTTCC…
ASV0185	Bacteria	Proteobacteria	Gammaproteobacteria	Enterobacterales	Alteromonadaceae	Alteromonas	CTACACTTGACATGCTGAGAAGTTACTAGAGATAGATTGGTGCCTTCGGGAACTCTGACACAGGTGCTGCATGGCTGTCGTCAGCTCGTGTCGTGAGATGTTGGGTTAAGTCCCGCAACGAGCGCAACCCTTGTCCTTAGTTGCCAGCCTTAAGTTGGGCACTCTAAGGAGACTGCCGGTGACAAACCGGAGGAAGGTGGGGACGACGTCAAGTCATCATGGCCCTTACGTGTAGGGCTACACACGTGCTACAATGGCATTTACAGAGGGAAGCGAGACAGTGATGTGGAGCGGACCCCTTAAAGAATGTCGTAGTCCGGATTGGAGTCTGCAACTCGACTCCATGAAGTCGGAATCGCTAGTAATCGCAGGTCAGAATACTGCGGTGAATACGTTCCC…
ASV0186	Bacteria	Bacteroidota	Bacteroidia	Flavobacteriales	Flavobacteriaceae	Robiginitalea	CAGGGCTTAAATGTAGTGGGACAGGCTTAGAGATAGGCTTTTCTTCGGACTCATTACAAGGTGCTGCATGGTTGTCGTCAGCTCGTGCCGTGAGGTGTCAGGTTAAGTCCTATAACGAGCGCAACCCCTACCGTTAGTTGCCAGCGAGTAATGTCGGGGACTCTAACGGAACTGCCGGTGCAAACCGCGAGGAAGGTGGGGATGACGTCAAATCATCACGGCCCTTACGTCCTGGGCTACACACGTGCTACAATGGCCGGTACAATGAGCAGCCACTGCGCGAGCAGGAGCGAATCTAAAAAACCGGTCACAGTTCGGATCGGGGTCTGCAACTCGACCCCGTGAAGCTGGAATCGCTAGTAATCGGATATCAGCCATGATCCGGTGAATACGTTCCCG…
ASV0187	Bacteria	Proteobacteria	Alphaproteobacteria	Rhizobiales	Rhizobiaceae	Allorhizobium-Neorhizobium-Pararhizobium-Rhizobium	CAGCCCTTGACATGCCAGGACCGCCACAGAGATGTGGTTTCCACTTCGGTGGCCTGGACACAGGTGCTGCATGGCTGTCGTCAGCTCGTGTCGTGAGATGTTGGGTTAAGTCCCGCAACGAGCGCAACCCTCGCCCTTAGTTGCCAGCATTCAGTTGGGCACTCTAAGGGGACTGCCGGTGATAAGCCGAGAGGAAGGTGGGGATGACGTCAAGTCCTCATGGCCCTTACGGGCTGGGCTACACACGTGCTACAATGGTGGTGACAGTGGGCAGCGAGCACGCGAGTGTGAGCTAATCTCCAAAAGCCATCTCAGTTCGGATTGCACTCTGCAACTCGAGTGCATGAAGTTGGAATCGCTAGTAATCGCGGATCAGCACGCCGCGGTGAATACGTTCCC…
ASV0188	Bacteria	Verrucomicrobiota	Chlamydiae	Chlamydiales	Simkaniaceae	Simkaniaceae_unclassified	CCAGGCTCGAAATGTAGAGGACAGCCCCTGAAAGGGGGTTTCTCGTAAGGGTCTCTACATAGGTGCTGCATGGCTGTCGTCAGCTCGTGCCGTGAGGTGTTGGGTTAAGTCCCGCAACGAGCGCAACCCTTATCATTAGTTGCCAGCAATTCGGTTGGGCACTCTAGTGAGACTGCCTAGGTTAACTAGGAGGAAGGTGAGGATGATGTCAAGTCCGCATGGCCTTTATGTCTGGGGCTACACACGTGCTACAATGGACGGTACAGAAGGCAGCAAGACCGCAAGGTGGAGCAAATCCGTAAAGCCGTCCTCAGTTAGGATTGTAGTCTGCAACTCGACTACATGAATTTGGAATTGCTAGTAATGACGTGTCAGCAACAACGTCGTGAATACGTTCCC…
ASV0189	Bacteria	Proteobacteria	Alphaproteobacteria	Kiloniellales	Kiloniellaceae	Tistlia	CAGCCCTTGACATCCCGGTCGCGGTCCTTGGAGACGAGGACTTTCAGTTCGGCTGGACCGGAGACAGGTGCTGCATGGCTGTCGTCAGCTCGTGTCGTGAGATGTTGGGTTAAGTCCCGCAACGAGCGCAACCCTCGCCCTTAGTTGCCATCGGGTTTGGCCGGGCACTCTAAGGGAACTGCCGGTGACAAGCCGGAGGAAGGCGGGGATGACGTCAAGTCCTCATGGCCCTTATGGGCTGGGCTACACACGTGCTACAATGGCGGTGACAATGGGCAGCGAGGTCGCAAGGCCAAGCGAATCCCCAAAAGCCGTCTCAGTTCGGATTGTCCTCTGCAACTCGAGGGCATGAAGTCGGAATCGCTAGTAATCGTGGAACAGCATGCCACGGTGAATACG…
ASV0190	Bacteria	Proteobacteria	Gammaproteobacteria	HOC36	HOC36_fa	HOC36_ge	CTGCTTTTGACATACTTGGAACCCCTCAGAGATGAGGGGGTGCTTTTAGAACCAAGATACAGGTGCTGCATGGCTGTCGTCAGCTCGTGTCGTGAGATGTTGGGTTAAGTCCCGCAACGAGCGCAACCCCTATCACTACTTGCCAGCACGTTATGGTGGGAACTTTAGTGAGACTGCCGGTGACAAACCGGAGGAAGGTGGGGACGACGTCAAGTCATCATGGCCCTTATGGGCAGGGCTACACACGTGCTACAATGGCTAATACAATGGGCAGCCAACCCGCGAGGGGGAGCCAATCCAATAAAATTAGTCTCAGTCCGGATCGAAGTCTGCAACTCGACTTCGTGAAGTTGGAATCGCTAGTAATCGTATATCAGCAATGGTACGGTGAATACGTTC…
ASV0191	Bacteria	Proteobacteria	Gammaproteobacteria	Enterobacterales	Alteromonadaceae	Alteromonas	CTACACTTGACATGCTGAGAAGTTACTAGAGATAGTTTCGTGCCTTCGGGAACTCAGACACAGGTGCTGCATGGCTGTCGTCAGCTCGTGTCGTGAGATGTTGGGTTAAGTCCCGCAACGAGCGCAACCCTTGTCCTTAGTTGCCAGCATTAGGTTGGGCACTCTAAGGAGACTGCCGGTGACAAACCGGAGGAAGGTGGGGACGACGTCAAGTCATCATGGCCCTTACGTGTAGGGCTACACACGTGCTACAATGGCATTTACAGAGGGAAGCGAGACAGTGATGTGGAGCGGACCCCTTAAAGAATGTCGTAGTCCGGATTGGAGTCTGCAACTCGACTCCATGAAGCCGGAATCGCTAGTAATCGCAGGTCAGAATACTGCGGTGAATACGTTCCC…
ASV0192	Bacteria	Proteobacteria	Alphaproteobacteria	Rhizobiales	Beijerinckiaceae	Bosea	CAGCTTTTGACATGTCCGGTTTGATCGGCAGAGATGCCTTTCTTCAGTTCGGCTGGCCGGAACACAGGTGCTGCATGGCTGTCGTCAGCTCGTGTCGTGAGATGTTGGGTTAAGTCCCGCAACGAGCGCAACCCTCGCCCCTAGTTGCCATCATTCAGTTGGGAACTCTAGGGGGACTGCCGGTGATAAGCCGCGAGGAAGGTGGGGATGACGTCAAGTCCTCATGGCCCTTACAGGCTGGGCTACACACGTGCTACAATGGCGGTGACAATGGGCAGCGAAGGGGTGACCTGGAGCTAATCCCAAAAAGCCGTCTCAGTTCAGATTGCACTCTGCAACTCGAGTGCATGAAGGTGGAATCGCTAGTAATCGTGGATCAGCATGCCACGGTGAATACGT…
ASV0193	Bacteria	Firmicutes	Bacilli	Staphylococcales	Staphylococcaceae	Staphylococcus	CAAATCTTGACATCCTCTGATCCCTCTAGAGATAGAGTTTTCCCCTTCGGGGGACAGAGTGACAGGTGGTGCATGGTTGTCGTCAGCTCGTGTCGTGAGATGTTGGGTTAAGTCCCGCAACGAGCGCAACCCTTAAGCTTAGTTGCCATCATTAAGTTGGGCACTCTAAGTTGACTGCCGGCGACAAACCGGAGGAAGGTGGGGATGACGTCAAATCATCATGCCCCTTATGATTTGGGCTACACACGTGCTACAATGGACAATACAAAGGGTAGCAAAACCGCGAGGTCAAGCAAATCCCATAAAGTTGTTCTCAGTTCGGATTGTAGTCTGCAACTCGACTACATGAAGCTGGAATCGCTAGTAATCGTAGATCAGCATGCTACGGTGAATACGTTC…
ASV0194	Bacteria	Proteobacteria	Gammaproteobacteria	Burkholderiales	Oxalobacteraceae	Massilia	CTACCCTTGACATGTCAGGAATCCTTGAGAGATTGAGGAGTGCCCGAAAGGGAACCTGAACACAGGTGCTGCATGGCTGTCGTCAGCTCGTGTCGTGAGATGTTGGGTTAAGTCCCGCAACGAGCGCAACCCTTGTCATTAGTTGCTACGAAAGGGCACTCTAATGAGACTGCCGGTGACAAACCGGAGGAAGGTGGGGATGACGTCAAGTCCTCATGGCCCTTATGGGTAGGGCTTCACACGTCATACAATGGTGCATACAGAGGGCCGCCAACCCGCGAGGGGGAGCTAATCCCAGAAAGTGCATCGTAGTCCGGATCGCAGTCTGCAACTCGACTGCGTGAAGTTGGAATCGCTAGTAATCGCGGATCAGCATGCCGCGGTGAATACGTTCCCGGG…
ASV0195	Bacteria	Proteobacteria	Gammaproteobacteria	Enterobacterales	Alteromonadaceae	Alteromonas	CTACACTTAACATGCTGAGAAGTTACTAGAGATAGTTTCGTGCCTTCGGGAACTCAGACACAGGTGCTGCATGGCTGTCGTCAGCTCGTGTCGTGAGATGTTGGGTTAAGTCCCGCAACGAGCGCAACCCTTGTCCTTAGTTGCCAGCATTAGGTTGGGCACTCTAAGGAGACTGCCGGTGACAAACCGGAGGAAGGTGGGGACGACGTCAAGTCATCATGGCCCTTACGTGTAGGGCTACACACGTGCTACAATGGCATTTACAGAGGGAAGCGAGACAGTGATGTGGAGCGGACCCCTTAAAGAATGTCGTAGTCCGGATTGGAGTCTGCAACTCGACTCCATGAAGTCGGAATCGCTAGTAATCGCAGGTCAGAATACTGCGGTGAATACGTTCCC…
ASV0196	Bacteria	Proteobacteria	Alphaproteobacteria	Caulobacterales	Caulobacteraceae	Brevundimonas	CACCTTTTGACATGCCTGGACCGCCAGAGAGATCTGGCTTTCCCTTCGGGGACTAGGACACAGGTGCTGCATGGCTGTCGTCAGCTCGTGTCGTGAGATGTTGGGTTAAGTCCCGCAACGAGCGCAACCCTCGCCATTAGTTGCCATCATTCAGTTGGGAACTCTAATGGGACTGCCGGTGCTAAGCCGGAGGAAGGTGGGGATGACGTCAAGTCCTCATGGCCCTTACAGGGTGGGCTACACACGTGCTACAATGGCGACTACAGAGGGTTAATCCTTAAAAGTCGTCTCAGTTCGGATTGTCCTCTGCAACTCGAGGGCATGAAGTTGGAATCGCTAGTAATCGCGGATCAGCATGCCGCGGTGAATACGTTCCCGGGCCTT
ASV0197	Bacteria	Proteobacteria	Gammaproteobacteria	Enterobacterales	Alteromonadaceae	Alteromonas	CTACACTTGACATGCTGAGAAGTTACTAGAGATAGTTTCGTGCCTTCGGGAACTCAGACACAGGTGCTGCATGGCTGTCGTCAGCTCGTGTCGTGAGATGTTGGGTTAAGTCCCGCAACGAGCGCAACCCTTGTCCTTAGTTGCCAGCATTAGGTTGGGCACTCTAAGGAGACTGCCGGTGACAAACCGGAGGAAGGTGGGGACGACGTCAAGTCATCATGGCCCTTACGTGTAGGGCTACACACGTGCTACAATGGCATTTACGGAGGGAAGCGAGACAGTGATGTGGAGCGGACCCCTTAAAGAATGTCGTAGTCCGGATTGGAGTCTGCAACTCGACTCCATGAAGTCGGAATCGCTAGTAATCGCAGGTCAGAATACTGCGGTGAATACGTTCCC…
ASV0198	Bacteria	Proteobacteria	Gammaproteobacteria	Pseudomonadales	Endozoicomonadaceae	Endozoicomonas	CTGGCCTTGACATCCTGCGAACAATCTAGAGATAGATTGGTGCCTTCGGGAACGCAGTGACAGGTGCTGCATGGCTGTCGTCAGCTCGTGTCGTGAGATGTTGGGTTAAGTCCCGCAACGAGCGCAACCCTTGTCCTTAGTTACCAGCACGTCATGGTGGGCACTCTAGGGAGACTGCCGGTGACAAACCGGAGGAAGGTGGGGACGACGTCAAGTCATCATGGCCCTTACGGCCAGGGCTACACACGTGCTACAATGGTGCATACAGACGGTTGCCAAGCCGCAAGGTGGAGCTAATCTGAGAAAGTGCATCGTAGTCCGGATTGGGGTCTGCAACTCGACCCCATGAAGTCGGAATCGCTAGTAATCGTGAATCAGAATGTCACGGTGAATACGTTC…
ASV0199	Bacteria	Proteobacteria	Gammaproteobacteria	Pseudomonadales	Marinobacteraceae	Marinobacter	CTGGCCTTGACATGCAGAGAACCTTCCAGAGATGGATTGGTGCCTTCGGGAACTCTGACACAGGTGCTGCATGGCCGTCGTCAGCTCGTGTCGTGAGATGTTGGGTTAAGTCCCGTAACGAGCGCAACCCCTATCCCTAGTTGCTAGCAGTTCGGCTGAGAACTCTAGGGAGACTGCCGGTGACAAACCGGAGGAAGGTGGGGATGACGTCAGGTCATCATGGCCCTTACGGCCAGGGCTACACACGTGCTACAATGGCGCGCACAGAGGGCTGCAAACCCGCGAGGGGGAGCCAATCTCACAAAACGCGTCGTAGTCCGGATCGCAGTCTGCAACTCGACTGCGTGAAGTCGGAATCGCTAGTAATCGTGAATCAGAATGTCACGGTGAATACGTTCC…
ASV0200	Bacteria	Firmicutes	Bacilli	Bacillales	Bacillaceae	Oceanobacillus	CAGGTCTTGACATCCTCTGATACCTCTAGAGATAGAGTTTTCCCTTCGGGGACAGAGTGACAGGTGGTGCATGGTTGTCGTCAGCTCGTGTCGTGAGATGTTGGGTTAAGTCCCGCAACGAGCGCAACCCTTGATCTTAGTTGCCAGCATTCAGTTGGGCACTCTAAGGTGACTGCCGGTGACAAACCGGAGGAAGGTGGGGATGACGTCAAATCATCATGCCCCTTATGACCTGGGCTACACACGTGCTACAATGGATGGAACAAAGGGAAGCGAACCCGTGAGGTCAAGCCAATCCCATAAAACCATTCTCAGTTCGGATTGTAGGCTGCAACTCGCCTACATGAAGCCGGAATCGCTAGTAATCGCGGATCAGCATGCCGCGGTGAATACGTTCCC…
ASV0201	Bacteria	Proteobacteria	Gammaproteobacteria	Pseudomonadales	Endozoicomonadaceae	Endozoicomonas	CTGGCCTTGACATCCTGCGAACTTTCTAGAGATAGATTGGTGCCTTCGGGAACGCAGAGACAGGTGCTGCATGGCTGTCGTCAGCTCGTGTCATGAGATGTTGGGTTAAGTCCCGCAACGAGCGCAACCCTTGTCCTCAGTTACCAGCACGTTATGGTGGGCACTCTGGGGAGACTGCCGGTGACAAACCGGAGGAAGGTGGGGACGACGTCAAGTCATCATGGCCCTTACGGCCAGGGCTACACACGTGCTACAATGGTGCATACAGACGGTTGCCAAGCCGCGAGGTGGAGCTAATCTGAGAAAGTGCATCGTAGTCCGGATTGGAGTCTGCAACTCGACTCCATGAAGTCGGAATCGCTAGTAATCGTGAATCAGAATGTCACGGTGAATACGTTC…
ASV0202	Bacteria	Proteobacteria	Gammaproteobacteria	Pseudomonadales	Porticoccaceae	C1-B045	CAGGCCTTGACATCCTGCGAACTTTCTAGAGATAGATTGGTGCCTTCGGGAGCGCAGTGACAGGTGCTGCATGGCTGTCGTCAGCTCGTGTCGTGAGATGTTGGGTTAAGTCCCGTAACGAGCGCAACCCTTGTCCTTAGTTGCCAGCACATAATGGTGGGAACTCTAAGGAGACTGCCGGTGACAAACCGGAGGAAGGTGGGGACGACGTCAAGTCATCATGGCCCTTACGGCCTGGGCTACACACGTGCTACAATGGCCGGTACAGAGGGTTGCGAAGCGGCGACGTGAAGCTAATCCCAGAAAACCGGTCGTAGTCCGGATTGGAGTCTGCAACTCGACTCCATGAAGTCGGAATCGCTAGTAATCGCGAATCAGAATGTCGCGGTGAATACGTTC…
ASV0203	Bacteria	Proteobacteria	Gammaproteobacteria	Pseudomonadales	Endozoicomonadaceae	Endozoicomonadaceae_unclassified	CTGGCCTTGACATCCTGCGAACTTTCTAGAGATAGATGGGTGCCTTCGGGAACGCAGAGACAGGTGCTGCATGGCTGTCGTCAGCTCGTGTCGTGAGTTGTTGGGTTAAGTCCCGCAACGAGCGCAACCCTTGTCCTCAGTTACCAGCACATTATGGTGGGCACTCTGGGGAGACTGCCGGTGACAAACCGGAGGAAGGTGGGGACGACGTCAAGTCATCATGGCCCTTACGGCCAGGGCTACACACGTGCTACAATGGCGCATACAGACGGTCGCGAAGCCGCGAGGTGAAGCTAATCTGAGAAAGTGCGTCGTAGTCCGGATTGGAGTCTGCAACTCGACTCCATGAAGTCGGAATCGCTAGTAATCGTGAATCAGAATGTCACGGTGAATACGTTC…
ASV0204	Bacteria	Proteobacteria	Alphaproteobacteria	Rhizobiales	Stappiaceae	Pseudovibrio	CAGCCCTTGACATTTGGCGCTACAACGGGAGACCGTTGGTTCCCTTCGGGGACGTCAGGACAGGTGCTGCATGGCTGTCGTCAGCTCGTGTCGTGAGATGTTGGGTTAAGTCCCGCAACGAGCGCAACCCTCGCCCTTAGTTGCCATCATTAAGTTGGGCACTCTAGGGGGACTGCCGGTGATAAGCCGGAGGAAGGTGGGGATGACGTCAAGTCCTCATGGCCCTTACGGGCTGGGCTACACACGTGCTACAATGGCGGTGACAGTGGGCAGCGACCTCGCGAGGGGTAGCTAATCTCTAAAAGCCGTCTCAGTTCGGATTGTTCTCTGCAACTCGAGAGCATGAAGTTGGAATCGCTAGTAATCGCGTAACAGCATGACGCGGTGAATACGTTCCCG…
ASV0205	Bacteria	Firmicutes	Clostridia	Peptostreptococcales-Tissierellales	Caminicellaceae	Paramaledivibacter	CAGGACTTGACATCCCTGTGACTGGTACGTAATAGTACCTTTCCCTTAGGGGACAGAGGAGACAGGTGGTGCATGGTTGTCGTCAGCTCGTGTCGTGAGATGTTGGGTTAAGTCCCGCAACGAGCGCAACCCTTATCTTTAGTTGCCAGCACGTAAAGGTGGGAACTCTAGAGAGACTGCCGGTGACAAACCGGAGGAAGGTGGGGATGACGTCAAATCATCATGCCCCTTATGTTCTGGGCTACACACGTGCTACAATGGCTGGTACAACGGGAGGCGAAGGAGTAATCTGGAGCGAATCCCAAAAAGCCAGTCCCAGTTCGGATTGTGGGCTGCAACTCGCCCACATGAAGTTGGAGTTGCTAGTAATCGCGGATCAGAATGTCGCGGTGAATGCGT…
ASV0206	Bacteria	Proteobacteria	Alphaproteobacteria	NRL2	NRL2_fa	NRL2_ge	CAGCCCTTGACATTGGGGTCGCGGGAACCGGAGACGGATCCTTTCAGTTCGGCTGGACCCATAACAGGTGCTGCATGGCTGTCGTCAGCTCGTGTCGTGAGATGTTGGGTTAAGTCCCGCAACGAGCGCAACCCTCGCTTCCAGTTGCCATCAGTTTGGCTGGGCACTCTGGAGGAACTGCCGGTGACAAGCCGGAGGAAGGTGGGGATGACGTCAAGTCCTCATGGCCCTTACGGGCTGGGCTACACACGTGCTACAATGGCGGTGACAATGGGCAGCGAAGGGGCGACCCGGAGCAAATCCCCAAAAACCGTCTCAGTTCGGATTGTACTCTGCAACTCGAGTGCATGAAGTTGGAATCGCTAGTAATCGCGGATCAGCATGCCGCGGTGAATACGT…
ASV0207	Bacteria	Proteobacteria	Alphaproteobacteria	Rhodobacterales	Rhodobacteraceae	Rhodobacteraceae_unclassified	CAACCCTTGACATGGATATCGTAGTTACCAGAGATGGTTTCGTCAGTTCGGCTGGATATCACACAGGTGCTGCATGGCTGTCGTCAGCTCGTGTCGTGAGATGTTCGGTTAAGTCCGGCAACGAGCGCAACCCACGTCCTTAGTTGCCAGCATTCAGTTGGGCACTCTAGGGAAACTGCCGGTGATAAGCCGGAGGAAGGTGTGGATGACGTCAAGTCCTCATGGCCCTTACGGGTTGGGCTACACACGTGCTACAATGGTAGTGACAATGGGATAATCCCCAAAAGCTATCTCAGTTCGGATTGGGGTCTGCAACTCGACCCCATGAAGTCGGAATCGCTAGTAATCGCGTAACAGCATGACGCGGTGAATACGTTCCCGGGCCTT
ASV0208	Bacteria	Proteobacteria	Alphaproteobacteria	Caulobacterales	Caulobacteraceae	Brevundimonas	CACCTTTTGACATGCCCGGACCGCCACAGAGATGTGGCTTTCTCTTCGGAGACTGGGACACAGGTGCTGCATGGCTGTCGTCAGCTCGTGTCGTGAGATGTTGGGTTAAGTCCCGCAACGAGCGCAACCCTCGCCATTAGTTGCCATCATTCAGTTGGGAACTCTAATGGGACTGCCGGTGCTAAGCCGGAGGAAGGTGGGGATGACGTCAAGTCCTCATGGCCCTTACAGGGTGGGCTACACACGTGCTACAATGGCGACTACAGAGGGTTAATCCTTAAAAGTCGTCTCAGTTCGGATTGTCCTCTGCAACTCGAGGGCATGAAGTTGGAATCGCTAGTAATCGCGGATCAGCATGCCGCGGTGAATACGTTCCCGGGCCTT
ASV0209	Bacteria	Proteobacteria	Gammaproteobacteria	Enterobacterales	Alteromonadaceae	Alteromonas	CTACACTTGACATGCAGAGAACTTTCTAGAGATAGTTTCGTGCCTTCGGGAACTCAGACACAGGTGCTGCATGGCTGTCGTCAGCTCGTGTCGTGAGATGTTGGGTTAAGTCCCGCAACGAGCGCAACCCTTGTCCTTAGTTGCCAGCCTTAAGTTGGGCACTCTAAGGAGACTGCCGGTGACAAACCGGAGGAAGGTGGGGACGACGTCAAGTCATCATGGCCCTTACGTGTAGGGCTACACACGTGCTACAATGGCATTTACAGAGGGAAGCGAGACAGTGATGTGGAGCGGACCCCTTAAAGAATGTCGTAGTCCGGATTGGAGTCTGCAACTCGACTCCATGAAGTCGGAATCGCTAGTAATCGCAGGTCAGAATACTGCGGTGAATACGTTCCC…
ASV0210	Bacteria	Firmicutes	Bacilli	Staphylococcales	Staphylococcaceae	Staphylococcus	CAAATCTTGACATCCTCTGACCCCTCTAGAGATAGAGTTTTCCCCTTCGGGGGACAGAGTGACAGGTGGTGCATGGTTGTCGTCAGCTCGTGTCGTGAGATGTTGGGTTAAGTCCCGCAACGAGCGCAACCCTTAAGCTTAGTTGCCATCATTAAGTTGGGCACTCTAAGTTGACTGCCGGTGACAAACCGGAGGAAGGTGGGGATGACGTCAAATCATCATGCCCCTTATGATTTGGGCTACACACGTGCTACAATGGACAATACAAAGGGCAGCGAAACCGCGAGGTTAAGCAAATCCCATAAAGTTGTTCTCAGTTCGGATTGTAGTCTGCAACTCGACTATATGAAGCTGGAATCGCTAGTAATCGTAGATCAGCATGCTACGGTGAATACGTTC…
ASV0211	Bacteria	Bacteroidota	Bacteroidia	Chitinophagales	Saprospiraceae	Saprospiraceae_unclassified	CTGGGCTCGAACGCTACTGGATTGTCCCTGAAAGGGGGCTTCTCTTCGGAGCTGGTAGTGAGGTGCTGCATGGTTGTCGTCAGCTCGTGCCGTGAGGTGTTGGGTTAAGTCCCGCAACGAGCGCAACCCCTATTTCTAGTTGCCAACACATAAGGTGGGGACTCTAGAGAGACTGCCGGCGTAAGCCGCGAGGAAGGTGGGGATGACGTCAAATCATCATGGCCTTTATGCCCAGGGCTACACACGTGCTACAATGGTAAATACAGAGGGTAGCGAAGCCGCGAGGTGGAGCCAATCCCAGAAAATTTATCCCAGTTCGGATTGGAGTCTGGAACTCGACTCCATGAAGGTGGAATCGCTAGTAATCGCGCATCAGCCATGGCGCGGTGAATACGTTCC…
ASV0212	Bacteria	Proteobacteria	Gammaproteobacteria	Enterobacterales	Alteromonadaceae	Alteromonas	CTACACTTGACATGCTGAGAACTTTCTAGAGATAGATTGGTGCCTTCGGGAACTCAGACACAGGTGCTGCATGGCTGTCGTCAGCTCGTGTCGTGAGATGTTGGGTTAAGTCCCGCAACGAGCGCAACCCTTGTCCTTAGTTGCCAGCATTCAGTTGGGCACTCTAAGGAGACTGCCGGTGACAAACCGGAGGAAGGTGGGGACGACGTCAAGTCATCATGGCCCTTACGTGTAGGGCTACACACGTGCTACAATGGCATTTACAGAGGGAAGCGAGACAGTGATGTGGAGCGGACCCCTTAAAGAATGTCGTAGTCCGGATTGGAGTCTGCAACTCGACTCCATGAAGTCGGAATCGCTAGTAATCGCAGGTCAGAATACTGCGGTGAATACGTTCCC…
ASV0213	Bacteria	Proteobacteria	Gammaproteobacteria	Pseudomonadales	Marinobacteraceae	Marinobacter	CTGGCCTTGACATGCAGAGAACTTTCCAGAGATGGATTGGTGCCTTCGGGAACTCTGACACAGGTGCTGCATGGCCGTCGTCAGCTCGTGTCGTGAGATGTTGGGTTAAGTCCCGTAACGAGCGCAACCCCTATCCCTAGTTGCTAGCAGTTCGGCTGAGAACTCTAGGGAGACTGCCGGTGACAAACCGGAGGAAGGTGGGGATGACGTCAGGTCATCATGGCCCTTACGGCCAGGGCTACACACGTGCTACAATGGCGCGCACAGAGGGCTGCAAACCCGCGAGGGGGAGCCAATCTCACAAAACGCGTCGTAGTCCGGATCGCAGTCTGCAACTCGACTGCGTGAAGTCGGAATCGCTAGTAATCGTGAATCAGAATGTCACGGTGAATATGTTCC…
ASV0214	Bacteria	Bacteroidota	Bacteroidia	Cytophagales	Cyclobacteriaceae	Cyclobacteriaceae_unclassified	CTGGACTAGAATGCGAGTGCTATCCCCAGAGATGGGGAGTTCTTCGGACACGAAGCAAGGTGCTGCATGGCTGTCGTCAGCTCGTGCCGTGAGGTGTTGGGTTAAGTCCCGCAACGAGCGCAACCCCTATTCTTAGTTGCCAGCATGTAATGATGGGGACTCTAAGAAGACTGCCTGCGCAAGCAGAGAGGAAGGAGGGGATGACGTCAAGTCATCATGGCCCTTACGTCCAGGGCTACACACGTGCTACAATGGGAGGTACAGAGGGTCGCTACACAGCAATGTGATGCCAATCTCAAAAAGCCTCTCTCAGTTCGGATTGAGGTCTGCAACTCGACCTCATGAAGCTGGAATCGCTAGTAATCGCGCATCAGCAATGGCGCGGTGAATACGTTCCCG…
ASV0215	Bacteria	Marinimicrobia_(SAR406_clade)	Marinimicrobia_(SAR406_clade)_cl	Marinimicrobia_(SAR406_clade)_or	Marinimicrobia_(SAR406_clade)_fa	Marinimicrobia_(SAR406_clade)_ge	CTGGGCTTGACATGTTCACGAAAGTTTTGTGAAAACAAAACCCTCTGCGAGCTTGCTCAAAGACGTGATCACAGGTGATGCATGGCTGTCGTCAGCTCGTGTCGTGAGATGTTGGGTTAAGTCCCGCAACGAGCGCAACCCCTATCCTTAGTTGCCAGCACATTATGGTGGGGACTCTAAGGAGACTGCCTAGGATAACTAGGAGGAAGGTGGGGATGATGTCAAGTCAGTATGTCCCTTATGTCCAGGGCTACACACGTGTTACAATGGTTAGTACAAAGGGTCGCAAAGCCGTAAGGTTGAGCCAATCCCAAAAAACTAACCTCAGTTCGGATTGGAGTCTGCAACTCGACTCCATGAAGCCGGAATCGCTAGTAATCGTGGATCAGAACGCTACGG…
ASV0216	Bacteria	Proteobacteria	Alphaproteobacteria	Sphingomonadales	Sphingomonadaceae	DSSF69	CAGCCTTTGACATCCCGGTCGCGGTTACCAGAGATGGTTTCCTTCAGTTCGGCTGGACCGGAGACAGGTGCTGCATGGCTGTCGTCAGCTCGTGTCGTGAGATGTTGGGTTAAGTCCCGCAACGAGCGCAACCCTCGCCTTTAGTTGCGACCATTTAGTTGAGCACTCTAAAGGAACCGCCGGTGATAAGCCGGAGGAAGGTGGGGATGACGTCAAGTCCTCATGGCCCTTACGGGCTGGGCTACACACGTGCTACAATGGCGGTGACAATGGGCTGCAATCCCGCGAGGGTGAGCTAATCTCAAAAAGCCGTCTCAGTTCAGATTGCACTCTGCAACTCGAGTGCATGAAGGTGGAATCGCTAGTAATCGTGGATCAGCATGCCACGGTGAATACGTT…
ASV0217	Bacteria	Proteobacteria	Gammaproteobacteria	Pseudomonadales	Marinobacteraceae	Marinobacter	CTGGCCTTGACATGCAGAGAACTTTCCAGAGATGGATTGGTGCCTTCGGGAACTCTGACACAGGTGCTGCATGGCCGTCGTCAGCTCGTGTCGTGAGATGTTGGGTTAAGTCCCGTAACGAGCGCAACCCCTATCCCTAGTTGCTAGCAGCTCGGCTGAGAACTCTAGGGAGACTGCCGGTGACAAACCGGAGGAAGGTGGGGATGACGTCAGGTCATCATGGCCCTTACGGCCAGGGCTACACACGTGCTACAATGGTGCGCACAGAGGGCTGCAAACCCGCGAGGGGGAGCCAATCTCACAAAACGCATCGTAGTCCGGATCGCAGTCTGCAACTCGACTGCGTGAAGTCGGAATCGCTAGTAATCGTGAATCAGAATGTCACGGTGAATACGTTCC…
ASV0218	Bacteria	Proteobacteria	Gammaproteobacteria	Pseudomonadales	KI89A_clade	KI89A_clade_ge	CACCCCTTGACATCCTGCGAACTTTCTAGAGATAGATTGGTGCCTTCGGGAACGCAGTGACAGGTGCTGCATGGCTGTCGTCAGCTCGTGTCGTGAGATGTTGGGTTAAGTCCCGTAACGAGCGCAACCCTTGTCCTTATTTGCCAGCACATAATGGTGGGAACTCTAAGGAGACTGACGGTGACAAACCGTAGGAAGGTGGGGACGACGTCAAGTCATCATGGCCCTTACGGGGTGGGCTACAAACGTGCTACAATGGTCGGTACAAAGGGCTGCGAACCAGCAATGGTAAGCGAATCCCAAAAAGCCGATCGTAGTCCGGATTGGGGTCTGCAACTCGACCCCATGAAGTCGGAATCGCTAGTAATCGCGAATCAGAATGTCGCGGTGAATACGTTC…
ASV0219	Bacteria	Proteobacteria	Alphaproteobacteria	Sphingomonadales	Sphingomonadaceae	Sphingomonas	CAGCGTTTGACATGTCCGGACGATTTCCAGAGATGGATCTCTTCCCTTCGGGGACTGGAACACAGGTGCTGCATGGCTGTCGTCAGCTCGTGTCGTGAGATGTTGGGTTAAGTCCCGCAACGAGCGCAACCCTCGCCTCTAGTTACCATCATTTAGTTGGGTACTTTAGAGGAACCGCCGGTGATAAGCCGGAGGAAGGTGGGGATGACGTCAAGTCCTCATGGCCCTTACGCGCTGGGCTACACACGTGCTACAATGGCGACTACAGTGGGCAGCAATCCCGCGAGGGTGAGCTAATCTCCAAAAGTCGTCTCAGTTCGGATTGCACTCTGCAACTCGAGTGCATGAAGGCGGAATCGCTAGTAATCGCGGATCAGCATGCCGCGGTGAATACGTTCC…
ASV0220	Bacteria	Proteobacteria	Alphaproteobacteria	Caulobacterales	Parvularculaceae	Hyphococcus	CAGCCCTTGACATCCCGATCGCGTGGACCAGAGATGGACCATTTCAGTTCGGCTGGATCGGAGACAGGTGTTGCATGGCTGTCGTCAGCTCGTGTCGTGAGATGTTGGGTTAAGTCCCGCAACGAGCGCAACCCTCGCTGTTAGTTGCCAGCATTTAGTTGGGCACTCTAGCGGTACCGCCGGTGATAAGCCGGAGGAAGGTGGGGATGACGTCAAGTCATCATGGCCCTTACGGGCTGGGCTACACACGTGCTACAATGGCGACCATAATGGGATAATCCCCAAAAGTCGTCTCAGTTCGGATTGTCTGCTGCAACTCGCAGGCATGAAGTTGGAATCGCTAGTAATCGTGGATCAGCATGCCACGGTGAATACGTTCCCGGGCCTT
ASV0221	Bacteria	Proteobacteria	Gammaproteobacteria	Pseudomonadales	Pseudohongiellaceae	Pseudohongiella	CTGGTCTTGACATCCTCAGAACTTTCCAGAGATGGATTGGTGCCTTCGGGAACTGAGTGACAGGTGCTGCATGGCTGTCGTCAGCTCGTGTCGTGAGATGTTGGGTTAAGTCCCGTAACGAGCGCAACCCTTGTCCTTATTTGCCATCATTTAGTTGGGCACTCTAGGGAGACTGCCGGTGACAAACCGGAGGAAGGTGGGGACGACGTCAAGTCATCATGGCCCTTACGACCAGGGCTACACACGTGCTACAATGGAGCGTACAAAGGGTTGCGACCTCGCGAGAGTGAGCTAATCCCATAAAACGTTTCGTAGTCCGGATCGCAGTCTGCAACTCGACTGCGTGAAGTCGGAATCGCTAGTAATCGCGAATCAGAATGTCGCGGTGAATACGTTCCC…
ASV0222	Bacteria	Proteobacteria	Gammaproteobacteria	Enterobacterales	Pseudoalteromonadaceae	Pseudoalteromonadaceae_unclassified	CATCCCTTGACATCCAGAGAATTTACTAGAGATAGTTTAGTGCCTTCGGGAACTCTGAGACAGGTGCTGCATGGCTGTCGTCAGCTCGTGTTGTGAAATGTTGGGTTAAGTCCCGCAACGAGCGCAACCCTTATCCTTAGTTGCTAGCAGGTTATGCTGAGAACTCTAAGGAGACTGCCGGTGACAAACCGGAGGAAGGTGGGGACGACGTCAAGTCATCATGGCCCTTACGGGATGGGCTACACACGTGCTACAATGGCAAATACAAAGGGTTGCGAACTCGCGAGAGTAAGCGGATCCCATAAAGTTTGTCGTAGTCCGGATTGGAGTCTGCAACTCGACTCCATGAAGTCGGAATCGCTAGTAATCGTAGATCAGAATGCTACGGTGAATACGTTC…
ASV0223	Bacteria	Bacteroidota	Bacteroidia	Flavobacteriales	Weeksellaceae	Chryseobacterium	CAAGACTTAAATGGGAATTGACAGATTTAGAAATAGATCCTCCTTCGGGCAATTTTCAAGGTGCTGCATGGTTGTCGTCAGCTCGTGCCGTGAGGTGTTAGGTTAAGTCCTGCAACGAGCGCAACCCCTGTCACTAGTTGCTACCATTAAGTTGAGGACTCTAGTGAGACTGCCTACGCAAGTAGAGAGGAAGGTGGGGATGACGTCAAATCATCACGGCCCTTACGTCTTGGGCCACACACGTAATACAATGGCCGGTACAGAGGGCAGCTACACAGCGATGTGATGCGAATCTCGAAAGCCGGTCTCAGTTCGGATTGGAGTCTGCAACTCGACTCTATGAAGCTGGAATCGCTAGTAATCGCGCATCAGCCATGGCGCGGTGAATACGTTCCCGGG…
ASV0224	Bacteria	Actinobacteriota	Actinobacteria	Pseudonocardiales	Pseudonocardiaceae	Pseudonocardia	CTGGGTTTGACATGCACCAGACATCCCTAGAGATAGGGCTTCCCTTGTGGTTGGTGTGCAGGTGGTGCATGGCTGTCGTCAGCTCGTGTCGTGAGATGTTGGGTTAAGTCCCGCAACGAGCGCAACCCTTGTTCCATGTTGCCAGCACGTAATGGTGGGGACTCATGGGAGACTGCCGGGGTCAACTCGGAGGAAGGTGGGGATGACGTCAAGTCATCATGCCCCTTATGTCCAGGGCTTCACACATGCTACAATGGCTCATACAGAGGGCTGCGAGACCGTGAGGTGGAGCGAATCCCTTAAAGTGAGTCTCAGTTCGGATCGGGGTCTGCAACTCGACCCCGTGAAGTTGGAGTCGCTAGTAATCGCAGATCAGCAACGCTGCGGTGAATACGTTCC…
ASV0225	Bacteria	Proteobacteria	Alphaproteobacteria	Rhodospirillales	Magnetospiraceae	Magnetospira	CAGCTCTTGACATACCAATCGCGGTTACGAGAGATCGTTTCCTTCAGTTCGGCTGGATTGGATACAGGTGCTGCATGGCTGTCGTCAGCTCGTGTCGTGAGATGTTGGGTTAAGTCCCGCAACGAGCGCAACCCCTGCCCTTAGTTACCATCATTAAGTTGGGTACTCTAGGGGAACTGCCGGTGACAAGCCGGAGGAAGGTGGGGATGACGTCAAGTCATCATGGCCCTTACGGGCTGGGCTACACACGTGCTACAATGGCGGTGACAGTGGGCAGCGATGGGGCGACCCTGAGCTAATCTCCAAAAACCGTCTCAGTTCGGATTGTTCTCTGCAACTCGAGAGCATGAAGTCGGAATCGCTAGTAATCGCGTATCAGCATGACGCGGTGAATACGTT…
ASV0226	Bacteria	Proteobacteria	Alphaproteobacteria	Rhizobiales	Beijerinckiaceae	Methylobacterium-Methylorubrum	CATCCCTTGACATGGCGTGCTACTCAGAGAGATCTGGGGTCCTCTTCGGAGGCGCGCACACAGGTGCTGCATGGCTGTCGTCAGCTCGTGTCGTGAGATGTTGGGTTAAGTCCCGCAACGAGCGCAACCCTCGCCCTTAGTTGCCATCATTAGGTTGGGCACTCTAGGGGGACTGCCGGTGATAAGCCGCGAGGAAGGTGGGGATGACGTCAAGTCCTCATGGCCCTTACGGGATGGGCTACACACGTGCTACAATGGCGGTGACAATGGGATGCGAAGGGGCGACCTGGAGCAAATCCCCAAAAGCCGTCTCAGTTCAGATTGCACTCTGCAACTCGAGTGCATGAAGGCGGAATCGCTAGTAATCGTGGATCAGCACGCCACGGTGAATACGTTCCC…
ASV0227	Bacteria	Actinobacteriota	Actinobacteria	Corynebacteriales	Corynebacteriaceae	Lawsonella	CTGGGCTTGACATATAGAGGATCGCTACAGAGATGTGGTTTCCCTTGTGGCTTCTATACAGGTGGTGCATGGTTGTCGTCAGCTCGTGTCGTGAGATGTTGGGTTAAGTCCCGCAACGAGCGCAACCCTTGTCTTATGTTGCCAGCACGTTATGGTGGGGACTCGTGAGAGACTGCCGGGGTCAACTCGGAGGAAGGTGGGGATGACGTCAAATCATCATGCCCCTTATGTCCAGGGCTTCACACATGCTACAATGGCCGGTACAGAGGGCTGCGATGCCGTGAGGCGGAGCGAATCTCTTAAAGCCGGTCTCAGTTCGGATTGGGGTCTGCAACTCGACCCCATGAAGTCGGAGTCGCTAGTAATCGCAGATCAGCAACGCTGCGGTGAATACGTTCC…
ASV0228	Bacteria	Proteobacteria	Gammaproteobacteria	Pseudomonadales	Marinobacteraceae	Marinobacter	CTGGCCTTGACATGCAGAGAACTTTCCAGAGATGGATTGGTGCCTTCGGGAACTCTGACACAGGTGCTGCATGGCCGTCGTCAGCTCGTGTCGTGAGATGTTGGGTTAAGTCCCGTAACGAGCGCAACCCCTATCCCTAGTTGCTAGCAGTTCGGCTGAGAACTCTAGGGAGACTGCCGGTGACAAACCGGAGGAAGGTGGGGATGATGTCAGGTCATCATGGCCCTTACGGCCAGGGCTACACACGTGCTACAATGGCGCGCACAGAGGGCTGCAAACCCGCGAGGGGGAGCCAATCTCACAAAACGCGTCGTAGTCCGGATCGCAGTCTGCAACTCGACTGCGTGAAGTCGGAATCGCTAGTAATCGTGAATCAGAATGTCACGGTGAATACGTTCC…
ASV0229	Bacteria	Proteobacteria	Alphaproteobacteria	Caulobacterales	Caulobacteraceae	Brevundimonas	CACCTTTTGACATGCCTGGACCGCCAGAGAGATCTGGCTTTCCCTTCGGGGACTAGGACACAGGTGCTGCATGGCTGTCGTCAGCTCGTGTCGTGAGATGTTGGGTTAAGTCCCGCAACGAGCGCAACCCTCGCCATTAGTTGCCATCATTTAGTTGGGAACTCTAATGGGACTGCCGGTGCTAAGCCGGAGGAAGGTGGGGATGACGTCAAGTCCTCATGGCCCTTACAGGGTGGGCTACACACGTGCTACAATGGCGACTACAGAGGGTTAATCCTTAAAAGTCGTCTCAGTTCGGATTGTCCTCTGCAACTCGAGGGCATGAAGTTGGAATCGCTAGTAATCGCGGATCAGCATGCCGCGGTGAATACGTTCCCGGGCCTT
ASV0230	Bacteria	Proteobacteria	Gammaproteobacteria	Pseudomonadales	Endozoicomonadaceae	Endozoicomonas	CTGGCCTTGACATCCTGCGAACTTTCTAGAGATAGATTGGTGCCTTCGGGAACGCAGTGACAGGTGCTGCATGGCTGTCGTCAGCTCGTGTCGTGAGATGTTGGGTTAAGTCCCGCAACGAGCGCAACCCTTGTCCTCAGTTACCAGCACGTTATGGTGGGCACTCTGGGGAGACTGCCGGTGACAAACCGGAGGAAGGTGGGGACGACGTCAAGTCATCATGGCCCTTACGGCCAGGGCTACACACGTGCTACAATGGTGCATACAGACGGTTGCCAAGCTGTGAAGTGGGGCTAATCTGAGAAAGTGCATCGTAGTCCGGATTGGAGTCTGCAACTCGACTCCATGAAGTCGGAATCGCTAGTAATCGTGAATCAGAATGTCACGGTGAATACGTTC…
ASV0231	Bacteria	Proteobacteria	Alphaproteobacteria	Rhizobiales	Beijerinckiaceae	Methylobacterium-Methylorubrum	CATCCCTTGACATGTCGTGCCATCCGGAGAGATCCGGGGTTCCCTTCGGGGACGCGAACACAGGTGCTGCATGGCTGTCGTCAGCTCGTGTCGTGAGATGTTGGGTTAAGTCCCGCAACGAGCGCAACCCACGTCCTTAGTTGCCATCATTCAGTTGGGCACTCTAGGGAGACTGCCGGTGATAAGCCGCGAGGAAGGTGTGGATGACGTCAAGTCCTCATGGCCCTTACGGGATGGGCTACACACGTGCTACAATGGCGGTGACAGTGGGACGCGAAACCGCGAGGTTGAGCAAATCCCCAAAAACCGTCTCAGTTCAGATTGCACTCTGCAACTCGAGTGCATGAAGGCGGAATCGCTAGTAATCGTGGATCAGCATGCCACGGTGAATACGTTCCC…
ASV0232	Bacteria	Proteobacteria	Gammaproteobacteria	Pseudomonadales	Marinobacteraceae	Marinobacter	CTGGCCTTGACATGCAGAGAACTTTCCAGAGATGGATTGGTGCCTTCGGGAACTCTGACACAGGTGCTGCATGGCCGTCGTCAGCTCGTGTCGTGAGATGTTGGGTTAAGTCCCGTAACGAGCGCAACCCCTATCCCTAGTTGCTAGCAGTTCGGCTGAGAACTCTAGGGAGACTGCCGGTGACAAACCGGAGGAAGGTGGGGATGACGTCAGGTCATCATGGCCCTTACGGCCAGGGCTACACACGTGCTACAATGGCGCGCACAGAGGGCTGCAAACCCGCGAGGGGGAGCCAATCTCACAAAACGCGTCGTAGTCCGGATCGCAGTCTGCAACTCGATTGCGTGAAGTCGGAATCGCTAGTAATCGTGAATCAGAATGTCACGGTGAATACGTTCC…
ASV0233	Bacteria	Proteobacteria	Gammaproteobacteria	Pseudomonadales	Halomonadaceae	Halomonas	CTACCCTTGACATCGAGAGAACTTTCCAGAGATGGATTGGTGCCTTCGGGAGCTCTCAGACAGGTGCTGCATGGCTGTCGTCAGCTCGTGTTGTGAAATGTTGGGTTAAGTCCCGTAACGAGCGCAACCCTTGTCCCTATTTGCCAGCGATTCGGTCGGGAACTCTAGGGAGACTGCCGGTGACAAACCGGAGGAAGGTGGGGACGACGTCAAGTCATCATGGCCCTTACGGGTAGGGCTACACACGTGCTACAATGGCCGGTACAATGGGTTGCGAATCCGCGAGGTGGAGCTAATCCCATAAAGCCGGTCTCAGTCCGGATCGGAGTCTGCAACTCGACTCCGTGAAGTCGGAATCGCTAGTAATCGTGAATCAGAATGTCACGGTGAATACGTTCC…
ASV0234	Bacteria	Proteobacteria	Gammaproteobacteria	Pseudomonadales	Marinobacteraceae	Marinobacter	CTACACTTGACATGCAGAGAACTTTCCAGAGATGGATTGGTGCCTTCGGGAACTCTGACACAGGTGCTGCATGGCCGTCGTCAGCTCGTGTCGTGAGATGTTGGGTTAAGTCCCGTAACGAGCGCAACCCCTATCCCTAGTTGCTAGCAGTTCGGCTGAGAACTCTAGGGAGACTGCCGGTGACAAACCGGAGGAAGGTGGGGATGACGTCAGGTCATCATGGCCCTTACGGCCAGGGCTACACACGTGCTACAATGGCGCGCACAGAGGGCTGCAAACCCGCGAGGGGGAGCCAATCTCACAAAACGCGTCGTAGTCCGGATCGCAGTCTGCAACTCGACTGCGTGAAGTCGGAATCGCTAGTAATCGTGAATCAGAATGTCACGGTGAATACGTTCC…
ASV0235	Bacteria	Proteobacteria	Gammaproteobacteria	Pseudomonadales	Marinobacteraceae	Marinobacter	CTGGCCTTGACATGCAGAGAACTTTCCAGAGATGGATTGGTGCCTTAGGGAACTCTGACACAGGTGCTGCATGGCCGTCGTCAGCTCGTGTCGTGAGATGTTGGGTTAAGTCCCGTAACGAGCGCAACCCCTATCCCTAGTTGCTAGCAGTTCGGCTGAGAACTCTAGGGAGACTGCCGGTGACAAACCGGAGGAAGGTGGGGATGACGTCAGGTCATCATGGCCCTTACGGCCAGGGCTACACACGTGCTACAATGGCGCGCACAGAGGGCTGCAAACCCGCGAGGGGGAGCCAATCTCACAAAACGCGTCGTAGTCCGGATCGCAGTCTGCAACTCGACTGCGTGAAGTCGGAATCGCTAGTAATCGTGAATCAGAATGTCACGGTGAATACGTTCC…
ASV0236	Bacteria	Proteobacteria	Gammaproteobacteria	Pseudomonadales	Pseudomonadaceae	Pseudomonas	CAGGCCTTGACATGCAGAGAACTTTCCAGAGATGGATTGGTGCCTTCGGGAACTCTGACACAGGTGCTGCATGGCTGTCGTCAGCTCGTGTCGTGAGATGTTGGGTTAAGTCCCGTAACGAGCGCAACCCTTGTCCTTAGTTACCAGCACGTTATGGTGGGCACTCTAAGGAGACTGCCGGTGACAAACCGGAGGAAGGTGGGGATGACGTCAAGTCATCATGGCCCTTACGGCCTGGGCTACACACGTGCTACAATGGTCGGTACAGAGGGTTGCCAAGCCGCGAGGTGGAGCTAATCTCACAAAACCGATCGTAGTCCGGATCGCAGTCTGCAACTCGACTGCGTGAAGTCGGAATCGCTAGTAATCGCGAATCAGAATGTCGCGGTGAATACGTTC…
ASV0237	Bacteria	Proteobacteria	Gammaproteobacteria	Coxiellales	Coxiellaceae	Coxiella	CTACTCTTGACATCCTTGGAATCCTTTAGAGATAGAGGAGTGCCTTCGGGAACCAAGTGACAGGTGCTGCATGGCTGTCGTCAGCTCGTGTCGTGAGATGTTGGGTTAAGTCCCGTAACGAGCGCAACCCTCGTCCTTAGTTGCCAGCACGTAATGGTGGGAACTCTAAGGAGACTGCCGGTGATAAACCGGAGGAAGGTGGGGATGATGTCAAGTCATCATGGCCCTTACGAGTAGGGCTACACACGTGCTACAATGGGCAGTACAAAGGGTCGCCAAGCCGCAAGGTGGAGCTAATCCCAGAAAACTGCTCTCAGTCCGGATTGGAGTCTGCAACTCGACTCCATGAAGTCGGAATCGCTAGTAATCGCGAATCAGAATGTCGCGGTGAATACGTTC…
ASV0238	Bacteria	Proteobacteria	Alphaproteobacteria	Kiloniellales	Kiloniellaceae	Tistlia	CAGCCCTTGACATCCCGGTCGCGGATTCCAGAGATGGTCTCCTTCAGTTCGGCTGGACCGGTGACAGGTGCTGCATGGCTGTCGTCAGCTCGTGTCGTGAGATGTTGGGTTAAGTCCCGCAACGAGCGCAACCCTCGTCCCCAGTTGCCATCGGTTCGGCCGGGTACTCTGGGGAAACTGCCGGTGACAAGCCGGAGGAAGGCGGGGATGACGTCAAGTCCTCATGGCCCTTATGGGCTGGGCTACACACGTGCTACAATGGCGGTGACAATGGGCAGCGAAGGGGCAACCCGGAGCGAATCTCCAAAAGCCGTCTCAGTTCGGATTGTCCTCTGCAACTCGAGGGCATGAAGGCGGAATCGCTAGTAATCGTGGATCAGCATGCCACGGTGAATACGT…
ASV0239	Bacteria	Proteobacteria	Alphaproteobacteria	SAR11_clade	Clade_I	Clade_Ia	AACACTTGACATGTTCGTCGCGACTTTAAGAGATTAAAGTTTTCGGTTCGGCCGGACGAAACACAGGTGCTGCATGGCTGTCGTCAGCTCGTGTCGTGAGATGTTGGGTTAAGTCCCGCAACGAGCGCAACCCTCACTTTTAGTTGCCATCATTTAGTTGGGCACTCTGAAAGAACTGCCAGTGATAAGCTGGAGGAAGGTGGGGATGACGTCAAGTCCTCATGGCCCTTACGTGTTGGGCTACACACGTGCTACAATGGTATCTACAACAGGAAGCAAAACGGCGACGTTAAGCAAATCCTTAAAAGATACCTCAGTTCGGATTGCACTCTGCAACTCGAGTGCATGAAGCTGGAATTACTAGTAATCGTGGATCAGCGTGCCACGGTGAATGCGTTC…
ASV0240	Bacteria	Proteobacteria	Gammaproteobacteria	Pseudomonadales	Marinobacteraceae	Marinobacter	CTGGCCTTGACATGCAGAGAACTTTCCAGAGATGGATTGGTGCCTTCGGGAACTCTGACACAGGTGCTGCATGGCCGTCGTCAGCTCGTGTCGTGAGATGTTGGGTTAAGTCCCGTAACTAGCGCAACCCCTATCCCTAGTTGCTAGCAGTTCGGCTGAGAACTCTAGGGAGACTGCCGGTGACAAACCGGAGGAAGGTGGGGATGACGTCAGGTCATCATGGCCCTTACGGCCAGGGCTACACACGTGCTACAATGGTGCGCACAGAGGGCTGCAAACCCGCGAGGGGGAGCCAATCTCACAAAACGCATCGTAGTCCGGATCGCAGTCTGCAACTCGACTGCGTGAAGTCGGAATCGCTAGTAATCGTGAATCAGAATGTCACGGTGAATACGTTCC…
ASV0241	Bacteria	Proteobacteria	Gammaproteobacteria	Pseudomonadales	Moraxellaceae	Enhydrobacter	CTGGTCTTGACATAGTGAGAATCTTTCAGAGATGAGAGAGTGCCTTCGGGAATTCACATACAGGTGCTGCATGGCTGTCGTCAGCTCGTGTCGTGAGATGTTGGGTTAAGTCCCGCAACGAGCGCAACCCTTTTCCTTATTTGCCAGCGGGTTAAGCCGGGAACTTTAAGGATACTGCCAGTGACAAACTGGAGGAAGGCGGGGACGACGTCAAGTCATCATGGCCCTTACGACCAGGGCTACACACGTGCTACAATGGTAGGTACAGAGGGTTGCTACACAGCGATGTGATGCTAATCTCAAAAAGCCTATCGTAGTCCGGATTGGAGTCTGCAACTCGACTCCATGAAGTCGGAATCGCTAGTAATCGCAGATCAGAATGCTGCGGTGAATACGTTC…
ASV0242	Bacteria	Proteobacteria	Gammaproteobacteria	Pseudomonadales	Endozoicomonadaceae	Endozoicomonas	CTGGCCTTGACATCCTGCGAACTTTCTAGAGATAGATTGGTGCCTTCGGGAACGCAGAGACAGGTGCTGCATGGCTGTCGTCAGCTCGTGTCGTGAGATGTTGGGTTAAGTCCCGCAACGAGCGCAACCCTTGTCCTCAGTTACCAGCACGTTATGGTGGGCACTCTGGGGAGACTGCCGGTGACAAACCGGAGGAAGGTGGGGACGACGTCAAGTCATCATGGCCCTTACGGCCAGGGCTACACACGTGCTACAATGGTGCATACAGACGGTTGCCAAGCCGCGAGGTGGAGCTAATCTGAGAAAGTGCATCGTAGTCCGGATTGGAGTCTGCAACTCGACTCCATGAAGTCGGAATCGCCAGTAATCGTGAATCAGAATGTCACGGTGAATACGTTC…
ASV0243	Bacteria	Proteobacteria	Gammaproteobacteria	Pseudomonadales	Pseudomonadaceae	Pseudomonas	CTGGCCTTGACATGCTGAGAACTTTCTAGAGATAGATTGGTGCCTTCGGGAACTCAGACACAGGTGCTGCATGGCTGTCGTCAGCTCGTGTCGTGAGATGTTGGGTTAAGTCCCGTAACGAGCGCAACCCTTGTCCTTAGTTACCAGCACGTTATGGTGGGCACTCTAAGGAGACTGCCGGTGACAAACCGGAGGAAGGTGGGGATGACGTCAAGTCATCATGGCCCTTACGGCCAGGGCTACACACGTGCTACAATGGTCGGTACAAAGGGTTGCCAAGCCGCGAGGTGGAGCTAATCCCATAAAACCGATCGTAGTCCGGATCGCAGTCTGCAACTCGACTGCGTGAAGTCGGAATCGCTAGTAATCGTGAATCAGAATGTCACGGTGAATACGTTC…
ASV0244	Bacteria	Acidobacteriota	Acidobacteriae	Bryobacterales	Bryobacteraceae	Bryobacter	CTGGGCTCGAACGGCTTCGGACCGCCTTGGGAAACCGAGGCTTTCCCGCAAGGGACCGGAGTCGAGGTGCTGCATGGCTGTCGTCAGCTCGTGTCGTGAGATGTTGGGTTAAGTCCCGCAACGAGCGCAACCCTTGTCCGGTGTTGCCACCCCTTCACTGGGAGCACTCGCCGGAGACCGCCAGCGATAAGCTGGAGGAAGGTGGGGATGACGTCAAGTCATCATGGCCTTTATGTCCAGGGCTACACACGTGCTACAATGGGCGGTACAAAGCGCTGCGAACCCGCGAGGGGAAGCTAATCGCCAAAAACCGTTCTCAGTTCGGATTGCAGGCTGCAACTCGCCTGCATGAAGCTGGAATCGCTAGTAATGGCATATCAGAACGATGCCGTGAATACG…
ASV0245	Bacteria	Cyanobacteria	Cyanobacteriia	Synechococcales	Cyanobiaceae	Cyanobium_PCC-6307	CAGGGTTTGACATCCTGCGAATCCCTTGGAAACGAGGGAGTGCCTTCGGGAGCGCAGAGACAGGTGGTGCATGGCTGTCGTCAGCTCGTGTCGTGAGATGTTGGGTTAAGTCCCGCAACGAGCGCAACCCACGTCTTTAGTTGCCAGCATTTAGTTGGGCACTCTAGAGAGACCGCCGGTGATAAACCGGAGGAAGGTGTGGATGACGTCAAGTCATCATGCCCCTTACATCCTGGGCTACACACGTACTACAATGCTACGGACAAAGGGTTGCAAGCTCGCGAGAGTTAGCTAATCCCATAAACCGTGGCTCAGTTCAGATCGTAGGCTGCAACTCGCCTACGTGAAGGAGGAATCGCTAGTAATCGCAGGTCAGCATACTGCGGTGAATACGTTCCC…
ASV0246	Bacteria	Proteobacteria	Gammaproteobacteria	Burkholderiales	Comamonadaceae	Diaphorobacter	CCACCTTTGACATGGCAGGAAGTTTCCAGAGATGGATTCGTGCCCGAAAGGGAACCTGCACACAGGTGCTGCATGGCTGTCGTCAGCTCGTGTCGTGAGATGTTGGGTTAAGTCCCGCAACGAGCGCAACCCTTGCCATTAGTTGCTACGAAAGGGCACTCTAATGGGACTGCCGGTGACAAACCGGAGGAAGGTGGGGATGACGTCAAGTCCTCATGGCCCTTATAGGTGGGGCTACACACGTCATACAATGGCTGGTACAGAGGGTTGCCAACCCGCGAGGGGGAGCTAATCCCATAAAGCCAGTCGTAGTCCGGATCGCAGTCTGCAACTCGACTGCGTGAAGTCGGAATCGCTAGTAATCGCGGATCAGAATGTCGCGGTGAATACGTTCCCGGG…
ASV0247	Bacteria	Campylobacterota	Campylobacteria	Campylobacterales	Campylobacterales_unclassified	Campylobacterales_unclassified	CAAGGCTTGATATCCTGAAAATTCGCTGGAAACAGTGAAGTGCCAGTTTCTGGAATTCAGTGACAGGTGCTGCACGGCTGTCGTCAGCTCGTGTCGTGAGATGTTGGGTTAAGTCCCGCAACGAGCGCAACCCTCGTTCTTAGTTGTTAACAGTTCGGCTGAATACTCTAAGAAGACTGCCTTACGTAAGGGGGAGGAAGGTGAGGACGACGTCAAGTCATCATGGCCCTTATGCCTTGGGCTACACACGTGCTACAATGGAAGGCACAATGAGTTGCAATACCGCGAGGTGGAGCTAATCTTCAAAGCCTTTCTCAGTTCGGATAGCAGTCTGCAACCCGACTGCTTGAAGTTGGAATCGCTAGTAATCGTAAATCAGCAATGTTACGGTGAATACGT…
ASV0248	Bacteria	Bacteria_unclassified	Bacteria_unclassified	Bacteria_unclassified	Bacteria_unclassified	Bacteria_unclassified	CTGGGCTAGACAACGGTGGACCGTCTCAGAGATGAGACTTTCCCTTCGGGGACTGCCGGTTCAGGTGCTGCATGGCTGTCGTCAGCTCGTGTCGTGAGATGTTGGGTTAAGTCCCGCAACGAGCGCAACCCCTGCCTTTAGTTGCCATCGGTTCGGCCGGGCACTCTAAAGGGACTGCCGGCGTTAAGCCGGAGGAAGGCGGGGATGACGTCAAGTCCTCATGGCCCTTATGTCCAGGGCTACACACGTGCTACAATGGGCGGTACAGAGGGTTGCGAAGCCGCGAGGTGGAGCCAATCTCAGAAAGCCGTCCTCAGTTCGGATCGGAGTCTGCAACTCGACTCCGTGAAGGTGGAATCGCTAGTAATCGCGGATCAGCACGCCGCGGTGAATACGTTC…
ASV0249	Bacteria	Proteobacteria	Alphaproteobacteria	Caulobacterales	Caulobacteraceae	Brevundimonas	CACCTTTTGACATGCCTGGACCGCCACGGAGACGTGGCTTTCCCTTCGGGGACTAGGACACAGGTGCTGCATGGCTGTCGTCAGCTCGTGTCGTGAGATGTTGGGTTAAGTCCCGCAACGAGCGCAACCCTCGCCATTAGTTGCCATCATTTAGTTGGGAACTCTAATGGGACTGCCGGTGCTAAGCCGGAGGAAGGTGGGGATGACGTCAAGTCCTCATGGCCCTTACAGGGTGGGCTACACACGTGCTACAATGGCGACTACAGAGGGTTAATCCTTAAAAGTCGTCTCAGTTCGGATTGTCCTCTGCAACTCGAGGGCATGAAGTTGGAATCGCTAGTAATCGCGGATCAGCATGCCGCGGTGAATACGTTCCCGGGCCTT
ASV0250	Bacteria	Actinobacteriota	Actinobacteria	Propionibacteriales	Propionibacteriaceae	Cutibacterium	CTGGGTTTGACATGGATCGGGAGCGCTCAGAGATGGGTGTGCCTCTTTTGGGGTCGGTTCACAGGTGGTGCATGGCTGTCGTCAGCTCGTGTCGTGAGATGTTGGGTTAAGTCCCGCAACGAGCGCAACCCTTGTTCACTGTTGCCAGCACGTTATGGTGGGGACTCAGTGGAGACCGCCGGGGTCAACTCGGAGGAAGGTGGGGATGACGTCAAGTCATCATGCCCCTTATGTCCAGGGCTTCACGCATGCTACAATGGCTGGTACAGAGAGTGGCGAGCCTGTGAGGGTGAGCGAATCTCGGAAAGCCGGTCTCAGTTCGGATTGGGGTCTGCAACTCGACCTCATGAAGTCGGAGTCGCTAGTAATCGCAGATCAGCAACGCTGCGGTGAATACGT…
ASV0251	Bacteria	Proteobacteria	Alphaproteobacteria	Rhizobiales	Rhizobiaceae	Shinella	CAGCCCTTGACATGTCGGTCGCGGTTTCCAGAGATGGATTCCTTCAGTTAGGCTGGACCGAACACAGGTGCTGCATGGCTGTCGTCAGCTCGTGTCGTGAGATGTTGGGTTAAGTCCCGCAACGAGCGCAACCCTCGCCCTTAGTTGCCAGCATTCAGTTGGGCACTCTAAGGGGACTGCCGGTGATAAGCCGAGAGGAAGGTGGGGATGACGTCAAGTCCTCATGGCCCTTACGGGCTGGGCTACACACGTGCTACAATGGTGGTGACAGTGGGCAGCGAGACAGCGATGTCGAGCTAATCTCCAAAAGCCATCTCAGTTCGGATTGCACTCTGCAACTCGAGTGCATGAAGTTGGAATCGCTAGTAATCGCGGATCAGCATGCCGCGGTGAATACGT…
ASV0252	Bacteria	Proteobacteria	Gammaproteobacteria	Pseudomonadales	Marinobacteraceae	Marinobacter	CTGGCCTTGACATGCAGAGAACTTTCCAGAGATGGATTGGTGCCTTTGGGAACTCTGACACAGGTGCTGCATGGCCGTCGTCAGCTCGTGTCGTGAGATGTTGGGTTAAGTCCCGTAACGAGCGCAACCCCTATCCCTAGTTGCTAGCAGTTCGGCTGAGAACTCTAGGGAGACTGCCGGTGACAAACCGGAGGAAGGTGGGGATGACGTCAGGTCATCATGGCCCTTACGGCCAGGGCTACACACGTGCTACAATGGTGCGCACAGAGGGCTGCAAACCCGCGAGGGGGAGCCAATCTCACAAAACGCATCGTAGTCCGGATCGCAGTCTGCAACTCGACTGCGTGAAGTCGGAATCGCTAGTAATCGTGAATCAGAATGTCACGGTGAATACGTTCC…
ASV0253	Bacteria	Proteobacteria	Gammaproteobacteria	Enterobacterales	Alteromonadaceae	Alteromonas	CTACACTTGACATGCAGAGAACTTTCCAGAGATGGATTGGTGCCTTCGGGAACTCTGACACAGGTGCTGCATGGCTGTCGTCAGCTCGTGTCGTGAGATGTTGGGTTAAGTCCCGCAACGAGCGCAACCCTTGTCCTTAGTTGCCAGCCTTAAGTTGGGCACTCTAAGGAGACTGCCGGTGACAAACCGGAGGAAGGTGGGGACGACGTCAAGTCATCATGGCCCTTACGTGTAGGGCTACACACGTGCTACAATGGCATTTACAGAGGGAAGCGAGACAGTGATGTGGAGCGGACCCCTTAAAGAATGTCGTAGTCCGGATTGGAGTCTGCAACTCGACTCCATGAAGTCGGAATCGCTAGTAATCGCAGGTCAGCATACTGCGGTGAATACGTTCCC…
ASV0254	Bacteria	Proteobacteria	Gammaproteobacteria	Pseudomonadales	Marinobacteraceae	Marinobacter	CTGGCCTTGACATGCAGAGAACTTTCCAGAGATGGATTGGTGCCTTCGGGAACTCTGACACAGGTGCTGCATGGCCGTCGTCAGCTCGTGTCGTGAGATGTTGGGTTAAGTCCCGTAACGAGCGCAACTCCTATCCCTAGTTGCTAGCAGTTCGGCTGAGAACTCTAGGGAGACTGCCGGTGACAAACCGGAGGAAGGTGGGGATGACGTCAGGTCATCATGGCCCTTACGGCCAGGGCTACACACGTGCTACAATGGCGCGCACAGAGGGCTGCAAACCCGCGAGGGGGAGCCAATCTCACAAAACGCGTCGTAGTCCGGATCGCAGTCTGCAACTCGACTGCGTGAAGTCGGAATCGCTAGTAATCGTGAATCAGAATGTCACGGTGAATACGTTCC…
ASV0255	Bacteria	Proteobacteria	Gammaproteobacteria	Pseudomonadales	Marinobacteraceae	Marinobacter	CTGGCCTTGACATGCAGAGAACTTTCCAGAGATGGATTGGTGCCTTCGGGAACTCTGACACAGGTGCTGCATGGCCGTCGTCAGCTCGTGTCGTGAGATGTTGGGTTAAGTCCCGTAACGAGCGCAACCCCTATCCCTAGTTGCTAGCAGTTCGGCTGAGAACTCTAGGGAGACTGCCGGTGACAAACCGGAGGAAGGTGGGGATGACGTCAGGTCATCATGGCCCTTACGGCCAGGGCTACACACGTGCTACAATGGCGCGCACAGAGGGCTGCAAACCCGCGAGGGGGAGCCAATCTCACAAAACGCGTCGTAGTCCGGATCGCAGTCTGCAACTCGACTGCGTGAAGTTGGAATCGCTAGTAATCGTGAATCAGAATGTCACGGTGAATACGTTCC…
ASV0256	Bacteria	Proteobacteria	Alphaproteobacteria	Rhizobiales	Beijerinckiaceae	Methylobacterium-Methylorubrum	CATCCTTTGACATGGCGTGTTACGTGGAGAGATTCACGGTCCTCTTCGGAGGCGCGCACACAGGTGCTGCATGGCTGTCGTCAGCTCGTGTCGTGAGATGTTGGGTTAAGTCCCGCAACGAGCGCAACCCACGTCCTTAGTTGCCATCATTCAGTTGGGCACTCTAGGGAGACTGCCGGTGATAAGCCGCGAGGAAGGTGTGGATGACGTCAAGTCCTCATGGCCCTTACGGGATGGGCTACACACGTGCTACAATGGCGGTGACAGTGGGATGCGAGACCGCGAGGTTGAGCAAATCCCCAAAAGCCGTCTCAGTTCGGATTGCACTCTGCAACTCGAGTGCATGAAGGTGGAATCGCTAGTAATCGTGGATCAGCATGCCACGGTGAATACGTTCCC…
ASV0257	Bacteria	Proteobacteria	Gammaproteobacteria	Burkholderiales	Methylophilaceae	OM43_clade	CTGGCCTTGACATGTACCGAATTTAGCAGAGATGCTTTAGTGCTCGTAAGAGAACGGTAACACAGGTGCTGCATGGCTGTCGTCAGCTCGTGTCGTGAGATGTTGGGTTAAGTCCCGCAACGAGCGCAACCCTTGCCATTAATTGCCATCATTTAGTTGGGCACTTTAATGGGACTGCCGGTGACAAACCGGAGGAAGGTGGGGATGACGTCAAGTCCTCATGGCCCTTATGGCCAGGGCTTCACACGTAATACAATGGTCGGTACAGAGGGCTGCTAACCCGCGAGGGGGTGCCAATCTCAGAAAACCGATCGTAGTCCGGATTGTTGTCTGCAACTCGACAGCATGAAGTCGGAATCGCTAGTAATCGCGGATCAGAATGTCGCGGTGAATACGTTC…
ASV0258	Bacteria	Proteobacteria	Gammaproteobacteria	Pseudomonadales	Endozoicomonadaceae	Endozoicomonas	CTGGCCTTGACATCCTGCGAACTTTCTAGAGATAGATTGGTGCCTTCGGGAACGCAGAGACAGGTGCTGCATGGCTGTCGTCAGCTCGTGTCGTGAGATGTTGGGTTAAGTCCCGCAACGAGCGCAACCCTTGTCCTCAGTTACCAGCACGTGATGGTGGGCACTCTGGGGAGACTGCCGGTGACAAACCGGAGGAAGGTGGGGACGACGTCAAGTCATCATGGCCCTTACGGCCAGGGCTACACACGTGCTACAATGGTGCATACAGACGGTTGCCAAGCCGCGAGGTGGAGCTAATCTGAGAAAGTGCATCGTAGTCCGGATTGGAGTCTGCAACTCGACTCCATGAAGTCGGAATCGCTAGTAATCGTGAATCAGAATGTCACGGTGAATACGTTC…
ASV0259	Bacteria	Bacteria_unclassified	Bacteria_unclassified	Bacteria_unclassified	Bacteria_unclassified	Bacteria_unclassified	CAGCTCTTGCATCCCGATCGCGGTTAGTAGAGATACTTTCCTTCAGCTTGGCTGGATCGGTGACAGGTGGTGCACGGCTGTCGTCAGCTCGTGTCGTGAGATGTTGGGTTAAGTCCCGCAACGAGCGCAACCCTCGTCCTTAGTTGCTAACATTTAGTTGAGAACTCTAAGGAAACCGCCGGTGTTAAACCGGAGGAAGGTGGGGACGACGTCAAGTCATCATGCCCCTTACGGGCTGGGCTACACACGTGCTACAATGGTGGTCACAGAGGGTTAACCCCCAAAAGCCATCTCAGTTCGGATTGTCAGCTGCAACTCGCTGGCATGAAGTTGGAATCGCTAGTAATCGTAGGTCAGCATACTACGGTGAATACGTTCCCGGGTCTT
ASV0260	Bacteria	Proteobacteria	Gammaproteobacteria	Nitrosococcales	Methylophagaceae	Methylophaga	CTGGCCTTGACATGCAGAGAACTTTCCAGAGATGGATTGGTGCCTTCGGGAACGCTAACACAGGTGCTGCATGGCTGTCGTCAGCTCGTGTCGTGAGATGTTGGGTTAAGTCCCGCAACGAGCGCAACCCCTGTCCTTAGTTGCCATCATTCAGTTGGGCACTCTAAGGAGACTGCCGGTGACAAACCGGAGGAAGGTGGGGATGACGTCAAGTCATCATGGCCCTTATGGCCAGGGCTACACACGTGCTACAATGGACGGTACAAAGGGTTGCTAACTCGCGAGAGTGTGCTAATCCCATAAAGCTGTTCGTAGTCCGGATCGCAGTCTGCAACTCGACTGCGTGAAGTCGGAATCGCTAGTAATCGCGGATCAGAATGCCGCGGTGAATACGTTCCC…
ASV0261	Bacteria	Proteobacteria	Alphaproteobacteria	Rhodobacterales	Rhodobacteraceae	Rhodobacteraceae_unclassified	CAACCCTTGACATCCTGCGGTGTTCCCAGAGATGGGGATGTCCACTTCGGTGGCGCAGTGACAGGTGCTGCATGGCTGTCGTCAGCTCGTGTCGTGAGATGTTCGGTTAAGTCCGGCAACGAGCGCAACCCACATCTTTAGTTGCCAGCATTTGGTTGGGCACTCTAAAGAAACTGCCCGTGATAAGCGGGAGGAAGGTGTGGATGACGTCAAGTCCTCATGGCCCTTACGGGTTGGGCTACACACGTGCTACAATGGTGGTGACAGAGGGTTAATCCCCAAAAGCCATCTCAGTTCGGATTGTCGTCTGCAACTCGACGGCATGAAGTCGGAATCGCTAGTAATCGCGTAACAGCATGACGCGGTGAATACGTTCCCGGGCCTT
ASV0262	Bacteria	Proteobacteria	Gammaproteobacteria	Pseudomonadales	Endozoicomonadaceae	Endozoicomonas	CTGGTCTTGACATCCTGCGAACTTTCTAGAGATAGATTGGTGCCTTCGGGAACGCAGTGACAGGTGCTGCATGGCTGTCGTCAGCTCGTGTCGTGAGATGTTGGGTTAAGTCCCGCAACGAGCGCAACCCTTGTCCTCAGTTACCAGCACGTTATGGTGGGCACTCTGGGGAGACTGCCGGTGACAAACCGGAGGAAGGTGGGGACGACGTCAAGTCATCATGGCCCTTACGGCCAGGGCTACACACGTGCTACAATGGTGCATACAGACGGTTGCCAAGCCGCGAGGTGGAGCTAATCTGAGAAAGTGCATCGTAGTCCGGATTGGAGTCTGCAACTCGACTCCATGAAGTCGGAATCGCTAGTAATCGTGAATCAGAATGTCACGGTGAATACGTCC…
ASV0263	Bacteria	Proteobacteria	Gammaproteobacteria	Burkholderiales	Comamonadaceae	Comamonadaceae_unclassified	CTACCCTTGACATGCCTGGAACCCTGCAGAGATGTGGGGGTGCTCGAAAGAGAGCCAGGACACAGGTGCTGCATGGCCGTCGTCAGCTCGTGTCGTGAGATGTTGGGTTAAGTCCCGCAACGAGCGCAACCCTTGCCATTAGTTGCTACGAAAGGGCACTCTAATGGGACTGCCGGTGACAAACCGGAGGAAGGTGGGGATGACGTCAGGTCCTCATGGCCCTTATGGGTAGGGCTACACACGTCATACAATGGCCGGTACAGAGGGCTGCCAACCCGCGAGGGGGAGCCAATCCCAGAAAACCGGTCGTAGTCCGGATTGCAGTCTGCAACTCGACTGCATGAAGTCGGAATCGCTAGTAATCGCGGATCAGAATGTCGCGGTGAATACGTTCCCGGG…
ASV0264	Bacteria	Proteobacteria	Gammaproteobacteria	Xanthomonadales	Xanthomonadaceae	Stenotrophomonas	CTGGCCTTGACATGTCGAGAACTTTCCAGAGATGGATTGGTGCCTTCGGGAACTCGAACACAGGTGCTGCATGGCTGTCGTCAGCTCGTGTCGTGAGATGTTGGGTTAAGTCCCGCAACGAGCGCAACCCTTGTCCTTAGTTGCCAGCACGTAATGGTGGGAACTCTAAGGAGACCGCCGGTGACAAACCGGAGGAAGGTGGGGATGACGTCAAGTCATCATGGCCCTTACGGCCAGGGCTACACACGTACTACAATGGTAGGGACAGAGGGCTGCAAGCCGGCGACGGTAAGCCAATCCCAGAAACCCTATCTCAGTCCGGATTGGAGTCTGCAACTCGACTCCATGAAGTCGGAATCGCTAGTAATCGCAGATCAGCATTGCTGCGGTGAATACGTT…
ASV0265	Bacteria	Actinobacteriota	Actinobacteria	Micrococcales	Micrococcaceae	Micrococcus	CAAGGCTTGACATGTTCTCGATCGCCGTAGAGATACGGTTTCCCCTTTGGGGCGGGTTCACAGGTGGTGCATGGTTGTCGTCAGCTCGTGTCGTGAGATGTTGGGTTAAGTCCCGCAACGAGCGCAACCCTCGTTCCATGTTGCCAGCACGTCGTGGTGGGGACTCATGGGAGACTGCCGGGGTCAACTCGGAGGAAGGTGAGGACGACGTCAAATCATCATGCCCCTTATGTCTTGGGCTTCACGCATGCTACAATGGCCGGTACAATGGGTTGCGATACTGTGAGGTGGAGCTAATCCCAAAAAGCCGGTCTCAGTTCGGATTGGGGTCTGCAACTCGACCCCATGAAGTCGGAGTCGCTAGTAATCGCAGATCAGCAACGCTGCGGTGAATACGTT…
ASV0266	Bacteria	Firmicutes	Bacilli	Staphylococcales	Staphylococcaceae	Staphylococcus	CAAATCTTGACATCCTCTGACCCCTCTAGAGATAGAGTTTTCCCCTTCGGGGGACAGAGTGACAGGTGGTGCATGGTTGTCGTCAGCTCGTGTCGTGAGATGTTGGGTTAAGTCCCGCAACGAGCGCAACCCTTAAGCTTAGTTGCCATCATTAAGTTGGGCACTCTAAGTTGACTGCCGGTGACAAACCGGAGGAAGGTGGGGATGACGTCAAATCATCATGCCCCTTATGATTTGGGCTACACACGTGCTACAATGGACAATACAAAGGGTAGCAAAACCGCGAGGTCAAGCAAATCCCATAAAGTTGTTCTCAGTTCGGATTGTAGTCTGCAACTCGACTACATGAAGCTGGAATCGCTAGTAATCGTAGATCAGCATGCTACGGTGAATACGTTC…
ASV0267	Bacteria	Firmicutes	Bacilli	Bacillales	Bacillaceae	Bacillaceae_unclassified	CAGGTCTTGACATCCTCTGATACCTCTAGAGATAGAGTTTTCCCTTCGGGGACAGAGTGACAGGTGGTGCATGGTTGTCGTCAGCTCGTGTCGTGAGATGTTGGGTTAAGTCCCGCAACGAGCGCAACCCTTGATCTTAGTTGCCAGCATTCAGTTGGGCACTCTAAGGTGACTGCCGGTGACAAACCGGAGGAAGGTGGGGATGACGTCAAATCATCATGCCCCTTATGACCTGGGCTACACACGTGCTACAATGGATGGAACAAAGGGAAGCGAACCCGCGAGGTCAAGCCAATCCCATAAAACCATTCTCAGTTCGGATTGTAGGCTGCAACTCGCCTACATGAAGCCGGAATCGCTAGTAATCGCGGATCAGCATGCCGCGGTGAATACGTTCCC…
ASV0268	Bacteria	Bacteroidota	Bacteroidia	Flavobacteriales	Flavobacteriaceae	Flavobacterium	CAAGGCTTAAATGTAGATTGACCGGTTTGGAAACAGATCTTTCGCAAGACAATTTACAAGGTGCTGCATGGTTGTCGTCAGCTCGTGCCGTGAGGTGTCAGGTTAAGTCCTATAACGAGCGCAACCCCTGTTGTTAGTTGCCAGCGAGTCATGTCGGGAACTCTAACAAGACTGCCAGTGCAAACTGTGAGGAAGGTGGGGATGACGTCAAATCATCACGGCCCTTACGCCTTGGGCTACACACGTGCTACAATGGCCGGTACAGAGAGCAGCCACTGGGCGACCAGGAGCGAATCTATAAAACCGGTCACAGTTCGGATCGGAGTCTGCAACTCGACTCCGTGAAGCTGGAATCGCTAGTAATCGGATATCAGCCATGATCCGGTGAATACGTTCCCG…
ASV0269	Bacteria	Proteobacteria	Gammaproteobacteria	Pseudomonadales	Moraxellaceae	Acinetobacter	CTGGCCTTGACATAGTAAGAACTTTCCAGAGATGGATTGGTGCCTTCGGGAACTTACATACAGGTGCTGCATGGCTGTCGTCAGCTCGTGTCGTGAGATGTTGGGTTAAGTCCCGCAACGAGCGCAACCCTTTTCCTTATTTGCCAGCGAGTAATGTCGGGAACTTTAAGGATACTGCCAGTGACAAACTGGAGGAAGGCGGGGACGACGTCAAGTCATCATGGCCCTTACGGCCAGGGCTACACACGTGCTACAATGGTCGGTACAAAGGGTTGCTACCTAGCGATAGGATGCTAATCTCAAAAAGCCGATCGTAGTCCGGATTGGAGTCTGCAACTCGACTCCATGAAGTCGGAATCGCTAGTAATCGCGGATCAGAATGCCGCGGTGAATACGTTC…
ASV0270	Bacteria	Firmicutes	Clostridia	Peptostreptococcales-Tissierellales	Caminicellaceae	Paramaledivibacter	CAGGACTTGACATCCCTGTGACCGGTCAGTAAAATGACCTTTCCCTTCGGGGACAGAGGAGACAGGTGGTGCATGGTTGTCGTCAGCTCGTGTCGTGAGATGTTGGGTTAAGTCCCGCAACGAGCGCAACCCTTGTCTTTAGTTGCCAGCACGTAAAGGTGGGAACTCTAGAGAGACTGCCGGTGACAAACCGGAGGAAGGTGGGGATGACGTCAAATCATCATGCCCCTTATGTTCTGGGCTACACACGTGCTACAATGGCTGGTACAACGGGAGGCGAAGGAGTAATCTGGAGCGAATCCCAAAAAGCCAGTCCCAGTTCGGATTGTGGGCTGCAACTCGCCCACATGAAGTTGGAGTTGCTAGTAATCGCGGATCAGAATGTCGCGGTGAATGCGT…
ASV0271	Bacteria	Proteobacteria	Gammaproteobacteria	Enterobacterales	Pseudoalteromonadaceae	Algicola	CATCCCTTGACATCCAGAGAATTTTCTAGAGATAGATTAGTGCCTTCGGGAACTCTGAGACAGGTGCTGCATGGCTGTCGTCAGCTCGTGTTGTGAAATGTTGGGTTAAGTCCCGCAACGAGCGCAACCCTTATCCTTAGTTGCTAGCAGTTAGGCTGAGAACTCTAAGGAGACTGCCGGTGACAAACCGGAGGAAGGTGGGGACGACGTCAAGTCATCATGGCCCTTACGGGATGGGCTACACACGTGCTACAATGGCAAGTACAAAGGGTTGCGAACTCGCGAGAGTAAGCGGATCCCATAAAGCTTGTCGTAGTCCGGATTGGAGTCTGCAACTCGACTCCATGAAGTCGGAATCGCTAGTAATCGTAGATCAGAATGCTACGGTGAATACGTTCC…
ASV0272	Bacteria	Proteobacteria	Alphaproteobacteria	Rhizobiales	Rhizobiaceae	Rhizobiaceae_unclassified	CAGCCCTTGACATCCCGGTCGCGGTTTCCAGAGATGGATTCCTTCAGTTCGGCTGGACCGGTGACAGGTGCTGCATGGCTGTCGTCAGCTCGTGTCGTGAGATGTTGGGTTAAGTCCCGCAACGAGCGCAACCCTCGCCCTTAGTTGCCATCATTAAGTTGGGCACTCTAAGGGGACTGCCGGTGATAAGCCGAGAGGAAGGTGGGGATGACGTCAAGTCCTCATGGCCCTTACGGGCTGGGCTACACACGTGCTACAATGGTGGTGACAGTGGGCAGCGAGACCGCGAGGTCGAGCTAATCTCCAAAAGCCATCTCAGTTCGGATTGCACTCTGCAACTCGAGTGCATGAAGTTGGAATCGCTAGTAATCGCGGATCAGCATGCCGCGGTGAATACGT…
ASV0273	Bacteria	Proteobacteria	Alphaproteobacteria	Rhodobacterales	Rhodobacteraceae	Rhodobacteraceae_unclassified	CAACCCTTGACATCCCTGTCGCGGTTACCAGAGATGGTTTCCTTCAGTTCGGCTGGACAGGTGACAGGTGCTGCATGGCTGTCGTCAGCTCGTGTCGTGAGATGTTCGGTTAAGTCCGGCAACGAGCGCAACCCACATCCTTAGTTGCCAGCAGTTCGGCTGGGCACTCTAGGGAAACTGCCCGTGATAAGCGGGAGGAAGGTGTGGATGACGTCAAGTCCTCATGGCCCTTACGGGTTGGGCTACACACGTGCTACAATGGTGGTGACAGTGGGTTAATCCCCAAAAGCCATCTCAGTTCGGATTGTCGTCTGCAACTCGACGGCATGAAGTCGGAATCGCTAGTAATCGCGTAACAGCATGACGCGGTGAATACGTTCCCGGGCCTT
ASV0274	Bacteria	Bacteroidota	Bacteroidia	Cytophagales	Cyclobacteriaceae	Marinoscillum	CTGGACTAGAATGCGAGTGCTATCTGCAGAGATGCGGAGTTCTTCGGACACGAAGCAAGGTGCTGCATGGCTGTCGTCAGCTCGTGCCGTGAGGTGTTGGGTTAAGTCCCGCAACGAGCGCAACCCCTATTCTTAGTTGCCAGCACATAATGGTGGGGACTCTAGGAAGACTGCCTGCGCAAGCAGAGAGGAAGGAGGGGATGACGTCAAGTCATCATGGCCCTTACGTCCAGGGCTACACACGTGCTACAATGGCGTATACAGAGGGTCGCTACACAGCAATGTGATGCCAATCTCAAAAAGTACGTCTCAGTTCGGATTGGGGTCTGCAACTCGACCCCATGAAGCTGGAATCGCTAGTAATCGCGCATCAGCAATGGCGCGGTGAATACGTTCCCG…
ASV0275	Bacteria	Proteobacteria	Gammaproteobacteria	Pseudomonadales	Marinobacteraceae	Marinobacter	CTGGCCTTGACATGCAGAGAACTTTCCAGAGATGGATTGGTGCCTTCGGGAACTCTGACACAGGTGCTGCATGGCCGTCGTCAGCTCGTGTCGTGAGATGTTGGGTTAAGTCCCGTAACGAGCGCAACCCCTATCCCTAGTTGCTAGCAGTTCGGCTGAGAACTCTAGGGAGACTGCCGGTGACAAACCGGAGGAAGGTGGGGATGACGTCAGGTCATCATGGCCCTTACGGCCAGGGCTACACACGTGCTACAATGGTGCGTACAGAGGGCTGCAAACCCGCGAGGGGGAGCTAATCTCACAAAACGCATCGTAGTCCGGATCGGAGTCTGCAACTCGACTGCGTGAAGTCGGAATCGCTAGTAATCGTGAATCAGAATGTCACGGTGAATACGTTCC…
ASV0276	Bacteria	Proteobacteria	Gammaproteobacteria	Pseudomonadales	Marinobacteraceae	Marinobacter	CTGGCCTTGACATGCAGAGAACTTTCCAGAGATGGATTGGTGCCTTCGGGAACTCTGACACAGGTGCTGCATGGCCGTCGTCAGCTCGTGTCGTGAGATGTTGGGTTAAGTCCCGTAACGAGCGCAACCCCTATCCCTAGTTGCTAGCAGTTCGGCTGAGAACTCTAGGGAGACTGCCGGTGACAAACCGGAGGAAGGTGGGGGTGACGTCAGGTCATCATGGCCCTTACGGCCAGGGCTACACACGTGCTACAATGGCGCGCACAGAGGGCTGCAAACCCGCGAGGGGGAGCCAATCTCACAAAACGCGTCGTAGTCCGGATCGCAGTCTGCAACTCGACTGCGTGAAGTCGGAATCGCTAGTAATCGTGAATCAGAATGTCACGGTGAATACGTTCC…
ASV0277	Bacteria	Proteobacteria	Gammaproteobacteria	Pseudomonadales	Marinobacteraceae	Marinobacter	CTGGCCTTGACATGCTGAGAACTTTCCAGAGATGGATTGGTGCCTTCGGGAGCTCAGACACAGGTGCTGCATGGCCGTCGTCAGCTCGTGTCGTGAGATGTTGGGTTAAGTCCCGTAACGAGCGCAACCCCTATCCCTAGTTGCTAGCAGTTCGGCTGAGAACTCTAGGGAGACTGCCGGTGACAAACCGGAGGAAGGTGGGGATGACGTCAGGTCATCATGGCCCTTACGGCCAGGGCTACACACGTGCTACAATGGCGCGCACAGAGGGCTGCAAACCCGCGAGGGGGAGCCAATCTCACAAAACGCGTCGTAGTCCGGATCGCAGTCTGCAACTCGACTGCGTGAAGTCGGAATCGCTAGTAATCGTGAATCAGAATGTCACGGTGAATACGTTCC…
ASV0278	Bacteria	Proteobacteria	Gammaproteobacteria	Enterobacterales	Alteromonadaceae	Alteromonas	CTACACTTGACATGCTGAGAAGTTACTAGAGATAGTTTCGTGCCTTCGGGAACTCAGACACAGGTGCTGCATGGCTGTCGTCAGCTCGTGTCGTGAGATGTTGGGTTAAGTCCCGCAACGAGCGCAACCCTTGTCCTTAGTTGCCAGCATTAGGTTGGGCACTCTAAGGAGACTGCCGGTGACAAACCGGGGGAAGGTGGGGACGACGTCAAGTCATCATGGCCCTTACGTGTAGGGCTACACACGTGCTACAATGGCATTTACAGAGGGAAGCGAGACAGTGATGTGGAGCGGACCCCTTAAAGAATGTCGTAGTCCGGATTGGAGTCTGCAACTCGACTCCATGAAGTCGGAATCGCTAGTAATCGCAGGTCAGAATACTGCGGTGAATACGTTCCC…
ASV0279	Bacteria	Firmicutes	Bacilli	Lactobacillales	Streptococcaceae	Streptococcus	CAGGTCTTGACATCCCTCTGACCGCTCTAGAGATAGAGCTTTCCTTCGGGACAGAGGTGACAGGTGGTGCATGGTTGTCGTCAGCTCGTGTCGTGAGATGTTGGGTTAAGTCCCGCAACGAGCGCAACCCCTATTGTTAGTTGCCATCATTCAGTTGGGCACTCTAGCGAGACTGCCGGTAATAAACCGGAGGAAGGTGGGGATGACGTCAAATCATCATGCCCCTTATGACCTGGGCTACACACGTGCTACAATGGCTGGTACAACGAGTCGCAAGCCGGTGACGGCAAGCTAATCTCTTAAAGCCAGTCTCAGTTCGGATTGTAGGCTGCAACTCGCCTACATGAAGTCGGAATCGCTAGTAATCGCGGATCAGCACGCCGCGGTGAATACGTTCCC…
ASV0280	Bacteria	Proteobacteria	Gammaproteobacteria	Pseudomonadales	Marinobacteraceae	Marinobacter	CTGGCCTTGACATGCAGAGAACTTTCCAGAGATGGATTGGTGCCTTCGGGAACTCTGACACAGGTGCTGCATGGCCGTCGTCAGCTCGTGTCGTGAGATGTTGGGTTAAGTCCCGTAACGAGCGCAACCCCTATCCCTAGTTGCTAGCAGTTCGGCTGAGAACTCTAGGGAGACTGCCGGTGACAAACCGGAGGAAGGTGGGGATGACGTCAGGTCATCATGGCCCTTACGGCCAGGGCTACACACGTGCTACAATGGCGCGCACAGAGGGCTGCAAACCCGCGAGGGGGAGCCAATCTCACAAAACGCGTCGTAGTCCGGATCGCAGTCTGCAACTCGACTGCGTGAAGTCAGAATCGCTAGTAATCGTGAATCAGAATGTCACGGTGAATACGTTCC…
ASV0281	Bacteria	Actinobacteriota	Actinobacteria	Micrococcales	Micrococcaceae	Kocuria	CAAGGCTTGACATATACCGGATCGTTCCAGAGATGGTTCTTCCCCTTTGGGGTCGGTATACAGGTGGTGCATGGTTGTCGTCAGCTCGTGTCGTGAGATGTTGGGTTAAGTCCCGCAACGAGCGCAACCCTCGTTCCATGTTGCCAGCACGTGATGGTGGGGACTCATGGGAGACTGCCGGGGTCAACTCGGAGGAAGGTGGGGATGACGTCAAATCATCATGCCCCTTATGTCTTGGGCTTCACGCATGCTACAATGGCCGGTACAAAGGGTTGCGATACTGTGAGGTGGAGCTAATCCCAAAAAGCCGGTCTCAGTTCGGATTGAGGTCTGCAACTCGACCTCATGAAGTCGGAGTCGCTAGTAATCGCAGATCAGCAACGCTGCGGTGAATACGTT…
ASV0282	Bacteria	Bdellovibrionota	Bdellovibrionia	Bdellovibrionales	Bdellovibrionaceae	Bdellovibrio	CTGGCCTTGACATGTACCGGACGGCTATCAGAGATGATGCTTTCCTTCGGGACTGGTACACAGGTGCTGCATGGCTGTCGTCAGCTCGTGTCGTGAGATGTTGGGTTAAGTCCCGCAACGAGCGCAACCCTTGTCTTTAGTTGCCAGCATTTAGTTGGGCACTCTAAAGAGACTGCCGACTTTAAGTCGGAGGAAGGTGGGGATGACGTCAAGTCCTCATGGCCCTTATGGCCAGGGCTACACACGTGCTACAATGGTAGGTACAGAGGGAGGCTAAATCGTGAGATCACGCAAATCCCAAAAAGCCTATCTAAGTTCGGATTGGAGTCTGCAACTCGACTCCATGAAGCTGGAATCGCTAGTAATCGTGGATCAGAATGCCACGGTGAATACGTTCCC…
ASV0283	Bacteria	Proteobacteria	Alphaproteobacteria	Dstr-E11	Dstr-E11_fa	Dstr-E11_ge	CAGCTCTTGACATCCTCATCGCGGGAGCGAGAGATCGCTTCTTTCAGTTCGGCTGGATGAGAGACAGGTGCTGCATGGCTGTCGTCAGCTCGTGTCGTGAGATGTTGGGTTAAGTCCCGCAACGAGCGCAACCCCCATCCTCAGTTGCCAGCGGTTTGGCCGGGCACTCTGAGGAAACTGCCGGTGATAAGCCGGAGGAAGGTGGGGATGACGTCAAGTCCTCATGGCCCTTATGGGCTGGGCTACACACGTGCTACAATGGCGGTGACAGAGGGCAGCGAGCCTGCGAAGGCGAGCAAATCCCGAAAAGCCGTCTCAGTTCGGATTGTTCTCTGCAACTCGAGAGCATGAAGGCGGAATCGCTAGTAATCGCGGATCAGCATGCCGCGGTGAATACGT…
ASV0284	Bacteria	Proteobacteria	Gammaproteobacteria	Pseudomonadales	Marinobacteraceae	Marinobacter	CTGGCCTTGACATGCAGAGAACTTTCCAGAGATGGATTGGTGCCTTCGGGAACTCTGACACAGGTGCTGCATGGCCGTCGTCAGCTCGTGTCGTGAGATGTTGGGTTAAGTCCCGTAACGAGCGCAACCCCTATCCCTAGTTGCTAGCAGTTCGGCTGAGAACTCTAGGGAGACTGCCGGTGACAAACCGGAGGAAGGTGGGGATGACGTCAGGTCATCATGGCCCTTACGGCCAGGGCTACACACGTGCTACAATGGCACGCACAGAGGGCTGCAAACCCGCGAGGGGGAGCCAATCTCACAAAACGCGTCGTAGTCCGGATCGCAGTCTGCAACTCGACTGCGTGAAGTCGGAATCGCTAGTAATCGTGAATCAGAATGTCACGGTGAATACGTTCC…
ASV0285	Bacteria	Proteobacteria	Alphaproteobacteria	Caulobacterales	Hyphomonadaceae	Hyphomonas	CTACCCTTGACATCCCGATCGCGGTTTCCAGAGATGGATTCCTTCAGTTAGGCTGGATCGGTGACAGGTGCTGCATGGCTGTCGTCAGCTCGTGTCGTGAGATGTTGGGTTAAGTCCCGCAACGAGCGCAACCCTCATCCTTAGTTGCCATCACGTTTGGGTGGGCACTCTAAGGAAACTGCCGGTGGCAAGCCGGAGGAAGGTGGGGATGACGTCAAGTCCTCATGGCCCTTACGGGTAGGGCTACACACGTGCTACAATGGCAGTGACAATGGGATAATCCCAAAAAGCTGTCTCAGTTCAGATTGTCCTCTGCAACTCGAGGGCATGAAGGTGGAATCGCTAGTAATCGTGGATCAGCATGCCACGGTGAATACGTTCCCGGGCCTT
ASV0286	Bacteria	Proteobacteria	Alphaproteobacteria	Rhizobiales	Beijerinckiaceae	Methylobacterium-Methylorubrum	CATCCTTTGACATGGCACGTTACCTGGAGAGATCCAGGGTCCTCTTCGGAGGCGTGCACACAGGTGCTGCATGGCTGTCGTCAGCTCGTGTCGTGAGATGTTGGGTTAAGTCCCGCAACGAGCGCAACCCACGTCCTCAGTTGCCATCATTCAGTTGGGCACTCTGGGGAGACTGCCGGTGATAAGCCGCGAGGAAGGTGTGGATGACGTCAAGTCCTCATGGCCCTTACGGGATGGGCTACACACGTGCTACAATGGCGGTGACAGTGGGACGCGAAGGGGTGACCCTGAGCCAATCTCCAAAAGCCGTCTCAGTTCGGATTGCACTCTGCAACTCGAGTGCATGAAGGCGGAATCGCTAGTAATCGTGGATCAGCATGCCACGGTGAATACGTTCCC…
ASV0287	Bacteria	Proteobacteria	Gammaproteobacteria	Pseudomonadales	Marinobacteraceae	Marinobacter	CTGGCCTTGACATGTTGGGAACTTTCCAGAGATGGATTGGTGCCTTCGGGAACCCAAACACAGGTGCTGCATGGCCGTCGTCAGCTCGTGTCGTGAGATGTTGGGTTAAGTCCCGTAACGAGCGCAACCCCTATCCCTAGTTGCTAGCAGTTCGGCTGAGAACTCTAGGGAGACTGCCGGTGACAAACCGGAGGAAGGTGGGGATGACGTCAGGTCATCATGGCCCTTACGGCCAGGGCTACACACGTGCTACAATGGTGCGTACAGAGGGCTGCAAACCCGCGAGGGGGAGCTAATCTCACAAAACGCATCGTAGTCCGGATCGGAGTCTGCAACTCGACTCCGTGAAGTCGGAATCGCTAGTAATCGCGAATCAGAATGTCGCGGTGAATACGTTCC…
ASV0288	Bacteria	Bacteroidota	Bacteroidia	Sphingobacteriales	Sphingobacteriaceae	Sphingobacterium	CCGGGCTTGAAAGTTACTGAAGCGTCCAGAGACGGATGCGTCCTTCGGGACAGGAAACTAGGTGCTGCATGGCTGTCGTCAGCTCGTGCCGTGAGGTGTTGGGTTAAGTCCCGCAACGAGCGCAACCCCTATGTCCAGTTGCCAGCACGTAAAGGTGGGGACTCTGGACAGACTGCCTGCGCAAGCAGAGAGGAAGGCGGGGACGACGTCAAGTCATCATGGCCCTTACGTCCGGGGCTACACACGTGCTACAATGGATGGTACAGCGGGCAGCTACACAGCAATGTGATGCCAATCTCGAAAAGCCATTCACAGTTCGGATCGGGGTCTGCAACTCGACCCCGTGAAGTTGGATTCGCTAGTAATCGCGTATCAGCAATGACGCGGTGAATACGTTCC…
ASV0289	Bacteria	Firmicutes	Bacilli	Staphylococcales	Staphylococcaceae	Staphylococcus	CAAATCTTGACATCCTCTGACCCCTCTAGAGATAGAGTTTTCCCCTTCGGGGGACAGAGTGACAGGTGGTGCATGGTTGTCGTCAGCTCGTGTCGTGAGATGTTGGGTTAAGTCCCGCAACGAGCGCAACCCTTAAGCTTAGTTGCCATCATTAAGTTGGGCACTCTAAGTTGACTGCCGGTGACAAACCGGAGGAAGGTGGGGATGACGTCAAATCATCATGCCCCTTATGATTTGGGCTACACACGTGCTACAATGGACAATACAAAGGGCAGCGAAACCGCGAGGTCAAGCAAATCCCATAAAGTTGTTCTCAGTTCGGATTGTAGTCTGCAACTCGACTATATGAAGCTGGAATCGCTAGTAATCGTAGATCAGCATGCTACGGTGAATACGTTC…
ASV0290	Bacteria	Firmicutes	Bacilli	Staphylococcales	Staphylococcaceae	Staphylococcus	CAAATCTTGACATCCTTTGACCGCTCTAGAGATAGAGTCTTCCCCTTCGGGGGACAAAGTGACAGGTGGTGCATGGTTGTCGTCAGCTCGTGTCGTGAGATGTTGGGTTAAGTCCCGCAACGAGCGCAACCCTTAAGCTTAGTTGCCATCATTAAGTTGGGCACTCTAAGTTGACTGCCGGTGACAAACCGGAGGAAGGTGGGGATGACGTCAAATCATCATGCCCCTTATGATTTGGGCTACACACGTGCTACAATGGACAATACAAAGGGCAGCTAAACCGCGAGGTCAAGCAAATCCCATAAAGTTGTTCTCAGTTCGGATTGTAGTCTGCAACTCGACTACATGAAGCTGGAATCGCTAGTAATCGTAGATCAGCATGCTACGGTGAATACGTTC…
ASV0291	Bacteria	Proteobacteria	Alphaproteobacteria	Rhizobiales	Rhizobiaceae	Ochrobactrum	CAGCCCTTGACATACCGGTCGCGGACACAGAGATGTGTCTTTCAGTTCGGCTGGACCGGATACAGGTGCTGCATGGCTGTCGTCAGCTCGTGTCGTGAGATGTTGGGTTAAGTCCCGCAACGAGCGCAACCCTCGCCCTTAGTTGCCAGCATTTAGTTGGGCACTCTAAGGGGACTGCCGGTGATAAGCCGAGAGGAAGGTGGGGATGACGTCAAGTCCTCATGGCCCTTACGGGCTGGGCTACACACGTGCTACAATGGTGGTGACAGTGGGCAGCGAGCACGCGAGTGTGAGCTAATCTCCAAAAGCCATCTCAGTTCGGATTGCACTCTGCAACTCGAGTGCATGAAGTTGGAATCGCTAGTAATCGCGGATCAGCATGCCGCGGTGAATACGTTC…
ASV0292	Bacteria	Proteobacteria	Gammaproteobacteria	Burkholderiales	Oxalobacteraceae	Massilia	CTACCCTTGACATGTCAGGAATCCTCGAGAGATCGAGGAGTGCCCGAAAGGGAGCCTGAACACAGGTGCTGCATGGCTGTCGTCAGCTCGTGTCGTGAGATGTTGGGTTAAGTCCCGCAACGAGCGCAACCCTTGTCATTAGTTGCTACGAAAGGGCACTCTAATGAGACTGCCGGTGACAAACCGGAGGAAGGTGGGGATGACGTCAAGTCCTCATGGCCCTTATGGGTAGGGCTTCACACGTCATACAATGGTGCATACAGAGGGCCGCCAACCCGCGAGGGGGAGCTAATCCCAGAAAGTGCATCGTAGTCCGGATCGCAGTCTGCAACTCGACTGCGTGAAGTTGGAATCGCTAGTAATCGCGGATCAGCATGCCGCGGTGAATACGTTCCCGGG…
ASV0293	Bacteria	Proteobacteria	Gammaproteobacteria	Enterobacterales	Alteromonadaceae	Alteromonas	CTACACTTGACATGCAGAGAACTTTCTAGAGATAGATTGGTGCCTTCGGGAACTCTGACACGGGTGCTGCATGGCTGTCGTCAGCTCGTGTCGTGAGATGTTGGGTTAAGTCCCGCAACGAGCGCAACCCTTGTCCTTAGTTGCCAGCCTTAAGTTGGGCACTCTAAGGAGACTGCCGGTGACAAACCGGAGGAAGGTGGGGACGACGTCAAGTCATCATGGCCCTTACGTGTAGGGCTACACACGTGCTACAATGGCATTTACAGAGGGAAGCGAGACAGTGATGTGGAGCGGACCCCTTAAAGAATGTCGTAGTCCGGATTGGAGTCTGCAACTCGACTCCATGAAGTCGGAATCGCTAGTAATCGCAGGTCAGAATACTGCGGTGAATACGTTCCC…
ASV0294	Bacteria	Proteobacteria	Alphaproteobacteria	Sphingomonadales	Sphingomonadaceae	Erythrobacter	CAGCCTTTGACATCCTAGGACGACTTCTGGAGACAGATTTCTTCCCTTCGGGGACCTAGTGACAGGTGCTGCATGGCTGTCGTCAGCTCGTGTCGTGAGATGTTGGGTTAAGTCCCGCAACGAGCGCAACCCTCGTCCTTAGTTGCCATCATTTAGTTGGGCACTTTAAGGAAACTGCCGGTGATAAGCCGGAGGAAGGTGGGGATGACGTCAAGTCCTCATGGCCCTTACAGGCTGGGCTACACACGTGCTACAATGGCATCTACAGTGAGCAGCGATCCCGCGAGGGTTAGCTAATCTCCAAAAGATGTCTCAGTTCGGATTGTTCTCTGCAACTCGAGAGCATGAAGGCGGAATCGCTAGTAATCGCGGATCAGCATGCCGCGGTGAATACGTTCC…
ASV0295	Bacteria	Proteobacteria	Gammaproteobacteria	Pseudomonadales	Endozoicomonadaceae	Endozoicomonas	CTGGCCTTGACATCCTGCGAACTTTCTAGAGATAGATTGGTGCCTTCGGGAACGCAGTGACAGGTGCTGCATGGCTGTCGTCAGCTCGTGTCGTGAGATGTTGGGTTAAGTCCCGCAACGAGCGCAACCCTTGTCCTCAGTTACCAGCACGTTATGGTGGGCACTCTAGGGAGACTGCCGGTGACAAACCGGAGGAAGGTGGGGACGACGTCAAGTCATCATGGCCCTTACGGCCAGGGCTACACACGTGCTACAATGGTGCATACAGACGGTTGCCAAGCTGTGAAGTGGAGCTAATCTGAGAAAGTGCATCGTAGTCCGGATTGGAGTCTGCAACTCGACTCCATGAAGTCGGAATCGCTAGTAATCGTGAATCAGAATGTCACGGTGAATACGTTC…
ASV0296	Bacteria	Proteobacteria	Gammaproteobacteria	Pseudomonadales	Pseudohongiellaceae	Pseudohongiella	CTGGTCTTGACATCCTACGAACTTTTCAGAGATGGATTGGTGCCTTCGGGAACGTAGTGACAGGTGCTGCATGGCTGTCGTCAGCTCGTGTCGTGAGATGTTGGGTTAAGTCCCGTAACGAGCGCAACCCTTGTCCTTATTTGCCAGCATTTAGTTGGGCACTCTAGGGAGACTGCCGGTGACAAACCGGAGGAAGGTGGGGACGACGTCAAGTCATCATGGCCCTTACGACCAGGGCTACACACGTGCTACAATGGAGCGTACAAAGGGTTGCGACCTCGCGAGAGTGAGCTAATCCCATAAAACGTTTCGTAGTCCGGATCGCAGTCTGCAACTCGACTGCGTGAAGTCGGAATCGCTAGTAATCGTAGATCAGAATGCTACGGTGAATACGTTCCC…
ASV0297	Bacteria	Bacteria_unclassified	Bacteria_unclassified	Bacteria_unclassified	Bacteria_unclassified	Bacteria_unclassified	CTAGGCTTGACTTGTAGGGGAATAGACTCAGAAATGAGCTAGCCTTCGGGCCCCTATGCAGGTGCTGCATGGTTGTCGTCAGCTCGTGTCGTGAGATGTTGGGTTAAGTCCCGCAACGAGCGCAACCCCTATCTTTAGTTGCCAGCATTTAGTTGGGCACTCTAGAGAGACTGCCTGCGTTAAGCAGGAGGAAGGTGGGGATGACGTCAAATCCTCATGGCCCTTATGCCTAGGGCTACACACGTGCTACAATGGGCGATACAGAGGGTAGCCAACCCGCGAGGGGGAGCCAATCCTTAAAGTCGTCCTCAATTCGGATTGCAGTCTGAAACTCGACTGCATGAAGTTGGAATCGCTAGTAATCGCGGATCAGCAATGTCGCGGTGAATTCGTTCCTGG…
ASV0298	Bacteria	Proteobacteria	Gammaproteobacteria	Pseudomonadales	Endozoicomonadaceae	Endozoicomonas	CTGGCCTTGGCATCCTGCGAACTTTCTAGAGATAGATTGGTGCCTTCGGGAACGCAGAGACAGGTGCTGCATGGCTGTCGTCAGCTCGTGTCGTGAGATGTTGGGTTAAGTCCCGCAACGAGCGCAACCCTTGTCCTCAGTTACCAGCACGTTATGGTGGGCACTCTGGGGAGACTGCCGGTGACAAACCGGAGGAAGGTGGGGACGACGTCAAGTCATCATGGCCCTTACGGCCAGGGCTACACACGTGCTACAATGGTGCATACAGACGGTTGCCAAGCCGCGAGGTGGAGCTAATCTGAGAAAGTGCATCGTAGTCCGGATTGGAGTCTGCAACTCGACTCCATGAAGTCGGAATCGCTAGTAATCGTGAATCAGAATGTCACGGTGAATACGTTC…
ASV0299	Bacteria	Proteobacteria	Alphaproteobacteria	Rhizobiales	Devosiaceae	Devosia	CAGCCCTTGACATGGTCGGACGATTTCCAGAGATGGATCTCTTCACTTCGGTGACCGACACACAGGTGCTGCATGGCTGTCGTCAGCTCGTGTCGTGAGATGTTGGGTTAAGTCCCGCAACGAGCGCAACCCTCGTTCCTAGTTGCCATCATTTAGTTGGGCACTCTAGGGAGACTGCCGGTGATAAGCCGGAGGAAGGTGGGGATGACGTCAAGTCATCATGGCCCTTATGGGCTGGGCTACACACGTGCTACAATGGTGGTGACAGAGGGCAGCTAGACCGCGAGGTCATGCTAATCCCAAAAAGCCATCTCAGTTCGGATTGCACTCTGCAACTCGAGTGCATGAAGTTGGAATCGCTAGTAATCGCAGATCAGCATGCTGCGGTGAATACGTTCC…
ASV0300	Bacteria	Bacteroidota	Bacteroidia	Cytophagales	Cyclobacteriaceae	Ekhidna	CTGGGCTAGAATGTGAGCGCAATCCCCAGAGATGGGGAGTTCTTCGGACGTGAAACAAGGTGCTGCATGGCTGTCGTCAGCTCGTGCCGTGAGGTGTTGGGTTAAGTCCCGCAACGAGCGCAACCCCTACTGTTAGTTGCCAGCATGTAATGATGGGGACTCTAACAGGACTGCCTACGCAAGTAGAGAGGAAGGAGGGGATGACGTCAAGTCATCATGGCCCTTACGCCCAGGGCTACACACGTGCTACAATGGAGGGTACAGAGGGTCGCTAGCTAGTGATAGCATGCCAATCTCAAAAAGCCCTTCTCAGTTCGGATTGAAGTCTGCAACTCGACTTCATGAAGCTGGAATCGCTAGTAATCGCGCATCAGCAATGGCGCGGTGAATACGTTCCCG…
ASV0301	Bacteria	Proteobacteria	Gammaproteobacteria	Gammaproteobacteria_unclassified	Gammaproteobacteria_unclassified	Gammaproteobacteria_unclassified	CTGCCCTTGACATCCTGCGAAGTTTCCAGAGATGGATTCGTGCCTTCGGGAACGCAGTGACAGGTGCTGCATGGCTGTCGTCAGCTCGTGTCGTGAGATGTTGGGTTAAGTCCCGCAACGAGCGCAACCCCTATCCTTAGTTGCCAGCATTTGGTTGGGCACTCTAAGGAGACTGCCGGTGACAAACCGGAGGAAGGTGGGGACGACGTCAAGTCATCATGGCCCTTATGGGCAGGGCTACACACGTGCTACAATGGCCGGTACAGAGGGTTGCCAACCCGCGAGGGGGAGCTAATCCCAGAAAGCCGGTCCCAGTCCGGATTGGAGTCTGCAACTCGACTCCATGAAGTCGGAATCGCTAGTAATCGCAGATCAGCACTGCTGCGGTGAATACGTTCC…
ASV0302	Bacteria	Proteobacteria	Gammaproteobacteria	Gammaproteobacteria_unclassified	Gammaproteobacteria_unclassified	Gammaproteobacteria_unclassified	CTACCCTTGACATCCTAGAAAAATCGCGTAATGCGTAATGCCTTCGGGAATCTAGTGACAGGTGCTGCATGGCTGTCGTCAGCTCGTGTCGTGAGATGTTGGGTTAAGTCCCGCAACGAGCGCAACCCCTATCTTTGGTTGTCAGCATTTAGTTGGATACTCCAGAGAGACTGCCGGTGACAAACCGGAGGAAGGTGGGGATGACGTCAAGTCATCATGGCCCTTATGGGTAGGGCTACACACGTGCTACAATGGTCGGTACAAAGGGTCGCCAACCCGCGAGGGGGAGCCAATCCCATAAAGCCGATCTTAGTCCGGATCGCAGTCTGCAACTCGACTGCGTGAAGTCGGAATCGCTAGTAATCGTAGATCAGCATTGCTACGGTGAATACGTTCCCG…
ASV0303	Bacteria	Firmicutes	Bacilli	Staphylococcales	Staphylococcaceae	Staphylococcus	CAAATCTTGACATCCTCTGACCCCTCTAGAGATAGAGTTTTCCCCTTCGGGGGACAGAGTGACAGGTGGTGCATGGTTGTCGTCAGCTCGTGTCGTGAGATGTTGGGTTAAGTCCCGCAACGAGCGCAACCCTTAAGCTTAGTTGCCATCATTAAGTTGGGCACTCTAAGTTGACTGCCGGTGACAAACCGGAGGAAGGTGGGGATGACGTCAAATCATCATGCCCCTTATGATTTGGGCTACACACGTGCTACAATGGACAATACAAAGGGTAGCGAAACCGCGAGGTCAAGCAAATCCCATAAAGTTGTTCTCAGTTCGGATTGTAGTCTGCAACTCGACTATATGAAGCTGGAATCGCTAGTAATCGTAGATCAGCATGCTACGGTGAATACGTTC…
ASV0304	Bacteria	Proteobacteria	Alphaproteobacteria	SAR11_clade	Clade_I	Clade_Ib	CAACACTTGACATGTTCGTCGCGACTTTAAGAGATTAAAGTTTTCGGTTCGGCCGGACGAAACACAGGTGCTGCATGGCTGTCGTCAGCTCGTGTCGTGAGATGTTGGGTTAAGTCCCGCAACGAGCGCAACCCTCACTTTTAGTTGCCATCATTAAGTTGGGCACTCTGAAAGAACTGCCAGTGATAAGCTGGAGGAAGGTGGGGATGACGTCAAGTCCTCATGGCCCTTACGTGTTGGGCTACACACGTGCTACAATGGCATTTACAATAGGAAGCAAGATGGCGACGTCAAGCAAATCCTAAAAAGATGCCTCAGTTCGGATTGTACTCTGCAACTCGAGTACATGAAGCTGGAATTACTAGTAATCGCGGATCAGCGCGCCGCGGTGAATACGTT…
ASV0305	Bacteria	Proteobacteria	Alphaproteobacteria	Caulobacterales	Parvularculaceae	Parvularcula	CAACCCTTGACATCCCGATCGCGGTTTCCAGAGATGGATTCCTTCATTTAGTTGGATCGGTGACAGGTGTTGCATGGCTGTCGTCAGCTCGTGTCGTGAGATGTTGGGTTAAGTCCCGCAACGAGCGCAACCCTCGCTGTTAGTTGCCATCATTTAGTTGGGCACTCTAACGGGACCGCCGGTGATAAGCCGGAGGAAGGTGGGGACGACGTCAAGTCATCATGGCCCTTACGGGTTGGGCTACACACGTGCTACAATGGCACCTATAGTGGGATAATCCCTAAAAGGTGTCTCAGTTCGGATTGTCTTCTGCAACTCGAAGGCATGAAGTCGGAATCGCTAGTAATCGCGGATCAGCATGCCGCGGTGAATACGTTCCCGGGCCTT
ASV0306	Bacteria	Proteobacteria	Gammaproteobacteria	Pseudomonadales	Pseudohongiellaceae	Pseudohongiella	CTGGTCTTGACATCCTACGAACTTTCCAGAGATGGATTGGTGCCTTCGGGAACGTAGTGACAGGTGCTGCATGGCTGTCGTCAGCTCGTGTCGTGAGATGTTGGGTTAAGTCCCGTAACGAGCGCAACCCTTGTCCTTATTTGCCAGCATTTAGTTGGGCACTCTAGGGAGACTGCCGGTGACAAACCGGAGGAAGGTGGGGACGACGTCAAGTCATCATGGCCCTTACGACCAGGGCTACACACGTGCTACAATGGGCTGTACAAAGGGTTGCGACCTCGCGAGAGTGAGCTAATCCCATAAAACAGTTCGTAGTCCGGATCGCAGTCTGCAACTCGACTGCGTGAAGTCGGAATCGCTAGTAATCGTAGATCAGAATGCTACGGTGAATACGTTCCC…
ASV0307	Bacteria	Firmicutes	Bacilli	Bacillales	Planococcaceae	Planomicrobium	CAGGTCTTGACATCCCGCTGCCCGGTGTAGAGATACGCCTTTCCCTTCGGGGACAGCGGTGACAGGTGGTGCATGGTTGTCGTCAGCTCGTGTCGTGAGATGTTGGGTTAAGTCCCGCAACGAGCGCAACCCTTGATCTTAGTTGCCAGCATTCGGTTGGGCACTCTAAGGTGACTGCCGGTGACAAACCGGAGGAAGGTGGGGATGACGTCAAATCATCATGCCCCTTATGACCTGGGCTACACACGTGCTACAATGGACGGTACAAAGGGTTGCCAACCCGCGAGGGGGAGCCAATCCCAGAAAACCGTTCTCAGTTCGGATTGCAGGCTGCAACTCGCCTGCATGAAGCCGGAATCGCTAGTAATCGTGGATCAGCATGCCACGGTGAATACGTTC…
ASV0308	Bacteria	Firmicutes	Bacilli	Lactobacillales	Streptococcaceae	Streptococcus	CAGGTCTTGACATCCCTCTGACCTCTCTAGAGATAGAGATTTCCTTCGGGACAGAGGTGACAGGTGGTGCATGGTTGTCGTCAGCTCGTGTCGTGAGATGTTGGGTTAAGTCCCGCAACGAGCGCAACCCCTATTGTTAGTTGCCATCATTCAGTTGGGCACTCTAGCGAGACTGCCGGTAATAAACCGGAGGAAGGTGGGGATGACGTCAAATCATCATGCCCCTTATGACCTGGGCTACACACGTGCTACAATGGCTGGTACAACGAGTCGCAAGCCGGTGACGGCAAGCTAATCTCTTAAAGCCAGTCTCAGTTCGGATTGTAGGCTGCAACTCGCCTACATGAAGTCGGAATCGCTAGTAATCGCGGATCAGCACGCCGCGGTGAATACGTTCCC…
ASV0309	Bacteria	Proteobacteria	Alphaproteobacteria	Rhodobacterales	Rhodobacteraceae	HIMB11	CAACCCTTGACATCCTGTGCTACATCCAGAGATGGATGGTTCCCTTCGGGGACGCAGTGACAGGTGCTGCATGGCTGTCGTCAGCTCGTGTCGTGAGATGTTCGGTTAAGTCCGGCAACGAGCGCAACCCACATCCCTAGTTGCCAGCAGTTCGGCTGGGCACTCTATGGAAACTGCCCGTGATAAGCGGGAGGAAGGTGTGGATGACGTCAAGTCCTCATGGCCCTTACGGGTTGGGCTACACACGTGCTACAATGGTAGTGACAATGGGTTAATCCCAAAAAGCTATCTCAGTTCGGATTGTCGTCTGCAACTCGACGGCATGAAGTCGGAATCGCTAGTAATCGCGTAACAGCATGACGCGGTGAATACGTTCCCGGGCCTT
ASV0310	Bacteria	Proteobacteria	Gammaproteobacteria	Enterobacterales	Alteromonadaceae	Alteromonas	CTACACTTGACATGCAGAGAACTTTCTAGAGATAGATTGGTGCCTTCGGGAACTCTGACACAGGTGCCGCATGGCTGTCGTCAGCTCGTGTCGTGAGATGTTGGGTTAAGTCCCGCAACGAGCGCAACCCTTGTCCTTAGTTGCCAGCCTTAAGTTGGGCACTCTAAGGAGACTGCCGGTGACAAACCGGAGGAAGGTGGGGACGACGTCAAGTCATCATGGCCCTTACGTGTAGGGCTACACACGTGCTACAATGGCATTTACAGAGGGAAGCGAGACAGTGATGTGGAGCGGACCCCTTAAAGAATGTCGTAGTCCGGATTGGAGTCTGCAACTCGACTCCATGAAGTCGGAATCGCTAGTAATCGCAGGTCAGAATACTGCGGTGAATACGTTCCC…
ASV0311	Bacteria	Proteobacteria	Gammaproteobacteria	Enterobacterales	Alteromonadaceae	Alteromonas	CTACACTTGACATGCTGAGAAGTTACTAGAGATAGTTTCGTGCCTTCGGGAACTCAGACACAGGTGCTGCATGGCTGTCGTCAGCTCGTGTCGTGAGATGTTGGGTTAAGTCCCGCAACGAGCGCAACCCTTGTCCTTAGTTGCCAGCATTTAGTTGGGCACTCTAAGGAGACTGCCGGTGACAAACCGGAGGAAGGTGGGGACGACGTCAAGTCATCATGGCCCTTACGTGTAGGGCTACACACGTGCTACAATGGCAAGTACAGAGGGAAGCGAGACAGTGATGTGGAGCGGACCCCTTAAAGAATGTCGTAGTCCGGATTGGAGTCTGCAACTCGACTCCATGAAGTCGGAATCGCTAGTAATCGCAGGTCAGAATACTGCGGTGAATACGTTCCC…
ASV0312	Bacteria	Proteobacteria	Gammaproteobacteria	Pseudomonadales	Moraxellaceae	Acinetobacter	CTGGTCTTGACATAGTAAGAACTTTCCAGAGATGGATTGGTGCCTTCGGGAACTTACATACAGGTGCTGCATGGCTGTCGTCAGCTCGTGTCGTGAGATGTTGGGTTAAGTCCCGCAACGAGCGCAACCCTTTTCCTTATTTGCCAGCGGGTTAAGCCGGGAACTTTAAGGATACTGCCAGTGACAAACTGGAGGAAGGCGGGGACGACGTCAAGTCATCATGGCCCTTACGACCAGGGCTACACACGTGCTACAATGGTCGGTACAAAGGGTTGCTACCTAGCGATAGGATGCTAATCTCAAAAAGCCGATCGTAGTCCGGATTGGAGTCTGCAACTCGACTCCATGAAGTCGGAATCGCTAGTAATCGCGGATCAGAATGCCGCGGTGAATACGTTC…
ASV0313	Bacteria	Cyanobacteria	Cyanobacteriia	Cyanobacteriales	Prochloraceae	Prochloron_P1-Palau	CAGGGCTTGACATGTGGCGGATCTGGGTGAAAGCTTGGAGTGCCTTAGGGAGCGCCAACACAGGTGGTGCATGGCTGTCGTCAGCTCGTGTCGTGAGATGTTGGGTTAAGTCCCGCAACGAGCGCAACCCTCGTTTTTAGTTGCCATTTTAATGGCTCTCTAGAGAGACTGCCGGGGACAACTCGGAGGAAGGTGGGGATGACGTCAAGTCAGCATGCCCCTTACGCCCTGGGCTACACACGTACTACAATGGTTGGGACAAAGGGCAGCTACCCCGCGAGGGCAAGCGAATCTCATCAAACCCAGCCTCAGTTCAGATTGCAGGCTGCAACTCGCCTGCATGAAGTCGGAATCGCTAGTAATCGCAGGTCAGCATACTGCGGTGAATTCGTTCCCGGG…
ASV0314	Bacteria	Bacteroidota	Bacteroidia	Flavobacteriales	Weeksellaceae	Cloacibacterium	CAAGACTTAAATGGGAATTGACAGCTTTAGAAATAGAGCTTTCTTCGGACAATTTTCAAGGTGCTGCATGGTTGTCGTCAGCTCGTGCCGTGAGGTGTTAGGTTAAGTCCTGCAACGAGCGCAACCCCTGTCACTAGTTGCCATCATTCAGTTGGGGACTCTAGTGAGACTGCCTACGCAAGTAGAGAGGAAGGTGGGGATGACGTCAAATCATCACGGCCCTTACGTCTTGGGCCACACACGTAATACAATGGCCGGTACAGAGGGCAGCTACACAGCGATGTGATGCAAATCTCGAAAGCCGGTCTCAGTTCGGATTGGAGTCTGCAACTCGACTCTATGAAGCTGGAATCGCTAGTAATCGCGCATCAGCCATGGCGCGGTGAATACGTTCCCGGG…
ASV0315	Bacteria	Proteobacteria	Gammaproteobacteria	Pseudomonadales	Porticoccaceae	SAR92_clade	CAGGTCTTGACATCCTCGGAACTTTCTAGAGATAGATTGGTGCCTTCGGGAACCGAGAGACAGGTGCTGCATGGCTGTCGTCAGCTCGTGTCGTGAGATGTTGGGTTAAGTCCCGTAACGAGCGCAACCCTTGTCCTTAGTTGCCATCAGGTAAAGCTGGGAACTCTAAGGAGACTGCCGGTGACAAACCGGAGGAAGGTGGGGACGACGTCAAGTCATCATGGCCCTTACGACCTGGGCTACACACGTGCTACAATGGCCAGTACAGAGGGCTGCAATCCCGCGAGGGGGAGCGAATCCCACAAAACTGGTCGTAGTCCGGATCGCAGTCTGCAACTCGACTGCGTGAAGTTGGAATCGCTAGTAATCGTGAATCAGAATGTCACGGTGAATACGTTC…
ASV0316	Bacteria	Proteobacteria	Gammaproteobacteria	Pseudomonadales	Moraxellaceae	Acinetobacter	CTGGTCTTGACATAGTAAGAACTTTCCAGAGATGGATTGGTGCCTTCGGGAACTTACATACAGGTGCTGCATGGCTGTCGTCAGCTCGTGTCGTGAGATGTTGGGTTAAGTCCCGCAACGAGCGCAACCCTTTTCCTTACTTGCCAGCATTTCGGATGGGAACTTTAAGGATACTGCCAGTGACAAACTGGAGGAAGGCGGGGACGACGTCAAGTCATCATGGCCCTTACGACCAGGGCTACACACGTGCTACAATGGTCGGTACAAAGGGTTGCTACCTAGCGATAGGATGCTAATCTCAAAAAGCCGATCGTAGTCCGGATTGGAGTCTGCAACTCGACTCCATGAAGTCGGAATCGCTAGTAATCGCGGATCAGAATGCCGCGGTGAATACGTTCC…
ASV0317	Bacteria	Proteobacteria	Gammaproteobacteria	Pseudomonadales	Pseudomonadaceae	Pseudomonas	CTGGCCTTGACATGCTGAGAACTTTCCAGAGATGGATTGGTGCCTTCGGGAACTCAGACACAGGTGCTGCATGGCTGTCGTCAGCTCGTGTCGTGAGATGTTGGGTTAAGTCCCGTAACGAGCGCAACCCTTGTCCTTAGTTACCAGCACCTCGGGTGGGCACTCTAAGGAGACTGCCGGTGACAAACCGGAGGAAGGTGGGGATGACGTCAAGTCATCATGGCCCTTACGGCCAGGGCTACACACGTGCTACAATGGTCGGTACAAAGGGTTGCCAAGCCGCGAGGTGGAGCTAATCCCATAAAACCGATCGTAGTCCGGATCGCAGTCTGCAACTCGACTGCGTGAAGTCGGAATCGCTAGTAATCGTGAATCAGAATGTCACGGTGAATACGTTCC…
ASV0318	Bacteria	Proteobacteria	Gammaproteobacteria	Pseudomonadales	Endozoicomonadaceae	Endozoicomonas	CTGGCCTTGACATCCTGCGAACTTTCTAGAGATAGATGGGTGCCTTCGGGAACGCAGTGACAGGTGCTGCATGGCTGTCGTCAGCTCGTGTCGTGAGATGTTGGGTTAAGTCCCGCAACGAGCGCAACCCTTGTCCTCAGTTACCAGCACGTTATGGTGGGCACTCTGGGGAGACTGCCGGTGACAAACCGGAGGAAGGTGGGGACGACGTCAAGTCATCATGGCCCTTACGGCCAGGGCTACACACGTGCTACAATGGTGCATACAGACGGTTGCCAAGCCGCGAGGTGGAGCTAATCTGAGAAAGTGCATCGTAGTCCGGATTGGAGTCTGCAACTCGACTCCATGAAGTCGGAATCGCTAGTAATCGCGAATCAGAATGTCGCGGTGAATACGTTC…
ASV0319	Bacteria	Proteobacteria	Gammaproteobacteria	Pseudomonadales	Pseudohongiellaceae	Pseudohongiella	CTGGTCTTGACATCCTCAGAACTTTCCAGAGATGGATTGGTGCCTTCGGGAACTGAGTGACAGGTGCTGCATGGCTGTCGTCAGCTCGTGTCGTGAGATGTTGGGTTAAGTCCCGTAACGAGCGCAACCCTTGTCCTTATTTGCCATCATTTAGTTGGGCACTCTAGGGAGACTGCCGGTGACAAACCGGAGGAAGGTGGGGACGACGTCAAGTCATCATGGCCCTTACGACCAGGGCTACACACGTGCTACAATGGGAAGTACAAAGGGTTGCGACCCCGCGAGGGTGAGCTAATCCCATAAAACTTCTCGTAGTCCGGATCGCAGTCTGCAACTCGACTGCGTGAAGTCGGAATCGCTAGTAATCGCGAATCAGAATGTCGCGGTGAATACGTTCCC…
ASV0320	Bacteria	Acidobacteriota	Thermoanaerobaculia	Thermoanaerobaculales	Thermoanaerobaculaceae	Subgroup_10	CTGGGTTTAAACTGCGGAGGACCGTTCCAGAGATGGATCTTTCCCTTCGGGGATCTCCGTGGAGGTGCTGCATGGCTGTCGTCAGCTCGTGTCGTGAGATGTTGGGTTAAGTCCCGCAACGAGCGCAACCCCTATCCTTAGTTGCTAACAGTTCGGCTGAGAACTCTAAGGAGACTGCCCCGGAAATCGGGGAGGAAGGTGGGGATGACGTCAAGTCCTCATGGCCTTTATGTCCAGGGCTACACACGTGCTACAATGGGCGGTACAACGGGTCGCGATGTCGCAAGGCTGAGCTAATCCCTTAAAGCCGTCCTCAGTTCGGATTGGAGTCTGCAACTCGACTCCATGAAGGTGGAATCGCTAGTAATCCCGGATCAGCATGCCGGGGTGAATACGTTC…
ASV0321	Bacteria	Proteobacteria	Gammaproteobacteria	Pseudomonadales	Marinobacteraceae	Marinobacter	CTGGCCTTGACATGCAGAGAACTTTCCAGAGATGGATTGGTGCCTTCGGGAACTCTGACACAGGTGCTGCATGGCCGTCGTCAGCTCGCGTCGTGAGATGTTGGGTTAAGTCCCGTAACGAGCGCAACCCCTATCCCTAGTTGCTAGCAGTTCGGCTGAGAACTCTAGGGAGACTGCCGGTGACAAACCGGAGGAAGGTGGGGATGACGTCAGGTCATCATGGCCCTTACGGCCAGGGCTACACACGTGCTACAATGGTGCGCACAGAGGGCTGCAAACCCGCGAGGGGGAGCCAATCTCACAAAACGCATCGTAGTCCGGATCGCAGTCTGCAACTCGACTGCGTGAAGTCGGAATCGCTAGTAATCGTGAATCAGAATGTCACGGTGAATACGTTCC…
ASV0322	Bacteria	Proteobacteria	Alphaproteobacteria	Alphaproteobacteria_unclassified	Alphaproteobacteria_unclassified	Alphaproteobacteria_unclassified	CAGTTCTTGACATCCTGATCGCGGTCTTGAGAGATCAAGTCCTTCAGTTCGGCTGGATCAGTGACAGGTGATGCACGGCTGTCGTCAGCTCGTGTCGTGAGATGTTGGGTTAAGTCCCGCAACGAGCGCAACCCCTGTTATTAGTTACCATCATTCAGTTGGGTACTCTAATGAGACTGCCGGTGATAAGCCGGAGGAAGGCGGGGATGACGTCAAGTCATCATGTCCCTTATGAACTGGGCTAGAAACGTGCTACAATGGCAGTGACAATGAGCTGCGAACCTGCGAGGGTGAGCGAATCTCTAAAAACTGTCTCAGTTCGGATTGCACTCTGCAACTCGAGTGCATGAAGTCGGAATCGCTAGTAATCGTGGATCAGCATGCCACGGTGAATACGTT…
ASV0323	Bacteria	Acidobacteriota	Thermoanaerobaculia	Thermoanaerobaculales	Thermoanaerobaculaceae	Subgroup_10	CTGGGTTGAACTGCAGCGGACCGTTCCAGAGATGGATCTTTCCCTTCGGGGACTGCTGTAGAGGTGCTGCATGGCTGTCGTCAGCTCGTGTCGTGAGATGTTGGGTTAAGTCCCGCAACGAGCGCAACCCCTATCCTTAGTTGCCAGCGAGTCAAGTCGGGAACTCTAAGGAGACTGCCCCGGAAATCGGGGAGGAAGGTGGGGATGACGTCAAGTCCTCATGGCCTTTATGTCCAGGGCTACACACGTGCTACAATGGGCGGTACAACGGGTTGCGATATCGCAAGATGGAGCCAATCCTCAAAACCGTCCTCAGTTCGGATTGCAGTCTGCAACTCGACTGCATGAAGGTGGAATCGCTAGTAATCCCGGATCAGCATGCCGGGGTGAATACGTTCC…
ASV0324	Bacteria	Actinobacteriota	Actinobacteria	Corynebacteriales	Corynebacteriaceae	Corynebacterium	CTGGGCTTGACATACACTAGATCGCTGTAGAGATACGGTTTCCCTTTGTGGCTGGTGTACAGGTGGTGCATGGTTGTCGTCAGCTCGTGTCGTGAGATGTTGGGTTAAGTCCCGCAACGAGCGCAACCCTTGTCTTATGTTGCCAGCACGTTGTGGTGGGGACTCATGAGAGACTGCCGGGGTTAACTCGGAGGAAGGTGGGGATGACGTCAAATCATCATGCCCCTTATGTCCAGGGCTTCACACATGCTACAATGGTCGGTACAACGCGTGTGCGACACTGTGAGGTGGGGCTAATCGCTGAAAGCCGGTCGTAGTTCGGATTGGGGTCTGCAACTCGACCCCATGAAGTCGGAGTCGCTAGTAATCGCAGATCAGCAATGCTGCGGTGAATACGTT…
ASV0325	Bacteria	Proteobacteria	Gammaproteobacteria	Pseudomonadales	Pseudomonadaceae	Pseudomonas	CAGGCCTTGACATCCAATGAACTTTCTAGAGATAGATTGGTGCCTTCGGGAACATTGAGACAGGTGCTGCATGGCTGTCGTCAGCTCGTGTCGTGAGATGTTGGGTTAAGTCCCGTAACGAGCGCAACCCTTGTCCTTAGTTACCAGCACGTAATGGTGGGCACTCTAAGGAGACTGCCGGTGACAAACCGGAGGAAGGTGGGGATGACGTCAAGTCATCATGGCCCTTACGGCCTGGGCTACACACGTGCTACAATGGTCGGTACAGAGGGTTGCCAAGCCGCGAGGTGGAGCTAATCCCATAAAACCGATCGTAGTCCGGATCGCAGTCTGCAACTCGACTGCGTGAAGTCGGAATCGCTAGTAATCGCGAATCAGAATGTCGCGGTGAATACGTTC…
ASV0326	Bacteria	Proteobacteria	Alphaproteobacteria	Caulobacterales	Caulobacteraceae	Brevundimonas	CACCTTTTGACATGCCTGGACCGCCTCAGAGATGAGGCTTTCCCTTCGGGGACTAGGACACAGGTGCTGCATGGCTGTCGTCAGCTCGTGTCGTGAGATGTTGGGTTAAGTCCCGCAACGAGCGCAACCCTCGCCATTAGTTGCCATCATTTAGTTGGGAACTCTAATGGGACTGCCGGTGCTAAGCCGGAGGAAGGTGGGGATGACGTCAAGTCCTCATGGCCCTTACAGGGTGGGCTACACACGTGCTACAATGGCGACTACAGAGGGTTAATCCTTAAAAGTCGTCTCAGTTCGGATTGTCCTCTGCAACTCGAGGGCATGAAGTTGGAATCGCTAGTAATCGCGGATCAGCATGCCGCGGTGAATACGTTCCCGGGCCTT
ASV0327	Bacteria	Bacteroidota	Bacteroidia	Flavobacteriales	Flavobacteriales_unclassified	Flavobacteriales_unclassified	CAGGGCTTAAATGTAGATTGACAGGTTTGGAAACAGACTTTTCTTCGGACAATTTACAAGGTGCTGCATGGCTGTCGTCAGCTCGTGCCGTGAGGTGTTGGGTTAAGTCCCGCAACGAGCGCAACCCCTATCTTTAGTTGCTAGCAGGTAATGCTGAGGACTCTAAAGAAACTGCCGGTGCAAACCGTGAGGAAGGTGGGGACGACGTCAAGTCATCACGGCCCTTACGTCCTGGGCTACACACGTGCTACAATGGCGCATACAGTGGGCAGCTACCTGGTGACAGGATGCTAATCTCCAAAGTGCGTCTCAGTTCGGATCGTAGTCTGCAACTCGACTACGTGAAGCTGGAATCGCTAGTAATCGGATATCAGCCATGATCCGGTGAATACGTTCCCG…
ASV0328	Bacteria	Proteobacteria	Alphaproteobacteria	Caulobacterales	Hyphomonadaceae	Hyphomonas	CTACCCTTGACATCCCGATCGCGGTTTCCAGAGATGGATTCCTTCAGTTAGGCTGGATCGGTGACAGGTGCTGCATGGCTGTCGTCAGCTCGTGTCGTGAGATGTTGGGTTAAGTCCCGCAACGAGCGCAACCCTCATCCTTAGTTGCCATCACGTTTGGGTGGGCACTCTAAGGAAACTGCCGGTGGCAAGCCGGAGGAAGGTGGGGATGACGTCAAGTCCTCATGGCCCTTACGGGTAGGGCTACACACGTGCTACAATGGCAGTGACAATGGGTTAATCCCAAAAAGCTGTCTCAGTTCAGATTGTCCTCTGCAACTCGAGGGCATGAAGGTGGAATCGCTAGTAATCGTGGATCAGCATGCCACGGTGAATACGTTCCCGGGCCTT
ASV0329	Bacteria	Proteobacteria	Gammaproteobacteria	Pseudomonadales	Pseudomonadaceae	Pseudomonas	CAGGCCTTGACATGCAGAGAACTTTCCAGAGATGGATTGGTGCCTTCGGGAGCTCTGACACAGGTGCTGCATGGCTGTCGTCAGCTCGTGTCGTGAGATGTTGGGTTAAGTCCCGTAACGAGCGCAACCCTTGTCCTTAGTTACCAGCACGTTATGGTGGGCACTCTAAGGAGACTGCCGGTGACAAACCGGAGGAAGGTGGGGATGACGTCAAGTCATCATGGCCCTTACGGCCTGGGCTACACACGTGCTACAATGGTCGGTACAAAGGGTTGCCAAACCGCGAGGTGGAGCTAATCCCGTAAAACCGATCGTAGTCCGGATCGCAGTCTGCAACTCGACTGCGTGAAGTCGGAATCGCTAGTAATCGTGAATCAGAATGTCACGGTGAATACGTTC…
ASV0330	Bacteria	Bacteroidota	Bacteroidia	Flavobacteriales	Flavobacteriaceae	Flavobacteriaceae_unclassified	CAGGGCTTAAATGTGATATGACAAGGCTAGAGATAGCTTTTCCTTCGGGCATATGACAAGGTGCTGCATGGTTGTCGTCAGCTCGTGCCGTGAGGTGTCAGGTTAAGTCCTATAACGAGCGCAACCCCTTTTGCTAGTTGCCAGCGAGTAATGTCGGGAACTCTATCAAGACTGCCGGTGCAAACCGCGAGGAAGGTGGGGATGACGTCAAATCATCACGGCCCTTACGTCCTGGGCCACACACGTGCTACAATGGTAGATACAGAGAGCAGCCACTGGGTGACCAGGCGCGAATCTAAAAAGTCTATCACAGTTCGGATCGGAGTCTGCAACTCGACTCCGTGAAGCTGGAATCGCTAGTAATCGCAGATCAGCCATGCTGCGGTGAATACGTTCCCG…
ASV0331	Bacteria	Bacteroidota	Bacteroidia	Chitinophagales	Saprospiraceae	Saprospiraceae_unclassified	CTGGGCTCGAACGCTACTGGACTGTCCCTGAAAGGGGGCTTCTCTTCGGAGCTGGTAGTGAGGTGCTGCATGGTTGTCGTCAGCTCGTGCCGTGAGGTGTTGGGTTAAGTCCCGCAACGAGCGCAACCCCTATTTCTAGTTGCCAACACATAAGGTGGGGACTCTAGAGAGACTGCCGGCGTAAGCCGCGAGGAAGGTGGGGATGACGTCAAATCATCATGGCCTTTATGCCCAGGGCTACACACGTGCTACAATGGTAAATACAGAGGGTAGCGAAGCCGCGAGGTGGAGCCAATCCCAGAAAATTTATCCCAGTTCGGATTGGAGTCTGGAACTCGACTCCATGAAGGTGGAATCGCTAGTAATCGCGCATCAGCCATGGCGCGGTGAATACGTTCC…
ASV0332	Bacteria	Bacteroidota	Bacteroidia	Chitinophagales	Chitinophagaceae	Flavisolibacter	CTGGGCTAGAATGCTGGTGGACCGTGGGTGAAAGCTCACTTTGTAGCAATACACCGCCAGTAAGGTGCTGCATGGCTGTCGTCAGCTCGTGCCGTGAGGTGTTGGGTTAAGTCCCGCAACGAGCGCAACCCCCATCAGTAGTTGCCATCAGGTAACGCTGGGAACTCTACTGAAACTGCCGTCGTAAGACGCGAGGAAGGAGGGGATGATGTCAAGTCATCATGGCCTTTATGCCCAGGGCTACACACGTGCTACAATGGAAGGGACAAAGGGCTGCCACTTAGCGATAAGGAGCCAATCCCAAAAACCCTTTCTCAGTTCAGATCGCAGTCTGCAACTCGACTGCGTGAAGCTGGAATCGCTAGTAATCGTATATCAGCAATGATACGGTGAATACGT…
ASV0333	Bacteria	Proteobacteria	Gammaproteobacteria	Nitrosococcales	Methylophagaceae	Methylophaga	CTGGCCTTGACATGCACGGAACTTTCCAGAGATGGATTGGTGCCTTCGGGAACCGTGACACAGGTGCTGCATGGCTGTCGTCAGCTCGTGTCGTGAGATGTTGGGTTAAGTCCCGCAACGAGCGCAACCCCTGTCCTTAGTTGCCATCATTAAGTTGGGCACTCTAAGGAGACTGCCGGTGACAAACCGGAGGAAGGTGGGGATGACGTCAAGTCATCATGGCCCTTATGGCCAGGGCTACACACGTGCTACAATGGCAAGTACAAAGGGTTGCTAACTCGCGAGGGTGTGCTAATCCCATAAAGCTTGTCGTAGTCCGGATCGCAGTCTGCAACTCGACTGCGTGAAGTCGGAATCGCTAGTAATCGCGGATCAGAATGCCGCGGTGAATACGTTCCC…
ASV0334	Bacteria	Firmicutes	Bacilli	Bacillales	Planococcaceae	Planomicrobium	CAGGTCTTGACATCCCGCTGCCCGCCTTGGAGACAAGGCTTTCCCTTCGGGGACAGCGGTGACAGGTGGTGCATGGTTGTCGTCAGCTCGTGTCGTGAGATGTTGGGTTAAGTCCCGCAACGAGCGCAACCCTTGATCTTAGTTGCCAGCATTCAGTTGGGCACTCTAAGGTGACTGCCGGTGACAAACCGGAGGAAGGTGGGGATGACGTCAAATCATCATGCCCCTTATGACCTGGGCTACACACGTGCTACAATGGACGGTACAAAGGGCAGCCAACCCGCGAGGGGGAGCCAATCCCAGAAAACCGTTCTCAGTTCGGATTGCAGGCTGCAACTCGCCTGCATGAAGCCGGAATCGCTAGTAATCGTGGATCAGCATGCCACGGTGAATACGTTC…
ASV0335	Bacteria	Proteobacteria	Alphaproteobacteria	Caulobacterales	Caulobacteraceae	Brevundimonas	CACCTTTTGACATGCCTGGACCGCCAGAGAGATCTGGCTTTCCCTTCGGGGACTAGGACACAGGTGCTGCATGGCTGTCGTCAGCTCGTGTCGTGAGATGTTGGGTTAAGTCCCGCAACGAGCGCAACCCTCGCCATTAGTTGCCATCATTTAGTTGGGAACTCTAATGGGACTGCCGGTGCTAAGCCGGAGGAAGGTGGGGATGACGTCAAGTCCTCATGGCCCTTACAGGGTGGGCTACACACGTGCTACAATGGCAACTACAGAGGGTTAATCCTTAAAAGTTGTCTCAGTTCGGATTGTCCTCTGCAACTCGAGGGCATGAAGTTGGAATCGCTAGTAATCGCGGATCAGCATGCCGCGGTGAATACGTTCCCGGGCCTT
ASV0336	Bacteria	Proteobacteria	Gammaproteobacteria	Gammaproteobacteria_unclassified	Gammaproteobacteria_unclassified	Gammaproteobacteria_unclassified	CTACCCTTGACATACCACGAATCATTTAGAGATAGATGAGTGCCTTCGGGAGCGTGGATACAGGTGCTGCATGGCTGTCGTCAGCTCGTGTCGTGAGATGTTGGGTTAAGTCCCGCAACGAGCGCAACCCTTGTCCTTAGTTACCATCGATTCGGTCGGGGACTCTAAGGAGACTGCCGGTGACAAACCGGAGGAAGGTGGGGACGACGTCAAGTCATCATGGCCCTTACGGGTAGGGCTACACACGTGCTACAATGGCAAGTACAGAGGGTTGCGAAGCGGTGACGTGGAGCTAATCTCATAAAGCTTGTCGTAGTCCGGATTGGAGTCTGCAACTCGACTCCATGAAGTCGGAATCGCTAGTAATCGCGAATCAGCATGTCGCGGTGAATACGTTCC…
ASV0337	Bacteria	Bdellovibrionota	Bdellovibrionia	Bacteriovoracales	Bacteriovoracaceae	Bacteriovoracaceae_unclassified	CCGGGCTTGAAATCCTGAGAACCTGTCCCAAAAGACGGGGTGCCCTTCGGGGAATTCAGTGACAGGCGCTGCATGGCTGTCGTCAGCTCGTGTCGTGAGATGTTGGGTTAAGTCTCGCAACGAGCGCAACCCCTATCCTTAGTTGCCAGCATTAAGTTGGGCACTCTAGGGAGACTGCCTGGGCTAACCAGGAGGAAGGTGGGGATGACGTCAAGTCCTCATGGCCCTTATGTCCGGGGCTACACACGTAATACAATGGTGCATACAAAGGGAAGCGACCCTGCGAAGGTGAGCAAATCTCAAAAAGTGCATCTCAGTCCGGATTGGAGTCTGCAACTCGACTCCATGAAGTTGGAATCGCTAGTAATCGCGGATCAGCACGCCGCGGTGAATACGTTC…
ASV0338	Bacteria	Proteobacteria	Gammaproteobacteria	Enterobacterales	Vibrionaceae	Vibrio	CTACTCTTGACATCCAGAGAACTTTCCAGAGATGGATTGGTGCCTTCGGGAACTCTGAGACAGGTGCTGCATGGCTGTCGTCAGCTCGTGTTGTGAAATGTTGGGTTAAGTCCCGCAACGAGCGCAACCCTTATCCTTGTTTGCCAGCGAGTAATGTCGGGAACTCCAGGGAGACTGCCGGTGATAAACCGGAGGAAGGTGGGGACGACGTCAAGTCATCATGGCCCTTACGAGTAGGGCTACACACGTGCTACAATGGCGCATACAGAGGGCGGCCAACTTGCGAGAGTGAGCGAATCCCAAAAAGTGCGTCGTAGTCCGGATTGGAGTCTGCAACTCGACTCCATGAAGTCGGAATCGCTAGTAATCGTGGATCAGAATGCCACGGTGAATACGTTC…
ASV0339	Bacteria	Planctomycetota	OM190	OM190_or	OM190_fa	OM190_ge	CAGGGTTTGAAATGCACGGATTAGCCTCCTGAAAGGGAGGTGACGCCTTTTGGTGGAACGTGCACAGGTGTTGCATGGCTGTCGTCAGCTCGTGTCGTGAGATGTCGGGTTAAGTCCCTGAACGAGCGAAACCCTTGCCGTTAGTTGCCAGCATGTAATGATGGGGACTCTAACGGGACTGCCGTTGTCAAAACGGAGGAAGGTGGGGATGACGTCAAGTCATCATGGCCTTTATGTCCTGGGCTACACACGTGCCACAATGGCCGGGACAATGCGAAGCGATCTCGCAAGAGGGAGCAAATCGCCTAAACCCGGTCCCAGTTCGGATTGGAGGCTGCAATTCGCCTCCATGAAGTCGGAATCGCTAGTAATCGCGGATCAGCTACGCCGCGGTGAATA…
ASV0340	Bacteria	Bacteroidota	Bacteroidia	Flavobacteriales	Flavobacteriaceae	Flavobacteriaceae_unclassified	CAGGGCTTAAATGCGGGCTGCATGGGTCAGAGACGACCCTTTCTTCGGACCGCCCGCAAGGTGCTGCATGGTTGTCGTCAGCTCGTGCCGTGAGGTGTCAGGTTAAGTCCTATAACGAGCGCAACCCCTGCCGTTAGTTGCCAGCAAGTAAAGTTGGGGACTCTAACGGGACTGCCGGTGCAAACCGCGAGGAAGGTGGGGATGACGTCAAATCATCACGGCCCTTACGTCCTGGGCCACACACGTGCTACAATGGCCGGTACAGAGGGAAGCCACCCCGCAAGGGGGCGCGGATCTTTAAAACCGGTCACAGTTCGGATCGGGGTCTGCAACCCGACCCCGTGAAGCTGGAATCGCTAGTAATCGCAGATCAGCCATGCTGCGGTGAATACGTTCCCG…
ASV0341	Bacteria	Proteobacteria	Alphaproteobacteria	Caulobacterales	Caulobacteraceae	Brevundimonas	CACCTTTTGACATGCCTGGACCGCCACGGAGACGTGGCTTTCCCTTCGGGGACTAGGACACAGGTGCTGCATGGCTGTCGTCAGCTCGTGTCGTGAGATGTTGGGTTAAGTCCCGCAACGAGCGCAACCCTCGCCATTAGTTGCCATCATTCAGTTGGGAACTCTAATGGGACTGCCGGTGCTAAGCCGGAGGAAGGTGGGGATGACGTCAAGTCCTCATGGCCCTTACAGGGTGGGCTACACACGTGCTACAATGGCGACTACAGAGGGTTAATCCTTAAAAGTCGTCTCAGTTCGGATTGTCCTCTGCAACTCGAGGGCATGAAGTTGGAATCGCTAGTAATCGCGGATCAGCATGCCGCGGTGAATACGTTCCCGGGCCTT
ASV0342	Bacteria	Proteobacteria	Gammaproteobacteria	Enterobacterales	Alteromonadaceae	Alteromonas	CTACACTTGACATGCAGAGAACTTTCTAGAGATAGATTGGTGCCTTCGGGAACTCTGACGCAGGTGCTGCATGGCTGTCGTCAGCTCGTGTCGTGAGATGTTGGGTTAAGTCCCGCAACGAGCGCAACCCTTGTCCTTAGTTGCCAGCCTTAAGTTGGGCACTCTAAGGAGACTGCCGGTGACAAACCGGAGGAAGGTGGGGACGACGTCAAGTCATCATGGCCCTTACGTGTAGGGCTACACACGTGCTACAATGGCATTTACAGAGGGAAGCGAGACAGTGATGTGGAGCGGACCCCTTAAAGAATGTCGTAGTCCGGATTGGAGTCTGCAACTCGACTCCATGAAGTCGGAATCGCTAGTAATCGCAGGTCAGAATACTGCGGTGAATACGTTCCC…
ASV0343	Bacteria	Proteobacteria	Gammaproteobacteria	Salinisphaerales	Salinisphaerales_unclassified	Salinisphaerales_unclassified	CTGGCCTTGACATCCTGCGAACTTTCTAGAGATAGATTGGTGCCTTCGGGAACGCAGTGACAGGTGCTGCATGGCTGTCGTCAGCTCGTGTCGTGAGATGTTGGGTTAAGTCCCGCAACGAGCGCAACCCTTGTCCTTAGTTGCCAGCATTTAGTTGGGCACTCTAAGGAGACTGCCGGTGACAAACCGGAGGAAGGTGGGGATGACGTCAAGTCATCATGGCCCTTATGGCCAGGGCTACACACGTGCTACAATGGCAGGTACAGAGGGCAGCGAAGCGGCGACGTGTAGCTAATCCCGCAAAGCCTGTCGTAGTCCGGATTGGAGTCTGCAACTCGACTCCATGAAGTCGGAATCGCTAGTAATCGTGGATCAGCATTGCCACGGTGAATACGTTCC…
ASV0344	Bacteria	Proteobacteria	Gammaproteobacteria	Enterobacterales	Idiomarinaceae	Idiomarina	CATCCCTTGACATCCAGTGAATTTTTCAGAGATGAATTAGTGCCTTCGGGAACACTGAGACAGGTGCTGCATGGCTGTCGTCAGCTCGTGTTGTGAGATGTTGGGTTAAGTCCCGCAACGAGCGCAACCCTTATCCTTAGTTGCCAGCACGTAAAGGTGGGAACTCTGGGGAGACTGCCGGTGATAAACCGGAGGAAGGTGGGGACGACGTCAAGTCATCATGGCCCTTACGGGATGGGCTACACACGTGCTACAATGGCGCATACAAAGGGCAGCAAGCCAGCGATGGTTAGCGAATCTCATAAAGTGCGTCGTAGTCCGGATCGGAGTCTGCAACTCGACTCCGTGAAGTCGGAATCGCTAGTAATCGTGGATCAGAATGCCACGGTGAATACGTTC…
ASV0345	Bacteria	Proteobacteria	Gammaproteobacteria	Enterobacterales	Enterobacteriaceae	Enterobacteriaceae_unclassified	CTGGTCTTGACATCCACAGAACTTTCCAGAGATGGATTGGTGCCTTCGGGAACTGTGAGACAGGTGCTGCATGGCTGTCGTCAGCTCGTGTTGTGAAATGTTGGGTTAAGTCCCGCAACGAGCGCAACCCTTATCTTTTGTTGCCAGCGGTCCGGCCGGGAACTCAAAGGAGACTGCCAGTGATAAACTGGAGGAAGGTGGGGATGACGTCAAGTCATCATGGCCCTTACGACCAGGGCTACACACGTGCTACAATGGCGCATACAAAGAGAAGCGACCTCGCGAGAGCAAGCGGACCTCATAAAGTGCGTCGTAGTCCGGATTGGAGTCTGCAACTCGACTCCATGAAGTCGGAATCGCTAGTAATCGTGGATCAGAATGCCACGGTGAATACGTTCC…
ASV0346	Bacteria	Proteobacteria	Alphaproteobacteria	SAR11_clade	Clade_IV	Clade_IV_ge	CGGCCCTTGACATACCAATCGCGGACTTAAGAGATTAAGTCTTTCACTTCGGGTGGATTGGATACAGGTGCTGCATGGCTGTCGTCAGCTCGTGTCGTGAGATGTTGGGTTAAGTCCCGCAACGAGCGCAACCCTTACCTTCAATTGCCAGCACATTATGGTGGGAACTTTGAAGGAACTGCCGGTGATAAGCCGGAGGAAGGTGGGGATGACGTCAAGTCCTCATGGCCCTTACGGGCCGGGCTACACACGTGATACAATGGTAACTACAAAGGGCAGCGAAGGAGCGATCTGGAGCAAATCTCAAAAAGTTACCTCAGTTCGGATTGCACTCTGCAACTCGAGTGCATGAAGTTGGAATCGCTAGTAATCGTAGATCAGCGCGCTACGGTGAATACG…
ASV0347	Bacteria	Actinobacteriota	Actinobacteria	Pseudonocardiales	Pseudonocardiaceae	Pseudonocardia	CTGGGTTTGACATGCACAGGATCGCGGCAGAGATGTCGTTTCCCTTGTGGCCTGTGTGCAGGTGGTGCATGGCTGTCGTCAGCTCGTGTCGTGAGATGTTGGGTTAAGTCCCGCAACGAGCGCAACCCTTGTTCCATGTTGCCAGCGGGTGATGCCGGGGACTCATGGGAGACTGCCGGGGTCAACTCGGAGGAAGGTGGGGATGACGTCAAGTCATCATGCCCCTTATGTCCAGGGCTTCACACATGCTACAATGGCTCATACAGAGGGCTGCGAGACCGTGAGGTGGAGCGAATCCCTTAAAGTGAGTCTCAGTTCGGATCGGGGTCTGCAACTCGACCCCGTGAAGTTGGAGTCGCTAGTAATCGCAGATCAGCAACGCTGCGGTGAATACGTTCC…
ASV0348	Bacteria	Bacteroidota	Bacteroidia	Chitinophagales	Chitinophagaceae	Flavisolibacter	CTGGGCTAGAATGCTGGTTGACCGTGGGTGAAAGCTCACTTTGTAGCAATACACAACCAGTAAGGTGCTGCATGGCTGTCGTCAGCTCGTGCCGTGAGGTGTTGGGTTAAGTCCCGCAACGAGCGCAACCCCCATCAGTAGTTGCCATCGGGTAACGCCGGGAACTCTACTGAAACTGCCGTCGTAAGACGTGAGGAAGGAGGGGATGATGTCAAGTCATCATGGCCTTTATGCCCAGGGCTACACACGTGCTACAATGGGGCGTACAAAGGGCTGCCACTTAGCGATAAGGAGCCAATCCCAAAAAACGCCTCTCAGTTCAGATCGCAGTCTGCAACTCGACTGCGTGAAGCTGGAATCGCTAGTAATCGTATATCAGCAATGATACGGTGAATACGT…
ASV0349	Bacteria	Proteobacteria	Gammaproteobacteria	Pseudomonadales	Marinobacteraceae	Marinobacter	CTGGCCTTGACATGCAGAGAACTTTCCAGAGATGGATTGGTGCCTTCGGGAACTCTGACACAGGTGCTGCATGGCCGTCGTCAGCTCGTGTCGTGAGGTGTTGGGTTAAGTCCCGTAACGAGCGCAACCCCTATCCCTAGTTGCTAGCAGTTCGGCTGAGAACTCTAGGGAGACTGCCGGTGACAAACCGGAGGAAGGTGGGGATGACGTCAGGTCATCATGGCCCTTACGGCCAGGGCTACACACGTGCTACAATGGCGCGCACAGAGGGCTGCAAACCCGCGAGGGGGAGCCAATCTCACAAAACGCGTCGTAGTCCGGATCGCAGTCTGCAACTCGACTGCGTGAAGTCGGAATCGCTAGTAATCGTGAATCAGAATGTCACGGTGAATACGTTCC…
ASV0350	Bacteria	Proteobacteria	Alphaproteobacteria	Rhizobiales	Rhizobiaceae	Aliihoeflea	CAGCCCTTGACATACCGGTCGCGGTTACCAGAGATGGTTTCCTTCAGTTCGGCTGGACCGGATACAGGTGCTGCATGGCTGTCGTCAGCTCGTGTCGTGAGATGTTGGGTTAAGTCCCGCAACGAGCGCAACCCTCGCCCCTAGTTGCCATCATTCAGTTGGGCACTCTAGGGGGACTGCCGGTGATAAGCCGAGAGGAAGGTGGGGATGACGTCAAGTCCTCATGGCCCTTACGGGCTGGGCTACACACGTGCTACAATGGTGGTGACAGTGGGCAGCGAGACCGCGAGGTCGAGCTAATCTCCAAAAGCCATCTCAGTTCGGATTGTTCTCTGCAACTCGAGAGCATGAAGTTGGAATCGCTAGTAATCGCGGATCAGCATGCCGCGGTGAATACGT…
ASV0351	Bacteria	Proteobacteria	Gammaproteobacteria	Pseudomonadales	Endozoicomonadaceae	Endozoicomonas	CTGGCCTTGACATCCTGCGAACTTTCTAGAGATAGATTGGTGCCTTCGGGAACGCAGAGACAGGTGCTGCATGGCTGTCGTCAGCTCGTGTCGTGAGATGTTGGGTTAAGTCCCGCAACGAGCGCAACCCTTGTCCTCAGTTACCAGCACGTTATGGTGGGCACTCTGGGGAGACTGCCGGTGACAAACCGGAGGAAGGTGGGGACGACGTCAAGTCATCATGGCCCTTACGGCCAGGGCTACACACGTGCTACAATGGTGCATACAGACGGTTGCCAAGCCGCGAGGTGGAGCTAATCTGAGAAAGTGCATCGTAGTCCGGATTGGAGTCTGCAACTCGACTCCATGAAGTCGGAATCGCTAGTAGTCGTGAATCAGAATGTCACGGTGAATACGTTC…
ASV0352	Bacteria	Proteobacteria	Gammaproteobacteria	Burkholderiales	Oxalobacteraceae	Massilia	CTACCCTTGACATGTCAGGAACCTCCGAGAGATTGGAGGGTGCCCGAAAGGGAGCCTGAACACAGGTGCTGCATGGCTGTCGTCAGCTCGTGTCGTGAGATGTTGGGTTAAGTCCCGCAACGAGCGCAACCCTTGTCATTAGTTGCTACGAAAGGGCACTCTAATGAGACTGCCGGTGACAAACCGGAGGAAGGTGGGGATGACGTCAAGTCCTCATGGCCCTTATGGGTAGGGCTTCACACGTCATACAATGGTGCATACAGAGGGCCGCCAACCCGCGAGGGGGAGCTAATCCCAGAAAGTGCATCGTAGTCCGGATCGCAGTCTGCAACTCGACTGCGTGAAGTTGGAATCGCTAGTAATCGCGGATCAGCATGCCGCGGTGAATACGTTCCCGGG…
ASV0353	Bacteria	Bacteria_unclassified	Bacteria_unclassified	Bacteria_unclassified	Bacteria_unclassified	Bacteria_unclassified	CAAGGTTTGAAATCATTCTAAAACTCTTTGAAAGAAGAGCCTCCTTCGGGATAGAATGACAGGTGGTGCATGGCTGTCGTCAGCTCGTGTTGTGAAATGTCAAGTTAAGTCTTGTAACGAGCGCAACCCATGTCTTTTGTTGCTGTTTACAGTGCTTAAAAGAGACTGCCGCTCTACAGCGGAGGAAGGTGTGGATGATGTCAAGTCAGCATGCCCCTTATATCTTGGGCTACACACGTACTACAATGGTAGGGACAATGAGTCGCAAACCTGCGAAGGCTAGCCAATCTCAAAAACCCTATCTCAGTTCGGATTGTACTCTGCAACTCGAGTGCATGAAGGTGGAATCGCTAGTAATCGCTGGTCAGCATACAGCGGTGAATACGTTCCCGGGTCTT
ASV0354	Bacteria	Proteobacteria	Gammaproteobacteria	Xanthomonadales	Xanthomonadaceae	Stenotrophomonas	CTGGTCTTGACATGTCGAGAACTTTCCAGAGATGGATTGGTGCCTTCGGGAACTCGAACACAGGTGCTGCATGGCTGTCGTCAGCTCGTGTCGTGAGATGTTGGGTTAAGTCCCGCAACGAGCGCAACCCTTGTCCTTAGTTGCCAGCACGTAATGGTGGGAACTCTAAGGAGACCGCCGGTGACAAACCGGAGGAAGGTGGGGATGACGTCAAGTCATCATGGCCCTTACGACCAGGGCTACACACGTACTACAATGGTAGGGACAGAGGGCTGCAAACCCGCGAGGGCAAGCCAATCCCAGAAACCCTATCTCAGTCCGGATTGGAGTCTGCAACTCGACTCCATGAAGTCGGAATCGCTAGTAATCGCAGATCAGCATTGCTGCGGTGAATACGTT…
ASV0355	Bacteria	Proteobacteria	Gammaproteobacteria	Pseudomonadales	Saccharospirillaceae	Oleibacter	CTACTCTTGACATCCTGCGAACTTGGTAGAGATACCTTGGTGCCTTCGGGAACGCAGAGACAGGTGCTGCATGGCTGTCGTCAGCTCGTGTTGTGAAATGTTGGGTTAAGTCCCGTAACGAGCGCAACCCTTGTCCTTAGTTGCCATCATTTAGTTGGGGACTCTAAGGAGACTGCCGGTGACAAACCGGAGGAAGGCGGGGACGACGTCAAGTCATCATGGCCCTTACGAGTAGGGCTACACACGTGCTACAATGGCAAGTACAGAGGGCCGCAAAGCCGCGAGGTGGAGCTAATCTCACAAAGCTTGTCGTAGTCCGGATTGGAGTCTGCAACTCGACTCCATGAAGTCGGAATCGCTAGTAATCGTGAATCAGAATGTCACGGTGAATACGTTCCC…
ASV0356	Bacteria	Proteobacteria	Gammaproteobacteria	Pseudomonadales	Marinobacteraceae	Marinobacter	CTGGCCTTGACATGCAGAGAACTTTCCAGAGATGGATTGGTGCCTTCGGGAACTCTGACACAGGTGCTGCATGGCCGTCGTCAGCTCGTGTCGTGAGATGTTGGGTTAAGTCCCGTAACGAGCGCAACCCCTATCCCTAGTTGCTAGCAGTTCGGCTGAGAACTCTAGGGAGACTGCCGGTGACAAACCGGAGGAAGGTGGGGATGACGTCAGGTCATCATGGCCCTTACGGCCAGGGCTACACACGTGCTACAATGGCGCGCACAGAGGGCTGCAAACCCGCGAGGGGGAGCCAATCTCACAAAACGCGTCGTAGTCCGGATCGCAGTCTGCAACTCGACTGCGTGAAGTCGGAATCGCTAGTAATCGCGAATCAGAATGTCGCGGTGAATACGTTCC…
ASV0357	Bacteria	Bacteroidota	Bacteroidia	Flavobacteriales	Flavobacteriaceae	NS2b_marine_group	CAGGGCTTAAATGTTAGGTGACAGATCTAGAAATAGATTTTTCTTCGGACACTTAACAAGGTGCTGCATGGTTGTCGTCAGCTCGTGCCGTGAGGTGTCAGGTTAAGTCCTATAACGAGCGCAACCCCTGTTGTTAGTTGCCAGCGAGTAATGTCGGGAACTCTAGCAAGACTGCCAGTGCAAACTGTGAGGAAGGTGGGGATGACGTCAAATCATCACGGCCCTTACGTCCTGGGCTACACACGTGCTACAATGGTAGGTACAGAGAGCAGCCAATGCGCGAGCATGAGCAAATCTATAAAACCTATCTCAGTTCGGATCGGAGTCTGCAACTCGACTCCGTGAAGCTGGAATCGCTAGTAATCGGATATCAGCCATGATCCGGTGAATACGTTCCCG…
ASV0358	Bacteria	Proteobacteria	Gammaproteobacteria	Pseudomonadales	Porticoccaceae	Porticoccus	CAGGTCTTGACATCCTCGGAACTTTCCAGAGATGGATTGGTGCCTTCGGGAACCGAGTGACAGGTGCTGCATGGCTGTCGTCAGCTCGTGTCGTGAGATGTTGGGTTAAGTCCCGTAACGAGCGCAACCCTTGTCCTTAGTTGCCAGCGCGTAATGGCGGGAACTCTAAGGAGACTGCCGGTGACAAACCGGAGGAAGGTGGGGACGACGTCAAGTCATCATGGCCCTTACGACCTGGGCTACACACGTGCTACAATGGTCGGTACAAAGGGTTGCTAACCAGCGATGGGGCGCCAATCCCAAAAAACCGATCGTAGTCCGGATCGGAGTCTGCAACTCGACTCCGTGAAGTCGGAATCGCTAGTAATCGCGAATCAGAATGTCGCGGTGAATACGTTC…
ASV0359	Bacteria	Proteobacteria	Gammaproteobacteria	Salinisphaerales	Solimonadaceae	Oceanococcus	CTGGCCTTGACATCCAGAGAACTTTCCAGAGATGGATTGGTGCCTTCGGGAACTCTGAGACAGGTGCTGCATGGCTGTCGTCAGCTCGTGTCGTGAGATGTTGGGTTAAGTCCCGCAACGAGCGCAACCCCTGTTTTTAGTTGCCATCATTTAGTTGGGCACTCTAAAGAGACTGCCGGTGACAAACCGGAGGAAGGTGGGGATGACGTCAAGTCATCATGGCCCTTATGGCCAGGGCTACACACGTGCTACAATGGTCGGTACAGAGGGCTGCCAACCCGCGAGGGGGAGCTAATCCCAGAAAGCCGATCGTAGTCCGGATCGCAGTCTGCAACTCGACTGCGTGAAGTCGGAATCGCTAGTAATCGCGGATCAGCATTGCCGCGGTGAATACGTTCC…
ASV0360	Bacteria	Proteobacteria	Gammaproteobacteria	Pseudomonadales	Endozoicomonadaceae	Endozoicomonas	CTGGCCTTGACATCCTGCGAACTTTCTAGAGATAGATTGGTGCCTTCGGGAACGCAGTGACGGGTGCTGCATGGCTGTCGTCAGCTCGTGTCGTGAGATGTTGGGTTAAGTCCCGCAACGAGCGCAACCCTTGTCCTTAGTTACCAGCACGTCATGGTGGGCACTCTAGGGAGACTGCCGGTGACAAACCGGAGGAAGGTGGGGACGACGTCAAGTCATCATGGCCCTTACGGCCAGGGCTACACACGTGCTACAATGGTGCATACAGACGGTTGCCAAGCCGCAAGGTGGAGCTAATCTGAGAAAGTGCATCGTAGTCCGGATTGGGGTCTGCAACTCGACCCCATGAAGTCGGAATCGCTAGTAATCGTGAATCAGAATGTCACGGTGAATACGTTC…
ASV0361	Bacteria	Bacteroidota	Bacteroidia	Cytophagales	Cyclobacteriaceae	Marinoscillum	CTGGGCTAGAATGCGAGTGCTATCCCGAGAGATCGGGAGTTCTTCGGACACGAAGCAAGGTGCTGCATGGCTGTCGTCAGCTCGTGCCGTGAGGTGTTGGGTTAAGTCCCGCAACGAGCGCAACCCCTATTCTTAGTTGCCAGCATGTAATGATGGGGACTCTAAGGAGACTGCCTGCGCAAGCAGAGAGGAAGGAGGGGACGACGTCAAGTCATCATGGCCCTTACGTCCAGGGCTACACACGTGCTACAATGGGAGGTACAGAGGGTCGCGAGCTAGCAATAGTGAGCCAATCTCAAAAAGCCTCTCTCAGTTCGGATTGAGGTCTGCAACTCGACCTCATGAAGCTGGAATCGCTAGTAATCGCGCATCAGCAATGGCGCGGTGAATACGTTCCCG…
ASV0362	Bacteria	Bacteroidota	Bacteroidia	Flavobacteriales	Flavobacteriaceae	Mesoflavibacter	CAGGGCTTAAATGTGGTTTGACAGCTTTAGAGATAGAGTTTTCTTCGGACAAATCACAAGGTGCTGCATGGTTGTCGTCAGCTCGTGCCGTGAGGTGTCAGGTTAAGTCCTATAACGAGCGCAACCCCTGTTGTTAGTTGCCAGCGAGTAATGTCGGGAACTCTAGCAAGACTGCCGGTGCAAACCGTGAGGAAGGTGGGGATGACGTCAAATCATCACGGCCCTTACGTCCTGGGCTACACACGTGCTACAATGGTAGGGACAGAGAGCAGCCACTTCGTGAGAAGGAGCGAATCTATAAACCCTATCACAGTTCGGATCGGAGTCTGCAACTCGACTCCGTGAAGCTGGAATCGCTAGTAATCGCATATCAGCCATGATGCGGTGAATACGTTCCCG…
ASV0363	Bacteria	Proteobacteria	Alphaproteobacteria	Rhizobiales	Rhizobiaceae	Rhizobiaceae_unclassified	CAGCCCTTGACATCTGGGTCGCGGTTACCGGAGACGGTATCCTTCAGTTCGGCTGGACCCAAGACAGGTGCTGCATGGCTGTCGTCAGCTCGTGTCGTGAGATGTTGGGTTAAGTCCCGCAACGAGCGCAACCCTCGCCCTTAGTTGCCAGCATTCAGTTGGGCACTCTAAGGGGACTGCCGGTGATAAGCCGAGAGGAAGGTGGGGATGACGTCAAGTCCTCATGGCCCTTACGGGCTGGGCTACACACGTGCTACAATGGTGGTGACAGTGGGCAGCGAGACCGCGAGGTCGAGCTAATCTCCAAAAACCATCTCAGTTCGGATTGCACTCTGCAACTCGAGTGCATGAAGTTGGAATCGCTAGTAATCGCGGATCAGCATGCCGCGGTGAATACGT…
ASV0364	Bacteria	Proteobacteria	Alphaproteobacteria	Sphingomonadales	Sphingomonadaceae	Altererythrobacter	CAGCCTTTGACATCCTGGTCGCGGGTAGAGGAGACTCTTCCCTTCAGTTCGGCTGGACCAGTGACAGGTGCTGCATGGCTGTCGTCAGCTCGTGTCGTGAGATGTTGGGTTAAGTCCCGCAACGAGCGCAACCCTCGTCCTTAGTTGCCATCATTTAGTTGGGCACTTTAAGGAAACTGCCGGTGATAAGCCGGAGGAAGGTGGGGATGACGTCAAGTCCTCATGGCCCTTACAGGCTGGGCTACACACGTGCTACAATGGCGTTGACAGTGGGCAGCTAGACCGCGAGGTCGTGCTAATCTCCAAAAGACGTCTCAGTTCGGATTGTTCTCTGCAACTCGAGAGCATGAAGGCGGAATCGCTAGTAATCGCGGATCAGCATGCCGCGGTGAATACGTT…
ASV0365	Bacteria	Proteobacteria	Gammaproteobacteria	Enterobacterales	Alteromonadaceae	Alteromonas	CTACACTTGACATGCTGAGAAGTTACTAGAGATAGTTTCGTGCCTTCGGGAACTCTGACACAGGTGCTGCATGGCTGTCGTCAGCTCGTGTCGTGAGATGTTGGGTTAAGTCCCGCAACGAGCGCAACCCTTGTCCTTAGTTGCCAGCATTTAGTTGGGCACTCTAAGGAGACTGCCGGTGACAAACCGGAGGAAGGTGGGGACGACGTCAAGTCATCATGGCCCTTACGTGTAGGGCTACACACGTGCTACAATGGCATTTACAGAGGGAAGCGAGACAGTGATGTGGAGCGGACCCCTTAAAGAATGTCGTAGTCCGGATTGGAGTCTGCAACTCGACTCCATGAAGTCGGAATCGCTAGTAATCGCAGGTCAGAATACTGCGGTGAATACGTTCCC…
ASV0366	Bacteria	Firmicutes	Bacilli	Staphylococcales	Staphylococcaceae	Staphylococcus	CAAATCTTGACATCCTTTGACCGCTCTAGAGATAGAGTTTTCCCCTTCGGGGGACAAAGTGACAGGTGGTGCATGGTTGTCGTCAGCTCGTGTCGTGAGATGTTGGGTTAAGTCCCGCAACGAGCGCAACCCTTAAGCTTAGTTGCCATCATTAAGTTGGGCACTCTAAGTTGACTGCCGGTGACAAACCGGAGGAAGGTGGGGATGACGTCAAATCATCATGCCCCTTATGATTTGGGCTACACACGTGCTACAATGGACAATACAAAGGGCAGCTAAACCGCGAGGTCAAGCAAATCCCATAAAGTTGTTCTCAGTTCGGATTGTAGTCTGCAACTCGACTACATGAAGTTGGAATCGCTAGTAATCGTAGATCAGCATGCTACGGTGAATACGTTC…
ASV0367	Bacteria	Proteobacteria	Alphaproteobacteria	SAR11_clade	Clade_I	Clade_Ia	AACACTTGACATGTTCGTCGCGACTTTAAGAGATTAAAGTTTTCGGTTCGGCCGGACGAAACACAGGTGCTGCATGGCTGTCGTCAGCTCGTGTCGTGAGATGTTGGGTTAAGTCCCGCAACGAGCGCAACCCTCACTTTTAGTTGCCATCATTAAGTTGGGCACTCTGAAAGAACTGCCAGTGATAAGCTGGAGGAAGGTGGGGATGACGTCAAGTCCTCATGGCCCTTACGTGTTGGGCTACACACGTGCTACAATGGTATCTACAACAGGAAGCAAGACTGCGAAGTTAAGCAAATCCTTAAAAGATACCTCAGTTCGGATTGCACTCTGCAACTCGAGTGCATGAAGCTGGAATTACTAGTAATCGTGGATCAGCGTGCCACGGTGAATGCGTTC…
ASV0368	Bacteria	Proteobacteria	Alphaproteobacteria	Caulobacterales	Hyphomonadaceae	Maricaulis	CTACCCTTGACATCCCGCGCTCACCTCAGAGATGAGGTTTTCCCTTCGGGGACGCGGTGACAGGTGCTGCATGGCTGTCGTCAGCTCGTGTCGTGAGATGTTGGGTTAAGTCCCGCAACGAGCGCAACCCTCGCCGTTAGTTGCCAGCAGGTTTGGCTGGGCACTCTAACGGGACCGCCGGTGTCAAGCCGGAGGAAGGTGGGGATGACGTCAAGTCCTCATGGCCCTTACGGGTAGGGCTACACACGTGCTACAATGGTGGTGACAGAGAGTTAATCTCTAAAAACCGCCTCAGTTCGGATTGTCTTCTGCAACTCGAAGGCATGAAGTTGGAATCGCTAGTAATCGCGGATCAGCATGCCGCGGTGAATACGTTCCCGGGCCTT
ASV0369	Bacteria	Cyanobacteria	Cyanobacteriia	Synechococcales	Cyanobiaceae	Cyanobiaceae_unclassified	CAGGGTTTGACATCCTGCGAATTTCTGGGAAACCGGAAAGTGCCTTCGGGAGCGCAGTGACAGGTGGTGCATGGCTGTCGTCAGCTCGTGTCGTGAGATGTTGGGTTAAGTCCCGCAACGAGCGCAACCCACGTCTTTAGTTGCCAGCATTTAGTTGGGCACTCTAGAGAGACCGCCGGTGATAAACCGGAGGAAGGTGTGGATGACGTCAAGTCATCATGCCCCTTACATCCTGGGCTACACACGTACTACAATGCTACGGACAAAGGGCAGCAAACTCGCGAGAGCTAGCAAATCCCATAAACCGTGGCTCAGTTCAGATCGTAGGCTGCAACTCGCCTACGTGAAGGAGGAATCGCTAGTAATCGCAGGTCAGCATACTGCGGTGAATACGTTCCC…
ASV0370	Bacteria	Proteobacteria	Alphaproteobacteria	Rhodobacterales	Rhodobacteraceae	Rhodobacteraceae_unclassified	CAACCCTTGACATCCTGTGCTACATTCAGAGATGAATGGTTCCCTTCGGGGACGCAGTGACAGGTGCTGCATGGCTGTCGTCAGCTCGTGTCGTGAGATGTTCGGTTAAGTCCGGCAACGAGCGCAACCCACATCCCTAGTTGCCAGCAGTTCGGCTGGGCACTCTATGGAAACTGCCCGTGATAAGCGGGAGGAAGGTGTGGATGACGTCAAGTCCTCATGGCCCTTACGGGTTGGGCTACACACGTGCTACAATGGCATCTACAGTGGGTTAATCCCCAAAAGATGTCTCAGTTCGGATTGTCGTCTGCAACTCGACGGCATGAAGTCGGAATCGCTAGTAATCGCGTAACAGCATGACGCGGTGAATACGTTCCCGGGCCTT
ASV0371	Bacteria	Proteobacteria	Alphaproteobacteria	Rhodobacterales	Rhodobacteraceae	Roseobacter	CAACCCTTGACATCCTGTGCTAACCCGAGAGATCGGGCGTTCACTTCGGTGACGCAGTGACAGGTGCTGCATGGCTGTCGTCAGCTCGTGTCGTGAGATGTTCGGTTAAGTCCGGCAACGAGCGCAACCCACATCTTTAGTTGCCAGCAGTTCGGCTGGGCACTCTAAAGAAACTGCCCGTGATAAGCGGGAGGAAGGTGTGGATGACGTCAAGTCCTCATGGCCCTTACGGGTTGGGCTACACACGTGCTACAATGGTAGTGACAATGGGTTAATCCCAAAAAGCTATCTCAGTTCGGATTGGGGTCTGCAACTCGACCCCATGAAGTCGGAATCGCTAGTAATCGCGTAACAGCATGACGCGGTGAATACGTTCCCGGGCCTT
ASV0372	Bacteria	Bacteroidota	Bacteroidia	Flavobacteriales	Flavobacteriaceae	Robiginitalea	CAGGGCTTAAATGTAGTGGGACAGGCTTAGAGATAGGCTTTTCTTCGGACTCATTACAAGGTGCTGCATGGTTGTCGTCAGCTCGTGCCGTGAGGTGTCAGGTTAAGTCCTATAACGAGCGCAACCCCTACCGTTAGTTGCCAGCGAGTAATGTCGGGGACTCTAACGGAACTGCCGGTGCAAACCGCGAGGAAGGTGGGGATGACGTCAAATCATCACGGCCCTTACGTCCTGGGCTACACACGTGCTACAATGGCCGGTACAATGAGCAGCCACTGCGCGAGCAGGAGCGAATCTAAAAAACCGGTCACAGTTCGGATCGGGGTCTGCAACCCGACCCCGTGAAGCTGGAATCGCTAGTAATCGGATATCAGCCATGATCCGGTGAATACGTTCCCG…
ASV0373	Bacteria	Proteobacteria	Gammaproteobacteria	Pseudomonadales	Alcanivoracaceae1	Alcanivorax	CAGGCCTTGACATCCTTGGAACTTTCTAGAGATAGATTGGTGCCTTCGGGAGCCAAGTGACAGGTGCTGCATGGCTGTCGTCAGCTCGTGTCGTGAGATGTTGGGTTAAGTCCCGTAACGAGCGCAACCCTTGTCCCTAGTTGCCAGCACATAATGGTGGGAACTCTAGGGAGACTGCCGGTGACAAACCGGAGGAAGGTGGGGACGACGTCAAGTCATCATGGCCCTTACGGCCTGGGCTACACACGTGCTACAATGGGCAGTACAGAGGGCAGCGAGGTCGCGAGGCCAAGCAAATCCCTTAAAACTGTTCGTAGTCCGGATTGGAGTCTGCAACTCGACTCCATGAAGTCGGAATCGCTAGTAATCGCGGATCAGAATGCCGCGGTGAATACGTTC…
ASV0374	Bacteria	Proteobacteria	Gammaproteobacteria	Pseudomonadales	Marinobacteraceae	Marinobacter	CTGGCCTTGACATGCAGAGAACTTTCCAGAGATGGATTGGTGCCTTCGGGAACTCTGACACAGGTGCTGCATGGCCGTCGTCAGCTCGTGTCGTGAGATGTTGGGTTAAGTCCCGTAACGAGCGCAACCCCTATCCCTAGTTGCTAGCAGTTCGGCTGAGAACTCTAGGGAGACTGCCGGTGACAAACCGGAGGAAGGTGGGGATGACGTCAGGTCATCATGGCCCTTACGGCCGGGGCTACACACGTGCTACAATGGCGCGCACAGAGGGCTGCAAACCCGCGAGGGGGAGCCAATCTCACAAAACGCGTCGTAGTCCGGATCGCAGTCTGCAACTCGACTGCGTGAAGTCGGAATCGCTAGTAATCGTGAATCAGAATGTCACGGTGAATACGTTCC…
ASV0375	Bacteria	Bacteroidota	Bacteroidia	Flavobacteriales	Flavobacteriaceae	Flavobacteriaceae_unclassified	CAGGGCTTAAATGTAGTGGGACAGGCGTGGAAACACGCCCTTCTTCGGACTCATTACAAGGTGCTGCATGGTTGTCGTCAGCTCGTGCCGTGAGGTGTCAGGTTAAGTCCTATAACGAGCGCAACCCCTGTCGTTAGTTGCCAGCATGTAAAGATGGGAACTCTAGCGAGACTGCCGGTGCAAACCGCGAGGAAGGTGGGGATGACGTCAAATCATCACGGCCCTTACGTCCTGGGCTACACACGTGCTACAATGGCCGGTACAGAGGGCAGCCACACCGCAAGGTGGAGCGAATCCTTAAAACCGGTCTCAGTTCGGATCGGGGTCTGCAACTCGACCCCGTGAAGCTGGAATCGCTAGTAATCGGATATCAGCCATGATCCGGTGAATACGTTCCCG…
ASV0376	Bacteria	Proteobacteria	Gammaproteobacteria	Pseudomonadales	Marinobacteraceae	Marinobacter	CTGGCCTTGACATCCAGAGAACTTTCCAGAGATGGATTGGTGCCTTCGGGAACTCTGAGACAGGTGCTGCATGGCCGTCGTCAGCTCGTGTCGTGAGATGTTGGGTTAAGTCCCGTAACGAGCGCAACCCCTATCCCTGGTTGCTAGCAGGTAATGCTGAGAACTCCAGGGAGACTGCCGGTGACAAACCGGAGGAAGGTGGGGATGACGTCAGGTCATCATGGCCCTTACGGCCAGGGCTACACACGTGCTACAATGGCGCGTACAGAGGGCTGCCAACTCGCGAGAGTGAGCCAATCCCTTAAAACGCGTCGTAGTCCGGATCGGAGTCTGCAACTCGACTCCGTGAAGTCGGAATCGCTAGTAATCGCGAATCAGAATGTCGCGGTGAATACGTTC…
ASV0377	Bacteria	Bacteroidota	Bacteroidia	Chitinophagales	Chitinophagaceae	Chitinophagaceae_unclassified	CTGGGCTAGAATGCAATTTGACCGTGGGTGAAAGCTCATTTTGTAGCAATACACAGATTGTAAGGTGCTGCATGGCTGTCGTCAGCTCGTGCCGTGAGGTGTTGGGTTAAGTCCCGCAACGAGCGCAACCCCTATCTTTAGTTGCCAACAGGTTAAGCTGGGAACTCTAAAGAAACTGCCGTCGTAAGACGTGAGGAAGGAGGGGATGATGTCAAGTCATCATGGCCTTTATGCCCAGGGCTACACACGTGCTACAATGGGGAGGACAAAGGGCTGCCACCTGGTGACAGGGAGCTAATCCCAAAAACCTCTTCTCAGTTCAGATTGGAGTCTGCAACTCGACTCCATGAAGCTGGAATCGCTAGTAATCGTATATCAGCAATGATACGGTGAATACGT…
ASV0378	Bacteria	Proteobacteria	Alphaproteobacteria	Rhodospirillales	AEGEAN-169_marine_group	AEGEAN-169_marine_group_ge	CAGCGTTTGACATGGAAAGTGCCGGTTACAGAATGGTAACCTTCAGTTCGGCTGGCTTTCGCACAGGTGCTGCATGGCTGTCGTCAGCTCGTGTCGTGAGATGTTGGGTTAAGTCCCGCAACGAGCGCAACCCTTATCGTTAGTTACTAACAGTTCGGCTGAGGACTCTAGCGAAACTGCCGGTGATAAGCCGGAGGAAGGTGGGGATGACGTCAAGTCCTCATGGCCCTTACACGCTGGGCTACACACGTGCTACAATGGTAACTACAACGGGACGCAATACCGCGAGGTGGAGCTAATCCCCAAAAGTTATCTCAGTTCGGATTGCACTCTGCAACTCGAGTGCATGAAGTTGGAATTGCTAGTAATCGCGGATCAGCATGCCGCGGTGAATACGTT…
ASV0379	Bacteria	Firmicutes	Bacilli	Lactobacillales	Streptococcaceae	Streptococcus	CAGGTCTTGACATCCCTCTGACCGTTCTAGAGATAGAGCTTTCCTTCGGGACAGAGGTGACAGGTGGTGCATGGTTGTCGTCAGCTCGTGTCGTGAGATGTTGGGTTAAGTCCCGCAACGAGCGCAACCCCTATTGTTAGTTGCCATCATTTAGTTGGGCACTCTAGCGAGACTGCCGGTAATAAACCGGAGGAAGGTGGGGATGACGTCAAATCATCATGCCCCTTATGACCTGGGCTACACACGTGCTACAATGGCTGGTACAACGAGTCGCAAGCCGGTGACGGCAAGCTAATCTCTTAAAGCCAGTCTCAGTTCGGATTGTAGGCTGCAACTCGCCTACATGAAGTCGGAATCGCTAGTAATCGCGGATCAGCACGCCGCGGTGAATACGTTCCC…
ASV0380	Bacteria	Proteobacteria	Alphaproteobacteria	SAR11_clade	Clade_III	Clade_III_ge	AACCCTTGACATGTTCGTCGCGAGACTAAGAAATTAGTCTCTTCGGTTCGGCCGGACGAAACACAGGTGCTGCATGGCTGTCGTCAGCTCGTGTCGTGAGATGTTGGGTTAAGTCCCGCAACGAGCGCAACCCCTACTTTTAGTTGCCATCAGGTTATGCTGGGCACTCTAATAGAACTGCCTGTGATAAACAGGAGGAAGGTGGGGATGACGTCAAGTCCTCATGGCCCTTACGGGTTGGGCTACACACGTGCTACAATGGTAAGTACAATGAGATGCCGAGCAGCGATGCTTAGCCAAACTCAAAAACTTACCTCAGTTCGGATTGCACTCTGCAACTCGAGTGCATGAAGCTGGAATCGCTAGTAATCGTGGATCAGCGTGCCACGGTGAATACGT…
ASV0381	Bacteria	Proteobacteria	Gammaproteobacteria	Pseudomonadales	Endozoicomonadaceae	Endozoicomonas	CTGGCCTTGACATCCTGCGAACTTTCTAGAGATAGATTGGTGCCTTCGGGAACGCAGAGACAGGTGCTGCATGGCTGTCATCAGCTCGTGTCGTGAGATGTTGGGTTAAGTCCCGCAACGAGCGCAACCCTTGTCCTCAGTTACCAGCACGTTATGGTGGGCACTCTGGGGAGACTGCCGGTGACAAACCGGAGGAAGGTGGGGACGACGTCAAGTCATCATGGCCCTTACGGCCAGGGCTACACACGTGCTACAATGGTGCATACAGACGGTTGCCAAGCCGCGAGGTGGAGCTAATCTGAGAAAGTGCATCGTAGTCCGGATTGGAGTCTGCAACTCGACTCCATGAAGTCGGAATCGCTAGTAATCGTGAATCAGAATGTCACGGTGAATACGTTC…
ASV0382	Bacteria	Proteobacteria	Gammaproteobacteria	Pseudomonadales	Endozoicomonadaceae	Endozoicomonas	CTGGCCTTGACATCCTGCGAACTTTCTAGAGATAGATTGGTGCCTTCGGGAACGCAGTGACAGGTGCTGCATGGCTGTCGTCAGCTCGTGTCGTGAGATGTTGGGTTAAGTCCCGCAACGAGCGCAACCCTTGTCCTTAGTTACCAGCACGTCATGGTGGGCACTCTAGGGAGACTGCCGGTGACAAACCGGGGGAAGGTGGGGACGACGTCAAGTCATCATGGCCCTTACGGCCAGGGCTACACACGTGCTACAATGGTGCATACAGACGGTTGCCAAGCCGCAAGGTGGAGCTAATCTGAGAAAGTGCATCGTAGTCCGGATTGGGGTCTGCAACTCGACCCCATGAAGTCGGAATCGCTAGTAATCGTGAATCAGAATGTCACGGTGAATACGTTC…
ASV0383	Bacteria	Proteobacteria	Gammaproteobacteria	Enterobacterales	Alteromonadaceae	Alteromonas	CTACACTTGACATGCTGAGAAGTTACTAGAGATAGTTTCGTGCCTTCGGGAACTCAGACACAGGTGCTGCATGGCTGTCGTCAGCTCGTGTCGTGAGATGTTGGGTTAAGTCCCGCAACGAGCGCAACCCTTGTCCTTAGTTGCCAGCATTAGGTTGGGCACTCTAAGGAGACTGCCGGTGACAAACCGGAGGAAGGTGGGGACGACGTCAAGTCATCATGGCCCTTACGTGTAGGGCTACACACGTGCTACAATGGCATTTACAGAGGGAAGCGAGACAGTGATGTGGAGCGGACCCCTTAAAGAATGTCGTAGTCCGGATTGGAGTCTGCAACTCGACTCCATGAAGTCGGAATCGCTAGTAATCGCAGGTCAGAATACTGCGGTGAATACGTTCCA…
ASV0384	Bacteria	Proteobacteria	Alphaproteobacteria	Rhizobiales	Beijerinckiaceae	Bosea	CAGCTTTTGACATGTCCGGTTTGATCGGCAGAGATGCCTTTCTTCAGTTCGGCTGGCCGGAACACAGGTGCTGCATGGCTGTCGTCAGCTCGTGTCGTGAGATGTTGGGTTAAGTCCCGCAACGAGCGCAACCCTCGCCCTTAGTTGCCATCATTCAGTTGGGAACTCTAAGGGGACTGCCGGTGATAAGCCGCGAGGAAGGTGGGGATGACGTCAAGTCCTCATGGCCCTTACAAGCTGGGCTACACACGTGCTACAATGGCGGTGACAATGGGCAGCGAAAGGGTGACCTGGAGCTAATCCCAAAAAGCCGTCTCAGTTCAGATTGCACTCTGCAACTCGAGTGCATGAAGGTGGAATCGCTAGTAATCGTGGATCAGCATGCCACGGTGAATACGT…
ASV0385	Bacteria	Proteobacteria	Alphaproteobacteria	Rhizobiales	Beijerinckiaceae	Methylobacterium-Methylorubrum	CATCCTTTGACATGGCGTGTTACGTGGAGAGATCCACGGTCCCCTTCGGGGGCGCGCACACAGGTGCTGCATGGCTGTCGTCAGCTCGTGTCGTGAGATGTTGGGTTAAGTCCCGCAACGAGCGCAACCCACGTCCTTAGTTGCCATCATTCAGTTGGGCACTCTAGGGAGACTGCCGGTGATAAGCCGCGAGGAAGGTGTGGATGACGTCAAGTCCTCATGGCCCTTACGGGATGGGCTACACACGTGCTACAATGGCGGTGACAGTGGGACGCGAAGGAGCGATCTGGAGCAAATCCCCAAAAGCCGTCTCAGTTCGGATTGCACTCTGCAACTCGAGTGCATGAAGGCGGAATCGCTAGTAATCGTGGATCAGCATGCCACGGTGAATACGTTCCC…
ASV0386	Bacteria	Proteobacteria	Gammaproteobacteria	Burkholderiales	Neisseriaceae	Neisseria	CTGGTCTTGACATGTACGGAATCCTCCAGAGACGGAGGAGTGCCTTCGGGAGCCGTAACACAGGTGCTGCATGGCTGTCGTCAGCTCGTGTCGTGAGATGTTGGGTTAAGTCCCGCAACGAGCGCAACCCTTGTCATTAGTTGCCATCATTTAGTTGGGCACTCTAATGAGACTGCCGGTGACAAGCCGGAGGAAGGTGGGGATGACGTCAAGTCCTCATGGCCCTTATGACCAGGGCTTCACACGTCATACAATGGTCGGTACAGAGGGTAGCCAAGCCGCGAGGTGGAGCCAATCTCACAAAACCGATCGTAGTCCGGATTGCACTCTGCAACTCGAGTGCATGAAGTCGGAATCGCTAGTAATCGCAGGTCAGCATACTGCGGTGAATACGTTCCC…
ASV0387	Bacteria	Proteobacteria	Alphaproteobacteria	AT-s3-44	AT-s3-44_fa	AT-s3-44_ge	CAGCTCTTGACATGCTAGGTTTCGGGATCGAGAGATCGAGCCTTTAAGTTCGGCTGGGCCTAGTACAGGTGCTGCATGGCTGTCGTCAGCTCGTGTCGTGAGATGTTGGGTTAAGTCCCGCAACGAGCGCAACCCTCGCCCTTAGTTGCCAGCGGTCCGGCCGGGCACTCTAGGGGAACTGCCGGTGACAAGCCGGAGGAAGGCGGGGATGACGTCAAGTCCTCATGGCCCTTACGGGCTGGGCTACACACGTGCTACAATGGCGGTGACAGTGGGCTGCAAGGGGGCGACCCTGAGCAAATCTCCAAAAACCGTCTCAGTTCGGATTGCACTCTGCAACTCGGGTGCATGAAGGCGGAATCGCTAGTAATCGCGGATCAGCATGCCGCGGTGAATACG…
ASV0388	Bacteria	Proteobacteria	Gammaproteobacteria	Enterobacterales	Alteromonadaceae	Alteromonadaceae_unclassified	CTACACTTGACATGCAGAGAACTTTCCAGAGATGGATTGGTGCCTTCGGGAACTCTGACACAGGTGCTGCATGGCTGTCGTCAGCTCGTGTCGTGAGATGTTGGGTTAAGTCCCGCAACGAGCGCAACCCTTGTCCTTAGTTGCCAGCATTTAGTTGGGCACTCTAAGGAGACTGCCGGTGACAAACCGGAGGAAGGTGGGGACGACGTCAAGTCATCATGGCCCTTACGTGTAGGGCTACACACGTGCTACAATGGCAAGTACAGAGGGAAGCGAGACAGTGATGTGGAGCGGACCCCTTAAAGCTTGTCGTAGTCCGGATTGGAGTCTGCAACTCGACTCCATGAAGTCGGAATCGCTAGTAATCGCTGGTCAGCTATACAGCGGTGAATTCGTTCC…
ASV0389	Bacteria	Proteobacteria	Alphaproteobacteria	Kiloniellales	Kiloniellaceae	Tistlia	CAGCCCTTGACATCCCGGTCGCGGTCCTTGGAGACGAGGACTTTCAGTTCGGCTGGACCGGAGACAGGTGCTGCATGGCTGTCGTCAGCTCGTGTCGTGAGATGTTGGGTTAAGTCCCGCAACGAGCGCAACCCTCGCCCTTAGTTGCCATCAGGTTTGGCTGGGCACTCTAAGGGAACTGCCGGTGACAAGCCGGAGGAAGGCGGGGATGACGTCAAGTCCTCATGGCCCTTATGGGCTGGGCTACACACGTGCTACAATGGCGGTGACAATGGGCAGCGAGGTCGCAAGGCCAAGCGAATCCCCAAAAGCCGTCTCAGTTCGGATTGTCCTCTGCAACTCGAGGGCATGAAGTCGGAATCGCTAGTAATCGTGGAACAGCATGCCACGGTGAATACG…
ASV0390	Bacteria	Proteobacteria	Gammaproteobacteria	Pseudomonadales	Endozoicomonadaceae	Endozoicomonas	CTGGCCTTGACATCCTGCGAACTTCCTAGAGATAGGTTGGTGCCTTCGGGAACGCAGAGACAGGTGCTGCATGGCTGTCGTCAGCTCGTGTCGTGAGATGTTGGGTTAAGTCCCGCAACGAGCGCAACCCTTGTCCTTAGTTACCAGCACGTGATGGTGGGCACTCTGGGGAGACTGCCGGTGACAAACCGGAGGAAGGTGGGGACGACGTCAAGTCATCATGGCCCTTACGGCCAGGGCTACACACGTGCTACAATGGTGCATACAGACGGTTGCCAAGCCGCGAGGTGGAGCTAATCTGAGAAAGTGCATCGTAGTCCGGATTGGAGTCTGCAACTCGACTCCATGAAGTCGGAATCGCTAGTAATCGTGAATCAGAATGTCACGGTGAATACGTTC…
ASV0391	Bacteria	Proteobacteria	Alphaproteobacteria	Caulobacterales	Hyphomonadaceae	Henriciella	CCGCGTTTGACATGCCCTGTTTGGTTACCAGAGATGGTTTCCTTCATTTAGTTGGCAGGTGCACAGGTGCTGCATGGCTGTCGTCAGCTCGTGTCGTGAGATGTTGGGTTAAGTCCCGCAACGAGCGCAACCCTTATCCTTAGTTGCCAGCACGTCTGGGTGGGCACTCTAAGGAAACTGCCGGTGCTAAGCCGGAGGAAGGCGGGGATGACGTCAAGTCCTCATGGCCCTTACACGCGGGGCTACACACGTGCTACAATGGCAGTGACAATGGGATAATCCCCAAAAGCTGTCTCAGTTCAGATTGTCCTCTGCAACTCGAGGGCATGAAGTTGGAATCGCTAGTAATCGTGGATCAGCATGCCACGGTGAATACGTTCCCGGGCCTT
ASV0392	Bacteria	Proteobacteria	Gammaproteobacteria	Pseudomonadales	Endozoicomonadaceae	Endozoicomonas	CTGGCCTTGACATCCTGCGAACTTTCTAGAGATAGATTGGTGCCTTCGGGAACGCAGAGACAGGTGCTGTATGGCTGTCGTCAGCTCGTGTCGTGAGATGTTGGGTTAAGTCCCGCAACGAGCGCAACCCTTGTCCTCAGTTACCAGCACGTTATGGTGGGCACTCTGGGGAGACTGCCGGTGACAAACCGGAGGAAGGTGGGGACGACGTCAAGTCATCATGGCCCTTACGGCCAGGGCTACACACGTGCTACAATGGTGCATACAGACGGTTGCCAAGCCGCGAGGTGGAGCTAATCTGAGAAAGTGCATCGTAGTCCGGATTGGAGTCTGCAACTCGACTCCATGAAGTCGGAATCGCTAGTAATCGTGAATCAGAATGTCACGGTGAATACGTTC…
ASV0393	Bacteria	Spirochaetota	Spirochaetia	Spirochaetales	Spirochaetaceae	Spirochaetaceae_unclassified	CAGGGCTTGACATATACAGGCTATCCATAGAGATATGGAGTTTCCTTCGGGAACGTGTATACAGGTGTTGCATGGCTGTCGTCAGCTCGTGCCGTGAGGTGTTGGGTTAAGTCCCGCAACGAGCGCAACCCCTACTGTCTGTTGCCATCATTAAGTTGGGAACTCAGGCGGAACTGCCGGTGACAAACCGGAGGAAGGTGGGGATGAGGTCAAGTCATCATGACCCTTATGTCCTGGGCTACACACGTGCTACAATGGCCGGTACAAAGCGGTGCAAACTTGCGAAAGTATGCAAATCGCAAAAAGCTGGTCTCAGTTCGGATTGAAGTCTGAAACTCGACTTCATGAAGGTGGAATCGCTAGTAATCGCGCATCAGCATGGCGCGGTGAATACGTTCC…
ASV0394	Bacteria	Cyanobacteria	Cyanobacteriia	Cyanobacteriales	Prochloraceae	Prochloron_P1-Palau	CAGGGCTTGACATGTGGCGAATCTGGGTGAAAGCTTGGAGTGCCTTAGGGAGCGCCAACACGGGTGGTGCATGGCTGTCGTCAGCTCGTGTCGTGAGATGTTGGGTTAAGTCCCGCAACGAGCGCAACCCTCGTTTTTAGTTGCCATTTTAATGGCTCTCTAGAGAGACTGCCGGGGACAACTCGGAGGAAGGTGGGGATGACGTCAAGTCAGCATGCCCCTTACGCCCTGGGCTACACACGTACTACAATGGTTGGGACAAAGGGCAGCTACCCCGCGAGGGCAAGCGAATCTCATCAAACCCAGCCTCAGTTCAGATTGCAGGCTGCAACTCGCCTGCATGAAGTCGGAATCGCTAGTAATCGCAGGTCAGCATACTGCGGTGAATTCGTTCCCGGG…
ASV0395	Bacteria	Proteobacteria	Gammaproteobacteria	Pseudomonadales	Marinobacteraceae	Marinobacter	CTGGCCTTGACATGCAGAGAACTTTCCAGAGATGGATTGGTGCCTTCGGGAACTCTGACACAGGTGCTGCATGGCCGTCGTCAGCTCGTGTCGTGAGATGTTGGGTTAAGTCCCGTAACGAGCGCAGCCCCTATCCCTAGTTGCTAGCAGTTCGGCTGAGAACTCTAGGGAGACTGCCGGTGACAAACCGGAGGAAGGTGGGGATGACGTCAGGTCATCATGGCCCTTACGGCCAGGGCTACACACGTGCTACAATGGCGCGCACAGAGGGCTGCAAACCCGCGAGGGGGAGCCAATCTCACAAAACGCGTCGTAGTCCGGATCGCAGTCTGCAACTCGACTGCGTGAAGTCGGAATCGCTAGTAATCGTGAATCAGAATGTCACGGTGAATACGTTCC…
ASV0396	Bacteria	Proteobacteria	Alphaproteobacteria	Sphingomonadales	Sphingomonadaceae	Sphingomonas	CAGCGTTTGACATGTCCGGACGATTCCCAGAGATGGGTCTCTTCCCTTCGGGGACTGGAACACAGGTGCTGCATGGCTGTCGTCAGCTCGTGTCGTGAGATGTTGGGTTAAGTCCCGCAACGAGCGCAACCCTCGCCTCTAGTTGCCATCATTAAGTTGGGCACTTTAGAGGAACCGCCGGTGATAAGCCGGAGGAAGGTGGGGATGACGTCAAGTCCTCATGGCCCTTACGCGCTGGGCTACACACGTGCTACAATGGCAAGTACAGTGGGCAGCAAACTCGCGAGAGTGAGCTAATCTCCAAAACTTGTCTCAGTTCGGATTGTTCTCTGCAACTCGAGAGCATGAAGGCGGAATCGCTAGTAATCGCGGATCAGCATGCCGCGGTGAATACGTTCC…
ASV0397	Bacteria	Cyanobacteria	Cyanobacteriia	Synechococcales	Cyanobiaceae	Cyanobium_PCC-6307	CAGGGTTTGACATCCTGCGAATCTCTTGGAAACGAGGGAGTGCCTTCGGGAGCGCAGAGACAGGTGGTGCATGGCTGTCGTCAGCTCGTGTCGTGAGATGTTGGGTTAAGTCCCGCAACGAGCGCAACCCACGTCTTTAGTTGCCAGCATTCAGTTGGGCACTCTAGAGAGACCGCCGGTGATAAACCGGAGGAAGGTGTGGATGACGTCAAGTCATCATGCCCCTTACATCCTGGGCTACACACGTACTACAATGCTACGGACAAAGGGCAGCAAACTCGCGAGAGCTAGCAAATCCCATAAACCGTGGCTCAGTTCAGATCGTAGGCTGCAACTCGCCTACGTGAAGGAGGAATCGCTAGTAATCGCAGGTCAGCATACTGCGGTGAATACGTTCCC…
ASV0398	Bacteria	Proteobacteria	Gammaproteobacteria	Enterobacterales	Alteromonadaceae	Alteromonadaceae_unclassified	CTACACTTGACATGCAGAGAATTTTCCAGAGATGGATTAGTGCCTTCGGGAACTCTGACACAGGTGCTGCATGGCTGTCGTCAGCTCGTGTCGTGAGATGTTGGGTTAAGTCCCGCAACGAGCGCAACCCTTGTCCTTAGTTGCCAGCCTTAAGTTGGGCACTCTAAGGAGACTGCCGGTGACAAACCGGAGGAAGGTGGGGACGACGTCAAGTCATCATGGCCCTTACGTGTAGGGCTACACACGTGCTACAATGGCATTTACAGAGGGAAGCGAGACAGTGATGTGGAGCGGACCCCTTAAAGAATGTCGTAGTCCGGATTGGAGTCTGCAACTCGACTCCATGAAGTCGGAATCGCTAGTAATCGCAGGTCAGAATACTGCGGTGAATACGTTCCC…
ASV0399	Bacteria	Proteobacteria	Alphaproteobacteria	Rhizobiales	Rhizobiaceae	Rhizobiaceae_unclassified	CAGCCCTTGACATCCCGATCGCGGTTAGTGGAGACACTTTCCTTCAGTTCGGCTGGATCGGAGACAGGTGCTGCATGGCTGTCGTCAGCTCGTGTCGTGAGATGTTGGGTTAAGTCCCGCAACGAGCGCAACCCTCGCCCTTAGTTGCCCTTATTCAGTTAGGCACTCTAAGGGGACTGCCGGTGATAAGCCGAGAGGAAGGTGGGGATGACGTCAAGTCCTCATGGCCCTTACGGGCTGGGCTACACACGTGCTACAATGGTGGTGACAGTGGGCAGCGAGACCGCGAGGTCGAGCTAATCTCCAAAAGCCATCTCAGTTCGGATTGCACTCTGCAACTCGAGTGCATGAAGTTGGAATCGCTAGTAATCGCGGATCAGAATGCCGCGGTGAATACGT…
ASV0400	Bacteria	Proteobacteria	Alphaproteobacteria	Caulobacterales	Caulobacteraceae	Brevundimonas	CACCTTTTGACATGCCCGGACCGCCAGAGAGATCTGGCTTTCCCTTCGGGGACTGGGACACAGGTGCTGCATGGCTGTCGTCAGCTCGTGTCGTGAGATGTTGGGTTAAGTCCCGCAACGAGCGCAACCCTCGCCATTAGTTGCCATCATTCAGTTGGGAACTCTAATGGGACTGCCGGTGCTAAGCCGGAGGAAGGTGGGGATGACGTCAAGTCCTCATGGCCCTTACAGGGTGGGCTACACACGTGCTACAATGGCGACTACAGAGGGTTAATCCTTAAAAGTCGTCTCAGTTCGGATTGTCCTCTGCAACTCGAGGGCATGAAGTTGGAATCGCTAGTAATCGCGGATCAGCATGCCGCGGTGAATACGTTCCCGGGCCTT
ASV0401	Bacteria	Proteobacteria	Gammaproteobacteria	Pseudomonadales	Endozoicomonadaceae	Endozoicomonas	CTGGCCTTGACATCCTGCGAACTTTCTAGGGATAGATGGGTGCCTTCGGGAACGCAGAGACAGGTGCTGCATGGCTGTCGTCAGCTCGTGTCGTGAGATGTTGGGTTAAGTCCCGCAACGAGCGCAACCCTTGTCCTCAGTTACCAGCACATTATGGTGGGCACTCTGGGGAGACTGCCGGTGACAAACCGGAGGAAGGTGGGGACGACGTCAAGTCATCATGGCCCTTACGGCCAGGGCTACACACGTGCTACAATGGCGCATACAGACGGTCGCGAAGCCGCGAGGTGAAGCTAATCTGAGAAAGTGCGTCGTAGTCCGGATTGGAGTCTGCAACTCGACTCCATGAAGTCGGAATCGCTAGTAATCGTGAATCAGAATGTCACGGTGAATACGTTC…
ASV0402	Bacteria	Proteobacteria	Gammaproteobacteria	Enterobacterales	Alteromonadaceae	Aestuariibacter	CTACACTTGACATGCAGAGAACTTTCCAGAGATGGATTGGTGCCTTCGGGAACTCTGACACAGGTGCTGCATGGCTGTCGTCAGCTCGTGTCGTGAGATGTTGGGTTAAGTCCCGCAACGAGCGCAACCCTTGTCCTTAGTTGCCAGCATTTAGTTGGGCACTTTAAGGAGACTGCCGGTGACAAACCGGAGGAAGGTGGGGACGACGTCAAGTCATCATGGCCCTTACGTGTAGGGCTACACACGTGCTACAATGGCAAGTACAGAGGGAAGCGAGACAGTGATGTGGAGCGGACCCCTTAAAGCTTGTCGTAGTCCGGATTGGAGTCTGCAACTCGACTCCATGAAGTCGGAATCGCTAGTAATCGCAGGTCAGCATACTGCGGTGAATACGTTCCC…
ASV0403	Bacteria	Proteobacteria	Gammaproteobacteria	Burkholderiales	Hydrogenophilaceae	Hydrogenophilaceae_unclassified	CTACCCTTGACATGCCCCGAACCTGGGAGAGATCCTGGGGTGCCCGAAAGGGAACGGGGACACAGGTGCTGCATGGCTGTCGTCAGCTCGTGTCGTGAGATGTTGGGTTAAGTCCCGCAACGAGCGCAACCCCTGTCGATAGTTGCCATCATTTGGTTGGGCACTCTATCGAGACTGCCGGTGACAAACCGGAGGAAGGTGGGGATGACGTCAAGTCCTCATGGCCCTTATGGGTAGGGCTTCACACGTCATACAATGGTCGGTACAGAGGGTTGCCAAGCCGCGAGGCGGAGCCAATCCCAGAAAGCCGATCGTAGTCCGGATTGCAGTCTGCAACTCGACTGCATGAAGTCGGAATCGCTAGTAATCGCGGATCAGCATGCCGCGGTGAATACGTTC…
ASV0404	Bacteria	Proteobacteria	Alphaproteobacteria	Rhizobiales	Hyphomicrobiaceae	Hyphomicrobium	CAGCTCTTGACATTCACTGACCGTTTCCAGAGATGGATTCATCCTAGCAATAGGCAGTGGGACAGGTGCTGCATGGCTGTCGTCAGCTCGTGTCGTGAGATGTTGGGTTAAGTCCCGCAACGAGCGCAACCCTCGCCATTAGTTGCCATCATTAAGTTGGGCACTCTAGTGGGACTGCCGGTGATAAGCCGGAGGAAGGTGGGGATGACGTCAAGTCATCATGGCCCTTACGGGCTGGGCTACACACGTGCTACAATGGCGGTGACAATGCGCAGCCACTCAGCAATGGGGAGCTAATCGCAAAAAACCGTCTCAGTTCGGATTGGACTCTGCAACTCGAGTCCATGAAGTTGGAATCGCTAGTAATCGCGCATCAGCATGGCGCGGTGAATACGTTCC…
ASV0405	Bacteria	Firmicutes	Clostridia	Peptostreptococcales-Tissierellales	Caminicellaceae	Paramaledivibacter	CAGGACTTGACATCCCTGTGACCGGTACTTAATCGTACCTTTCCCTTCGGGGACAGAGGAGACAGGTGGTGCATGGTTGTCGTCAGCTCGTGTCGTGAGATGTTGGGTTAAGTCCCGCAACGAGCGCAACCCTTGTCTTTAGTTGCCAGCATGTAATGATGGGCACTCTAGAGAGACTGCCGGTGACAAACCGGAGGAAGGTGGGGATGACGTCAAATCATCATGCCCCTTATGTTCTGGGCTACACACGTGCTACAATGGCTGGTACAACGGGAAGCGAATGAGTAATCTGGAGCGAATCCCAAAAAGCCAGTCCCAGTTCGGATTGTGGGCTGCAACTCGCCCACATGAAGTTGGAGTTACTAGTAATCGCGGATCAGAATGTCGCGGTGAATGCGT…
ASV0406	Bacteria	Proteobacteria	Gammaproteobacteria	Pseudomonadales	SAR86_clade	SAR86_clade_ge	CTACACTTGACATACTTGGAATCTTTTGTAATGAAAGAGTGCCTTTTGGAGCCAAGATACAGGTGCTGCATGGCTGTCGTCAGCTCGTGTCGTGAGATGTTGGGTTAAGTCCCATAACGAGCGCAACCCTTACCCTTATTTGCCAGCGATTCGGTCGGGAACTATAAGGGGACTGCCGGTGATAAACCGGAGGAAGGTGAGGACGACGTCAAGTCATCATGGCCCTTACGTGTAGGGCTACACACGTGCTACAATGGGGAGTACAGATAGACGCTAAAGCGCGAGCTGGTGCTAATCTCATAAAACTCTTCGTAGTCCGGATTGCAGTCTGCAACTCGACTGCATGAAGTCGGAATCGCTAGTAATCGCGAATCAGCATGTCGCGGTGAATACGTTCTC…
ASV0407	Bacteria	Firmicutes	Bacilli	Staphylococcales	Staphylococcaceae	Staphylococcus	CAAATCTTGACATCCTTTGACCCTTCTAGAGATAGAAGTTTCCCCTTCGGGGGACAAAGTGACAGGTGGTGCATGGTTGTCGTCAGCTCGTGTCGTGAGATGTTGGGTTAAGTCCCGCAACGAGCGCAACCCTTAAGCTTAGTTGCCATCATTAAGTTGGGCACTCTAAGTTGACTGCCGGTGACAAACCGGAGGAAGGTGGGGATGACGTCAAATCATCATGCCCCTTATGATTTGGGCTACACACGTGCTACAATGGACAATACAAAGGGCAGCGAAACCGCGAGGTCAAGCAAATCCCATAAAGTTGTTCTCAGTTCGGATTGTAGTCTGCAACTCGACTACATGAAGCTGGAATCGCTAGTAATCGTAGATCAGCATGCTACGGTGAATACGTTC…
ASV0408	Bacteria	Proteobacteria	Gammaproteobacteria	Enterobacterales	Vibrionaceae	Vibrio	CTACTCTTGACATCCAGAGAAGCCAGCAGAGATGCAGGTGTGCCTTCGGGAGCTCTGAGACAGGTGCTGCATGGCTGTCGTCAGCTCGTGTTGTGAAATGTTGGGTTAAGTCCCGCAACGAGCGCAACCCTTATCCTTGTTTGCCAGCACTTCGGGTGGGAACTCCAGGGAGACTGCCGGTGATAAACCGGAGGAAGGTGGGGACGACGTCAAGTCATCATGGCCCTTACGAGTAGGGCTACACACGTGCTACAATGGCGCATACAGAGGGCAGCCAACTTGCGAAAGTGAGCGAATCCCAAAAAGTGCGTCGTAGTCCGGATTGGAGTCTGCAACTCGACTCCATGAAGTCGGAATCGCTAGTAATCGTGGATCAGAATGCCACGGTGAATACGTTCC…
ASV0409	Bacteria	Proteobacteria	Gammaproteobacteria	Burkholderiales	Methylophilaceae	Methylotenera	CTGGCCTTGACATGTACGGAACTTTCCAGAGATGGATTGGTGCCTTCGGGAACCGTAACACAGGTGCTGCATGGCTGTCGTCAGCTCGTGTCGTGAGATGTTGGGTTAAGTCCCGCAACGAGCGCAACCCTTGCCAATAATTGCCATCATTTAGTTGGGCACTTTATTGGGACTGCCGGTGACAAACCGGAGGAAGGTGGGGATGACGTCAAGTCCTCATGGCCCTTATGGCCAGGGCTTCACACGTAATACAATGGTCGGTACAGAGGGTTGCCAAGCCGCGAGGTGGAGCCAATCCCAGAAAGCCGATCGTAGTCCGGATTGTTCTCTGCAACTCGAGAGCATGAAGTCGGAATCGCTAGTAATCGCGGATCAGAATGTCGCGGTGAATACGTTCCC…
ASV0410	Bacteria	Actinobacteriota	Actinobacteria	Propionibacteriales	Propionibacteriaceae	Cutibacterium	CTGGGTTTGACATGGATCAGGAGTGCTTAGAGATGGGTGCGCCTCTTTTGGGGCTGGTTCACAGGTGGTGCATGGCTGTCGTCAGCTCGTGTCGTGAGATGTTGGGTTAAGTCCCGCAACGAGCGCAACCCTTGTTCACTGTTGCCAGCACGTTATGGTGGGGACTCAGTGGAGACTGCCGGGGTCAACTCGGAGGAAGGTGGGGATGACGTCAAGTCATCATGCCCCTTATGTCCAGGGCTTCACGCATGCTACAATGGCTGGTACAAAGAGTTGCGAGCCTGTGAGGGTGAGCGAATCTCGGAAAGCCGGTCTCAGTTCGGATTGGGGTCTGCAACTCGACCTCATGAAGTCGGAGTCGCTAGTAATCGCAGATCAGCAACGCTGCGGTGAATACGT…
ASV0411	Bacteria	Proteobacteria	Gammaproteobacteria	Burkholderiales	Oxalobacteraceae	Massilia	CTACCCTTGACATGTCAGGAATCCTGGAGAGATCCGGGAGTGCCCGAAAGGGAACCTGAACACAGGTGCTGCATGGCTGTCGTCAGCTCGTGTCGTGAGATGTTGGGTTAAGTCCCGCAACGAGCGCAACCCTTGTCATTAGTTGCTACGCAAGAGCACTCTAATGAGACTGCCGGTGACAAACCGGAGGAAGGTGGGGATGACGTCAAGTCCTCATGGCCCTTATGGGTAGGGCTTCACACGTCATACAATGGTACATACAGAGGGCCGCCAACCCGCGAGGGGGAGCTAATCCCAGAAAGTGTATCGTAGTCCGGATCGTAGTCTGCAACTCGACTACGTGAAGTTGGAATCGCTAGTAATCGCGGATCAGCATGCCGCGGTGAATACGTTCCCGGG…
ASV0412	Bacteria	Proteobacteria	Gammaproteobacteria	Pseudomonadales	Marinobacteraceae	Marinobacter	CTGGCCTTGACATGCAGAGAACTTTCCAGAGATGGATTGGTGCCTTCGGGAACTCTGACACAGGTGCTGCATGGCCGTCGTCAGCTCGTGTCGTGAGATGTTGGGTTAAGTCCCGTAACGAGCGCAACCCCTATCCCTAGTTGCTAGCAGTTCGGCTGAGAACTCTAGGGAGACTGCCGGTGACAAACCGGAGGAAGGTGGGGATGACGTCAGGTCATCATGGCCCTTACGGCCAGGGCTACACACGTGCTACAATGGTGCGCACAGAGGGCTGCAAACCCGCGAGGGGGAGCCAATCTCATAAAACGCATCGTAGTCCGGATCGCAGTCTGCAACTCGACTGCGTGAAGTCGGAATCGCTAGTAATCGTGAATCAGAATGTCACGGTGAATACGTTCC…
ASV0413	Bacteria	Firmicutes	Bacilli	Paenibacillales	Paenibacillaceae	Paenibacillus	CAAGTCTTGACATCCCTTTGAATCTGCTAGAGATAGCAGCGGCCTTCGGGACAGAGGAGACAGGTGGTGCATGGTTGTCGTCAGCTCGTGTCGTGAGATGTTGGGTTAAGTCCCGCAACGAGCGCAACCCTTGATTTTAGTTGCCAGCAGGTAAGGCTGGGCACTCTAGAATGACTGCCGGTGACAAACCGGAGGAAGGCGGGGATGACGTCAAATCATCATGCCCCTTATGACTTGGGCTACACACGTACTACAATGGCTGGTACAACGGGAAGCGAAGCCGCGAGGTGGAGCCAATCCTATAAAAGCCAGTCTCAGTTCGGATTGCAGGCTGCAACTCGCCTGCATGAAGTCGGAATTGCTAGTAATCGCGGATCAGCATGCCGCGGTGAATACGTT…
ASV0414	Bacteria	Gemmatimonadota	Longimicrobia	Longimicrobiales	Longimicrobiaceae	YC-ZSS-LKJ147	CTGGGTTTGACATCTAGTGGAAAGCCTCGTGAAAGCGGGGCCCTCCTTCGGGACTGCTAGACAGGTGCTGCATGGCTGTCGTCAGCTCGTGTCGTGAGATGTTGGGTTAAGTCCCGCAACGAGCGCAACCCCTATCTGCTGTTACCAGCGAGTCAAGTCGGGGACTCTGCAGAGACTGCCGGTGATAAACCGGAGGAAGGTGGGGACGACGTCAAGTCATCATGGTCCTTACGCCCAGGGCTACACACGTGCTACAATGGCCAGGACAAAGCGCAGCAAGGCCGCGAGGCGGAGCGAATCGCAAAAACCTGGTCCAAGTTCGGATTGCAGTCTGTAACTCGACTGCATGAAGCTGGAATCGCTAGTAATCGTGGGTCAGCTACACCACGGTGAATACGT…
ASV0415	Bacteria	Proteobacteria	Gammaproteobacteria	Pseudomonadales	Nitrincolaceae	Neptuniibacter	CAACTCTTGACATCCAGAGAAGTTACTAGAGATAGTTTCGTGCCTTCGGGAACTCTGAGACAGGTGCTGCATGGCTGTCGTCAGCTCGTGTTGTGAAATGTTGGGTTAAGTCCCGTAACGAGCGCAACCCTTGTCCTTATTTGCCAGCACTTCGGGTGGGAACTCTAAGGAGACTGCCGGTGACAAACCGGAGGAAGGTGGGGACGACGTCAAGTCATCATGGCCCTTACGAGTTGGGCTACACACGTGCTACAATGGCCGGTACAGAGGGCCGCGAACCTGCGAGGGTAAGCTAATCTCAGAAAACCGGTCGTAGTCCGGATTGGAGTCTGCAACTCGACTCCATGAAGTCGGAATCGCTAGTAATCGCGAATCAGAATGTCGCGGTGAATACGTTCC…
ASV0416	Bacteria	Proteobacteria	Alphaproteobacteria	Rhizobiales	Beijerinckiaceae	Methylobacterium-Methylorubrum	CATCCTTTGACATGGCGTGTTACTGGGAGAGATTCCAGGTCCTCTTCGGAGGCGCGCACACAGGTGCTGCATGGCTGTCGTCAGCTCGTGTCGTGAGATGTTGGGTTAAGTCCCGCAACGAGCGCAACCCACGTCCTTAGTTGCCATCATTCAGTTGGGCACTCTAGGGAGACTGCCGGTGATAAGCCGAGAGGAAGGTGTGGATGACGTCAAGTCCTCATGGCCCTTACGGGATGGGCTACACACGTGCTACAATGGCGGTGACAGAGGGATGCAAGACCGCGAGGTTTAGCCAATCCCAAAAAACCGTCTCAGTTCGGATTGCACTCTGCAACTCGGGTGCATGAAGGCGGAATCGCTAGTAATCGTGGATCAGCATGCCACGGTGAATACGTTCCC…
ASV0417	Bacteria	Bacteria_unclassified	Bacteria_unclassified	Bacteria_unclassified	Bacteria_unclassified	Bacteria_unclassified	CTGGGCTTGACATGTAGTGGACGGGTACTAGAGATAGTCCTTCTCTTCGGAGCTGCTACACAGGTGCTGCATGGCTGTCGTCAGCTCGTGTCGTGAGATGTTGGGTTAAGTCCCGCAACGAGCGCAACCCCTACCTTTAGTTGCCAGCATTAAGTTGGGCACTCTAAAGGGACCGCCTGCGTTAAGCAGGAGGAAGGTGGGGATGACGTCAAGTCCTCATGGCCCTTATGTCCAGGGCTACACACGTGCTACAATGGGTGATACAAAGGGCTGCTTAGCCGCAAGGTGAAGCGAATCCCAGAAAGTCACTCTAAGTTCGGATCGCAGTCTGCAACTCGACTGCGTGAAGGTGGAATCGCTAGTAATCGTGGATCAGCTTGCCACGGTGAATACGTTCCC…
ASV0418	Bacteria	Proteobacteria	Alphaproteobacteria	Rhizobiales	Rhizobiaceae	Rhizobiaceae_unclassified	CAGCCCTTGACATCCCGATCGCGGTTACCGGAGACGGTTTCCTTCAGTTAGGCTGGATCGGTGACAGGTGCTGCATGGCTGTCGTCAGCTCGTGTCGTGAGATGTTGGGTTAAGTCCCGCAACGAGCGCAACCCTCGCCCTTAGTTGCCAGCATTTGGTTGGGCACTCTAAGGGGACTGCCGGTGATAAGCCGAGAGGAAGGTGGGGATGACGTCAAGTCCTCATGGCCCTTACGGGCTGGGCTACACACGTGCTACAATGGTGGTGACAGTGGGCAGCGAGACCGCGAGGTCGAGCTAATCTCCAAAAACCATCTCAGTTCGGATTGCACTCTGCAACTCGAGTGCATGAAGTTGGAATCGCTAGTAATCGCGGATCAGCATGCCGCGGTGAATACGT…
ASV0419	Bacteria	Proteobacteria	Gammaproteobacteria	Enterobacterales	Idiomarinaceae	Idiomarina	CATCCCTTGACATCCAGTGAATTTTTCAGAGATGAATTAGTGCCTTCGGGAACACTGAGACAGGTGCTGCATGGCTGTCGTCAGCTCGTGTTGTGAGATGTTGGGTTAAGTCCCGCAACGAGCGCAACCCTTATCCTTAGTTGCCAGCACGTAAAGGTGGGAACTCTGGGGAGACTGCCGGTGATAAACCGGAGGAAGGTGGGGACGACGTCAAGTCATCATGGCCCTTACGGGATGGGCTACACACGTGCTACAATGGCGCATACAAAGGGCAGCAAGCCAGCGATGGTTAGCGAATCTCATAAAGTGCGTCGTAGTCCGGATTGGAGTCTGCAACTCGACTCCATGAAGTCGGAATCGCTAGTAATCGTGGATCAGAATGCCACGGTGAATACGTTC…
ASV0420	Bacteria	Proteobacteria	Gammaproteobacteria	Pseudomonadales	Marinobacteraceae	Marinobacter	CTGGCCTTGACATGCAGAGAACTTTCCAGAGATGGATTGGTGCCTTCGGGAACTCTGACACAGGTGCTGCATGGCCGTCGTCAGCTCGTGTCGTGAGATGTTGGGTTAAGTCCCGTAACGAGCGCAACCCCTATCCCTAGTTGCTAGCAGTTCGGTTGAGAACTCTAGGGAGACTGCCGGTGACAAACCGGAGGAAGGTGGGGATGACGTCAGGTCATCATGGCCCTTACGGCCAGGGCTACACACGTGCTACAATGGCGCGCACAGAGGGCTGCAAACCCGCGAGGGGGAGCCAATCTCACAAAACGCGTCGTAGTCCGGATCGCAGTCTGCAACTCGACTGCGTGAAGTCGGAATCGCTAGTAATCGTGAATCAGAATGTCACGGTGAATACGTTCC…
ASV0421	Bacteria	Proteobacteria	Gammaproteobacteria	Pseudomonadales	Pseudomonadaceae	Pseudomonas	CAGGCCTTGACATCCAATGAACTTTCCAGAGATGGATTGGTGCCTTCGGGAACATTGAGACAGGTGCTGCATGGCTGTCGTCAGCTCGTGTCGTGAGATGTTGGGTTAAGTCCCGTAACGAGCGCAACCCTTGTCCTTAGTTACCAGCACGTTATGGAGGGCACTCTAAGGAGACTGCCGGTGACAAACCGGAGGAAGGTGGGGATGACGTCAAGTCATCATGGCCCTTACGGCCTGGGCTACACACGTGCTACAATGGTCGGTACAGAGGGTTGCCAAGCCGCGAGGTGGAGCTAATCCCATAAAACCGATCGTAGTCCGGATCGCAGTCTGCAACTCGACTGCGTGAAGTCGGAATCGCTAGTAATCGCGAATCAGAATGTCACGGTGAATACGTTC…
ASV0422	Bacteria	Proteobacteria	Alphaproteobacteria	SAR11_clade	Clade_I	Clade_Ia	AACACTTGACATGTTCGTCGCGACTTTAAGAGATTAAAGTTTTCGGTTCGGCCGGACGAAACACAGGTGCTGCATGGCTGTCGTCAGCTCGTGTCGTGAGATGTTGGGTTAAGTCCCGCAACGAGCGCAACCCTCACTTTTAGTTGCCATCATTTAGTTGGGCACTCTGAAAGAACTGCCAGTGATAAGCTGGAGGAAGGTGGGGATGACGTCAAGTCCTCATGGCCCTTACGTGTTGGGCTACACACGTGCTACAATGGTATCTACAACAGGAAGCAAGACGGCGACGTTAAGCAAATCCTTAAAAGATACCTCAGTTCGGATTGCACTCTGCAACTCGAGTGCATGAAGCTGGAATTACTAGTAATCGTGGATCAGCGTGCCACGGTGAATGCGTTC…
ASV0423	Bacteria	Proteobacteria	Gammaproteobacteria	Gammaproteobacteria_unclassified	Gammaproteobacteria_unclassified	Gammaproteobacteria_unclassified	CTACTCTTGACATCTGCAGCAGATCTTGTAATGAGATTGTGCCTTCGGGAACTGCATGACAGGTGCTGCATGGCTGTCGTCAGCTCGTGTTGTGAAATGTTGGGTTAAGTTCCGCAACGAGCGCAACCCTAATTGCTAATTGCCATCAGTTCGGCTGGGAACTTTAGCAAGACTGCCGGTGATAAACCGTGAGGAAGGTTGGGATGACGTCAAGTCATCATGGCTCTTACGAGTAGGGCTACACACGTGCTACAATGGGAAGTACAAAGGGTAACAAAGCCGCGAGGTCTAGTCAACCCCAAAAAGCTTCTCCTAGTCCGGATTGCAGTCTGCAACTCGACTGCATGAAGTCGGAATCGCTAGTAATCGCGAATCAGAATGTCGCGGTGAATACGTTCT…
ASV0424	Bacteria	Actinobacteriota	Actinobacteria	Micrococcales	Micrococcaceae	Kocuria	CAAGGCTTGACATACACCGGATCGGCTCAGAGATGGGTTTTCCTCCTTGTGGGGCTGGTGTACAGGTGGTGCATGGTTGTCGTCAGCTCGTGTCGTGAGATGTTGGGTTAAGTCCCGCAACGAGCGCAACCCTCGTTCTATGTTGCCAGCACGTGATGGTGGGGACTCATAGGAGACTGCCGGGGTCAACTCGGAGGAAGGTGGGGATGACGTCAAATCATCATGCCCCTTATGTCTTGGGCTTCACGCATGCTACAATGGCCAGTACAATGGGTTGCGATACCGTGAGGTGGAGCTAATCCCAAAAAGCTGGTCTCAGTTCGGATCGTGGTCTGCAACTCGACCACGTGAAGTCGGAGTCGCTAGTAATCGCAGATCAGCAACGCTGCGGTGAATACG…
ASV0425	Bacteria	Actinobacteriota	Actinobacteria	Propionibacteriales	Propionibacteriaceae	Aestuariimicrobium	CTGGGTTTGACATGTACCGGAAACATCCAGAGATGGGTGCCCCCTTTGTGGTCGGTACACAGGTGGTGCATGGCTGTCGTCAGCTCGTGTCGTGAGATGTTGGGTTAAGTCCCGCAACGAGCGCAACCCTCGTCCTATGTTGCCAGCGGGTAATGCCGGGGACTCATGGGAGACCGCCGGGGCCAACTCGGAGGAAGGTGGGGATGAGGTCAAGTCATCATGCCCCTTATGTCCAGGGCTTCACGCATGCTACAATGGCTGGTACAAAGGGCTGCGATGCAGTAATGTTGAGCGAATCCCAAAAAGCCAGTCTCAGTTCGGATTGGGGTCTGCAACTCGACCCCATGAAGTCGGAGTCGCTAGTAATCGCAGATCAGCAACGCTGCGGTGAATACGTTC…
ASV0426	Bacteria	Firmicutes	Bacilli	Staphylococcales	Staphylococcaceae	Staphylococcus	CAAATCTTGACATCCTTTGACCCTTCTAGAGATAGAAGTTTCCCCTTCGGGGGACAAAGTGACAGGTGGTGCATGGTTGTCGTCAGCTCGTGTCGTGAGATGTTGGGTTAAGTCCCGCAACGAGCGCAACCCTTAAGCTTAGTTGCCATCATTAAGTTGGGCACTCTAAGTTGACTGCCGGTGACAAACCGGAGGAAGGTGGGGATGACGTCAAATCATCATGCCCCTTATGATTTGGGCTACACACGTGCTACAATGGACAATACAAAGGGTAGCGAAACCGCGAGGTCAAGCAAATCCCATAAAGTTGTTCTCAGTTCGGATTGTAGTCTGCAACTCGACTACATGAAGCTGGAATCGCTAGTAATCGTAGATCAGCATGCTACGGTGAATACGTTC…
ASV0427	Bacteria	Verrucomicrobiota	Chlamydiae	Chlamydiales	Chlamydiaceae	uncultured	CTAGGCTTGACATGTACCGGACAGCTACAGAGATGTAGTCTTCTTCGGACCGGTACACAGGTGCTGCATGGCTGTCGTCAGCTCGTGCCGTGAGGTGTTGGGTTAAGTCCCGCAACGAGCGAAACCCTTATCATTAGTTACCAGCATTTCGGATGGGGACTCTAGTGAGACTGCCTGGGTTAACCAGGAGGAAGGTGAGGATGATGTCAAGTCAGCATGGCCCTTATGCCTAGGGCTACACACGTGCTACAATGGTCGATACAAAAGGTTGCGAAGCCGAAAGGTAGTGCTAATCCTATAAAATCGATCTCAGTTCAGATTGTAGTCTGCAACTCGACTACATGAAGTTGGAATTGCTAGTAATGGCGTGTCAGCTATAACGCCGTGAATACGTTCTCG…
ASV0428	Bacteria	Proteobacteria	Alphaproteobacteria	Rhodobacterales	Rhodobacteraceae	Rhodobacteraceae_unclassified	CAACCCTTGACATCCCGGGACCGCGCCAGAGATGGCGTTTTCACTTCGGTGACTCGGTGACAGGTGCTGCATGGCTGTCGTCAGCTCGTGTCGTGAGATGTTCGGTTAAGTCCGGCAACGAGCGCAACCCACATCCTTAGTTGCCAGCAGTTCGGCTGGGCACTCTAAGGAAACTGCCCGTGATAAGCGGGAGGAAGGTGTGGATGACGTCAAGTCCTCATGGCCCTTACGGGTTGGGCTACACACGTGCTACAATGGTAATGACAATGGGTTAATCCCAAAAAGTTATCTCAGTTCGGATTGGGGTCTGCAACTCGACCCCATGAAGTCGGAATCGCTAGTAATCGCGTAACAGCATGACGCGGTGAATACGTTCCCGGGCCTT
ASV0429	Bacteria	Proteobacteria	Gammaproteobacteria	Burkholderiales	Oxalobacteraceae	Massilia	CTACCCTTGACATGTCAGGAACCTCCGAGAGATTGGAGGGTGCCCGAAAGGGAGCCTGAACACAGGTGCTGCATGGCTGTCGTCAGCTCGTGTCGTGAGATGTTGGGTTAAGTCCCGCAACGAGCGCAACCCTTGTCATTAGTTGCTACGAAAGGGCACTCTAATGAGACTGCCGGTGACAAACCGGAGGAAGGTGGGGATGACGTCAAGTCCTCATGGCCCTTATGGGTAGGGCTTCACACGTCATACAATGGTACATACAGAGGGCCGCCAACCCGCGAGGGGGAGCTAATCCCAGAAAGTGTATCGTAGTCCGGATCGCAGTCTGCAACTCGACTGCGTGAAGTTGGAATCGCTAGTAATCGCGGATCAGCATGCCGCGGTGAATACGTTCCCGGG…
ASV0430	Bacteria	Proteobacteria	Gammaproteobacteria	Pseudomonadales	Saccharospirillaceae	Saccharospirillaceae_unclassified	CTGGCCTTGACATCCAGTGAACCTTCCAGAGATGGATTGGTGCCTTCGGGAACACTGAGACAGGTGCTGCATGGCTGTCGTCAGCTCGTGTTGTGAAATGTTGGGTTAAGTCCCGTAACGAGCGCAACCCTTGTCCTTAGTTGCCATCATTTAGTTGGGGACTCTAAGGAGACTGCCGGTGACAAACCGGAGGGAGGCGGGGACGACGTCAAGTCATCATGGCCCTTACGAGTAGGGCTACACACGTGCTACAATGGCCGGTACAGACGGTTGCCAAGTCGCGAGACGGAGCTAATCTGAAAAAGCCGGTCGTAGTCCGGATTGGAGTCTGCAACTCGACTCCATGAAGTCGGAATCGCTAGTAATCGCGAATCAGAATGTCGCGGTGAATACGTTCCC…
ASV0431	Bacteria	Firmicutes	Clostridia	Peptostreptococcales-Tissierellales	Family_XI	Finegoldia	CAGGGCTTGACATGTGGGTGAAAGGTATAGAGATATACCCCTCTCTTTATGAGACATCCATACAGGTGGTGCATGGTTGTCGTCAGCTCGTGTCGTGAGATGTTGGGTTAAGTCCCGCAACGAGCGCAACCCCTATACTTAGTTACCAGCGGGTAATGCCGGGGACTCTAAGTAGACTGCCGATGACAAATCGGAGGAAGGTGGGGATGACGTCAAATCATCATGCCCTTTATGTCCTGGGCTACACACGTGCTACAATGGTTGGTACAGAGGGAAGCTATATAGTGATATAATGCAAAACTCCAAAGCCAATCCCAGTTCGGATTGTAGGCTGCAACTCGCCTACATGAAGTCGGAGTTGCTAGTAATCGCGGATCAGAATGTCGCGGTGAATGCGTT…
ASV0432	Bacteria	Proteobacteria	Gammaproteobacteria	Pseudomonadales	Endozoicomonadaceae	Endozoicomonas	CTGGCCTTGACATCCTGCGAACTTTCTAGAGATAGATGGGTGCCTTCGGGAACGCAGTGACAGGTGCTGCATGGCTGTCGTCAGCTCGTGTCGTGAGATGTTGGGTTAAGTCCCGCAACGAGCGCAACCCTTGTCCTCAGTTACCAGCACGTTATGGTGGGCACTCTGGGGAGACTGCCGGTGACAAACCGGAGGAAGGTGGGGATGACGTCAAGTCATCATGGCCCTTACGGCCAGGGCTACACACGTGCTACAATGGTGCATACAGACGGTTGCCAAGCCGCGAGGTGGAGCTAATCTGAGAAAGTGCATCGTAGTCCGGATTGGAGTCTGCAACTCGACTCCATGAAGTCGGAATCGCTAGTAATCGTGAATCAGAATGTCACGGTGAATACGTTC…
ASV0433	Bacteria	Proteobacteria	Gammaproteobacteria	Enterobacterales	Alteromonadaceae	Alteromonas	CTACACTTGACATGCAGAGAACTTTCCAGAGATGGATTGGTGCCTTCGGGAACTCTGACACAGGTGCTGCATGGCTGTCGTCAGCTCGTGTCGTGAGATGTTGGGTTAAGTCCCGCAACGAGCGCAACCCTTGTCCTTAGTTGCCAGCATTCAGTTGGGCACTCTAAGGAGACTGCCGGTGACAAACCGGAGGAAGGTGGGGACGACGTCAAGTCATCATGGCCCTTACGTGTAGGGCTACACACGTGCTACAATGGCATTTACAGAGGGAAGCGAGACAGTGATGTGGAGCGGACCCCTTAAAGAATGTCGTAGTCCGGATTGGAGTCTGCAACTCGACTCCATGAAGTCGGAATCGCTAGTAATCGCAGGTCAGAATACTGCGGTGAATACGTTCCC…
ASV0434	Bacteria	Actinobacteriota	Actinobacteria	Micrococcales	Dermacoccaceae	Dermacoccus	CAAGGCTTGACATACACCGGAATCATGCAGAGATGTGTGCGTCTTCGGACTGGTGTACAGGTGGTGCATGGTTGTCGTCAGCTCGTGTCGTGAGATGTTGGGTTAAGTCCCGCAACGAGCGCAACCCTCGTTCCATGTTGCCAGCACTTCGGGTGGGGACTCATGGGAGACTGCCGGGGTCAACTCGGAGGAAGGTGGGGATGACGTCAAATCATCATGCCCCTTATGTCTTGGGCTTCACGCATGCTACAATGGCCGGTACAGAGGGTTGCGAAACCGTGAGGTGGAGCTAATCCCAAAAAACCGGTCTCAGTTCGGATTGGGGTCTGCAACTCGACCCCATGAAGTCGGAGTCGCTAGTAATCGCAGATCAGCAACGCTGCGGTGAATACGTTCCCG…
ASV0435	Bacteria	Proteobacteria	Alphaproteobacteria	Rhodobacterales	Rhodobacteraceae	Rhodobacteraceae_unclassified	CAACCCTTGACATCCCAGGACCGCCGGAGAGATTCGGTTTTCTCGTAAGAGACCTGGAGACAGGTGCTGCATGGCTGTCGTCAGCTCGTGTCGTGAGATGTTCGGTTAAGTCCGGCAACGAGCGCAACCCACATCCTTAGTTGCCAGCATTCAGTTGGGCACTCTAAGGAAACTGCCCGTGATAAGCGGGAGGAAGGTGTGGATGACGTCAAGTCCTCATGGCCCTTACGGGTTGGGCTACACACGTGCTACAATGGCAGTGACAATGGGTTAATCTCCAAAAGCTGTCTCAGTTCGGATTGGGGTCTGCAACTCGACCCCATGAAGTCGGAATCGCTAGTAATCGCGTAACAGCATGACGCGGTGAATACGTTCCCGGGCCTT
ASV0436	Bacteria	Proteobacteria	Alphaproteobacteria	Puniceispirillales	EF100-94H03	EF100-94H03_ge	CAGCCCTTGACATCCCGGTCGCGGTTTCCAGAGATGGATCCCTTCAGTTCGGCTGGACCGGTGACAGGTGCTGTATGGCTGTCGTCAGCTCGTGTCGTGAGATGTTGGGTTAAGTCCCGCAACGAGCGCAACCCTCACCTTCAGTTGCCAGCAGTACGGCTGGGCACTCTGGAGGAACTGCCGGTGACAAGCCGGAGGAAGGCGGGGATGACGTCAAGTCCTCATGGCCCTTACGGGCTGGGCTACACACGTGCTACAATGGTGAATACAGTGGGATGCAAGACCGCAAGGTGGAGCCAATCCCCAAAATTCATCTCAGTTCGGATTGTCCTCTGCAACTCGAGGGCATGAAGTCGGAATCGCTAGTAATCGTGGATCAGCATGCCACGGTGAATACGT…
ASV0437	Bacteria	Proteobacteria	Alphaproteobacteria	Alphaproteobacteria_unclassified	Alphaproteobacteria_unclassified	Alphaproteobacteria_unclassified	CTACCCTTGACATAGTAGTCGCGAGTCACAGAGATGAGACTCTTCAGTTCGGCTGGACTACATACAGGTGCTGCATGGCTGTCGTCAGCTCGTGTCGTGAGATGTTGGGTTAAGTCCCGCAACGAGCGCAACCCTCATCACTAGTTGCCAACAGGTAAAGCTGGGAACTTTAGTGAAACCGCCGGTGATAAATCGGAGGAAGGTGGGGATGACGTCAAGTCCTCATGGCCCTTATGGGTAGGGCTACACACGTGCTACAATGGTGGTGACAATGGGAAGCAAAAGATCAATCTGGAGCAAATCCTAAAAATCCATCTCAGTTCGGATTGTCCTCTGCAACTCGAGGGCATGAAGTTGGAATCGCTAGTAATCGTAGATCAGCATGCTACGGTGAATACG…
ASV0438	Bacteria	Firmicutes	Bacilli	Paenibacillales	Paenibacillaceae	Paenibacillaceae_unclassified	CAGGTCTTGACATCCCCCTGACGGGCGCAGAGATGCGCCGTTCCTTCGGGACAGGGGAGACAGGTGGTGCATGGTTGTCGTCAGCTCGTGTCGTGAGATGTTGGGTTAAGTCCCGCAACGAGCGCAACCCTTGATCTTTGTTGCCAGCACGTAAAGGTGGGCACTCTAAGATGACTGCCGGTGACAAACCGGAGGAAGGTGGGGATGACGTCAAATCATCATGCCCCTTATGACCTGGGCTACACACGTACTACAATGGTCGGTACAGAGGGCAGCGAGGCCGCGAGGCGGAGCGAATCTCAGAAAGCCGATCTCAGTTCGGATTGCAGGCTGCAACTCGCCTGCATGAAGCCGGAATTGCTAGTAATCGCGGATCAGCATGCCGCGGTGAATACGTTC…
ASV0439	Bacteria	Proteobacteria	Gammaproteobacteria	Pseudomonadales	Endozoicomonadaceae	Endozoicomonas	CTGGCCTTGACATCCTGCGAACTTTCTAGAGATAGATTGGTGCCTTCGGGAACGCAGAGACAGGTGCTGCATGGCTGTCGTCAGCTCGTGTCGTGAGATGTTGGGTTAAGTCCCGCAACGAGCGCAAGCCTTGTCCTCAGTTACCAGCACGTTATGGTGGGCACTCTGGGGAGACTGCCGGTGACAAACCGGAGGAAGGTGGGGACGACGTCAAGTCATCATGGCCCTTACGGCCAGGGCTACACACGTGCTACAATGGTGCATACAGACGGTTGCCAAGCCGCGAGGTGGAGCTAATCTGGGAAAGTGCATCGTAGTCCGGATTGGAGTCTGCAACTCGACTCCATGAAGTCGGAATCGCTAGTAATCGTGAATCAGAATGTCACGGTGAATACGTTC…
ASV0440	Bacteria	Firmicutes	Bacilli	Staphylococcales	Staphylococcaceae	Staphylococcus	CAAATCTTGACATCCTTTGACCCTTCTAGAGATAGAAGTTTCCCCTTCGGGGGACAAAGTGACAGGTGGTGCATGGTTGTCGTCAGCTCGTGTCGTGAGATGTTGGGTTAAGTCCCGCAACGAGCGCAACCCTTAAGCTTAGTTGCCATCATTAAGTTGGGCACTCTAAGTTGACTGCCGGTGACAAACCGGAGGAAGGTGGGGATGACGTCAAATCATCATGCCCCTTATGATTTGGGCTACACACGTGCTACAATGGACAATACAAAGGGCAGCGAAACCGCGAGGTCAAGCAAATCCCATAAAGTTGTTCTCAGTTCGGATTGTAGTCTGCAACTCGACTACATGAAGCTGGAATCGCTAGTAATTGTAGATCAGCATGCTACGGTGAATACGTTC…
ASV0441	Bacteria	Proteobacteria	Gammaproteobacteria	Pseudomonadales	Endozoicomonadaceae	Endozoicomonas	CTGGCCTTGACATCCTGCGAACTTTCTAGAGATAGATTGGTGCCTTCGGGAGCGCAGAGACAGGTGCTGCATGGCTGTCGTCAGCTCGTGTTGTGGAATGTTGGGTTAAGTCCCGTAACGAGCGCAACCCCTGTCCTTAGTTACCAGCACGTTATGGTGGGCACTCTAGGGAGACTGCCGGTGACAAACCGGAGGAAGGTGGGGATGACGTCAAGTCATCATGGCCCTTACGGCCAGGGCTACACACGTGCTACAATGGGGCGTACAAACGGTTGCGAAGCAGCAATGTGAAGCTAATCTGAGAAAACGCCTCGTAGTCCGGATTGGGGTCTGCAACTCGACCCCATGAAGTCGGAATCGCTAGTAATCGCAAATCAGAATGTTGCGGTGAATACGTTC…
ASV0442	Bacteria	Proteobacteria	Gammaproteobacteria	Enterobacterales	Alteromonadaceae	Alteromonadaceae_unclassified	CTACACTTGACATGCAGAGAATTTTCCAGAGATGGATTAGTGCCTTCGGGAACTCTGACACAGGTGCTGCATGGCTGTCGTCAGCTCGTGTCGTGAGATGTTGGGTTAAGTCCCGCAACGAGCGCAACCCTTGTCCTTAGTTGCCAGCATTCAGTTGGGCACTCTAAGGAGACTGCCGGTGACAAACCGGAGGAAGGTGGGGACGACGTCAAGTCATCATGGCCCTTACGTGTAGGGCTACACACGTGCTACAATGGCATTTACAGAGGGAAGCGAGACAGTGATGTGGAGCGGACCCCTTAAAGAATGTCGTAGTCCGGATTGGAGTCTGCAACTCGACTCCATGAAGTCGGAATCGCTAGTAATCGCAGGTCAGAATACTGCGGTGAATACGTTCCC…
ASV0443	Bacteria	Proteobacteria	Gammaproteobacteria	Enterobacterales	Alteromonadaceae	Alteromonadaceae_unclassified	CTACACTTGACATGCAGAGAACTTTCCAGAGATGGATTGGTGCCTTCGGGAACTCTGACACAGGTGCTGCATGGCTGTCGTCAGCTCGTGTCGTGAGATGTTGGGTTAAGTCCCGCAACGAGCGCAACCCTCGTCCTTAGTTGCCAGCATTTAGTTGGGCACTCTAAGGAGACTGCCGGTGACAAACCGGAGGAAGGTGGGGACGACGTCAAGTCATCATGGCCCTTACGTGTAGGGCTACACACGTGCTACAATGGCAAGTACAGAGGGAAGCGAGACAGTGATGTGGAGCGGACCCCTTAAAGAATGTCGTAGTCCGGATTGGAGTCTGCAACTCGACTCCATGAAGTCGGAATCGCTAGTAATCGCAGGTCAGAATACTGCGGTGAATACGTTCCC…
ASV0444	Bacteria	Proteobacteria	Gammaproteobacteria	Pseudomonadales	Moraxellaceae	Acinetobacter	CTGGCCTTGACATACAGAGAACTTTCCAGAGATGGATTGGTGCCTTCGGGAACTCTGATACAGGTGCTGCATGGCTGTCGTCAGCTCGTGTCGTGAGATGTTGGGTTAAGTCCCGCAACGAGCGCAACCCTTTTCCTTATTTGCCAGCACTTCGGGTGGGAACTTTAAGGATACTGCCAGTGACAAACTGGAGGAAGGCGGGGACGACGTCAAGTCATCATGGCCCTTACGGCCAGGGCTACACACGTGCTACAATGGTCGGTACAAAGGGTTGCTACACAGCGATGTGATGCTAATCTCAAAAAGCCGATCGTAGTCCGGATTGGAGTCTGCAACTCGACTCCATGAAGTCGGAATCGCTAGTAATCGCGGATCAGAATGCCGCGGTGAATACGTTCC…
ASV0445	Bacteria	Proteobacteria	Gammaproteobacteria	Pseudomonadales	Endozoicomonadaceae	Endozoicomonas	CTGGCCTTGACATCCTGCGAACTTTCTAGAGATAGATTGGTGCCTTCGGGAACGCAGAGACAGGTGCTGCATGGCTGTCGTCAGCTCGTGTCGTGAGATGTTGGGTTAAGTCCCGCAACGAGCGCAACCCTTGTCCTCAGTTACCAGCACGTGATGGTGGGCACTCTGGGGAGACTGCCGGTGACAAACCGGAGGAAGGTGGGGACGACGTCAAGTCATCATGGCCCTTACGGCCAGGGCTACACACGTGCTACAATGGTGCATACAGACGGTTGCCAAGCCGCGAGGTGGAGCTAATCTGAGAAAGTGCATCGTAGTCCGGATTGGAGTCTGCAACTCGACTCCACGAAGTCGGAATCGCTAGTAATCGTGAATCAGAATGTCACGGTGAATACGTTC…
ASV0446	Bacteria	Proteobacteria	Gammaproteobacteria	Enterobacterales	Alteromonadaceae	Alteromonas	CTACACTTGACATGCTGAGAAGTTACTAGAGATAGTTTCGTGCCTTCGGGAACTCAGACACAGGTGCTGCATGGCTGCCGTCAGCTCGTGTCGTGAGATGTTGGGTTAAGTCCCGCAACGAGCGCAACCCTTGTCCTTAGTTGCCAGCATTAGGTTGGGCACTCTAAGGAGACTGCCGGTGACAAACCGGAGGAAGGTGGGGACGACGTCAAGTCATCATGGCCCTTACGTGTAGGGCTACACACGTGCTACAATGGCATTTACAGAGGGAAGCGAGACAGTGATGTGGAGCGGACCCCTTAAAGAATGTCGTAGTCCGGATTGGAGTCTGCAACTCGACTCCATGAAGTCGGGATCGCTAGTAATCGCAGGTCAGAATACTGCGGTGAATACGTTCCC…
ASV0447	Bacteria	Bacteroidota	Bacteroidia	Flavobacteriales	Flavobacteriaceae	Winogradskyella	CAGGGCTTAAATGTAAGTTGCATGATCTAGAGATAGATCTTTCTTCGGACTACTTACAAGGTGCTGCATGGTTGTCGTCAGCTCGTGCCGTGAGGTGTCAGGTTAAGTCCTATAACGAGCGCAACCCCTGTTGTTAGTTGCCAGCATGTAAAGATGGGAACCCTAGCAAGACTGCCGGTGCAAACCGCGAGGAAGGTGGGGATGACGTCAAATCATCACGGCCCTTACGTCCTGGGCTACACACGTGCTACAATGGTATAGACAATGAGCAGCCACTTCGCGAGAAGGAGCGAATCTACAAACTATATCTCAGTTCGGATCGGAGTCTGCAACTCGACTCCGGGAAGCTGGAATCGCTAGTAATCGGATATCAGCCATGATCCGGTGAATACGTTCCCG…
ASV0448	Bacteria	Proteobacteria	Alphaproteobacteria	Rhodospirillales	Magnetospiraceae	Magnetospira	CAGCCCTTGACATGGGGATCGCGGATAGCAGAGATGCTTTCTTTCAGTTCGGCTGGATCCCACACAGGTGCTGCATGGCTGTCGTCAGCTCGTGTCGTGAGATGTTGGGTTAAGTCCCGCAACGAGCGCAACCCTCGCCCTTAGTTGCCATCGGTTCGGCCGGGCACTCTAGGGGAACTGCCGGTGACAAGCCGGAGGAAGGTGGGGATGACGTCAAGTCCTCATGGCCCTTACGGGCTGGGCTACACACGTGCTACAATGGCGGTAACAGTGGGCGGCGACCTCGCGAGAGTGAGCCAATCCCCAAAAGCCGTCTCAGTTCGGATTGCACTCTGCAACTCGAGTGCATGAAGTTGGAATCGCTAGTAATCGCAGATCAGCATGCTGCGGTGAATACGT…
ASV0449	Bacteria	Bacteroidota	Bacteroidia	Cytophagales	Microscillaceae	uncultured	CTGGGCTAGAATGCCCTTGACACTTTCAGAGATGAGAGGTTCCGCAAGGACAAGGAGCAAGGTGCTGCATGGCTGTCGTCAGCTCGTGCCGTGAGGTGTTGGGTTAAGTCCCGCAACGAGCGCAACCCCTATTTTTAGTTGCCAGCACGTAATGGTGGGGACTCTAGAAAGACTGCCTACGCAAGTAGAGAGGAAGGAGGGGACGACGTCAAGTCATCATGGCCCTTACGCCCAGGGCTACACACGTGCTACAATGGCGTATACAGAGTGTTGCAAGCTAGTGATAGCAAGCCAATCACAAAAAGTACGTCTCAGTTCGGATTGCAGGCTGCAACTCGCCTGCATGAAGTTGGAATCGCTAGTAATCGCGTATCAGCAATGACGCGGTGAATACGTTCC…
ASV0450	Bacteria	Dadabacteria	Dadabacteriia	Dadabacteriales	Dadabacteriales_fa	Dadabacteriales_ge	CAGGGTTTGACATGCTAACTTAAGCCTATGTGAAAGCATTTGGTGGTGTAGAGCTTGTCTTTATACAGTTAGTGCAGGTGCTGCATGGCTGTCGTCAGCTCGTGCCGTGAGGTGTCCGGTTAAGTCCGGTAACGAGCGCAACCCCTATGTTTAGTTGCCAGCACTTAAGGTGGGAACTCTAAAGAGACTGCCGGTGACAAACCGGAGGAAGGTGGGGATGACGTCAAGTCATCATGGCCCTTATGTCCTGGGCTACACACATGCTACAATGGTTGATACAATGGGTCGCTAAGCCGAGAGGTGGAGCCAATCCCATCAAAGTCAATCTCAGTTCGGATTGCAGGCTGAAACTCGCCTGCATGAAGTTGGAATCGCTAGTAATCGTGGGTCAGCAATACC…
ASV0451	Bacteria	Proteobacteria	Gammaproteobacteria	Pseudomonadales	Endozoicomonadaceae	Endozoicomonas	CTGGCCTTGACATCCTGCGAACCTTTTAGAGATAGAAGGGTGCCTTCGGGAACGCAGAGACAGGTGCTGCATGGCTGTCGTCAGCTCGTGTCGTGAGATGTTGGGTTAAGTCCCGCAACGAGCGCAACCCTTGTCCTCAGTTACCAGCACGTCATGGTGGGCACTCTGGGGAGACTGCCGGTGACAAACCGGAGGAAGGTGGGGACGACGTCAAGTCATCATGGCCCTTACGGCCAGGGCTACACACGTGCTACAATGGTGCATACAGACGGTTGCGAAGCCGCGAGGTGGAGCTAATCTGAGAAAGTGCATCGTAGTCCGGATTGGAGTCTGCAACTCGACTCCATGAAGTCGGAATCGCTAGTAATCGTGAATCAGAATGTCACGGTGAATACGTTC…
ASV0452	Bacteria	Proteobacteria	Alphaproteobacteria	Alphaproteobacteria_unclassified	Alphaproteobacteria_unclassified	Alphaproteobacteria_unclassified	CAGCTCTTGACATCCTGGCTTCGATCACTAGAGATAGAGATTTTCAGTTCGGCTGGGTCAGTGACAGGTGCTGCATGGCTGTCGTCAGCTCGTGTCGTGAGATGTTATGTTAAGTCATTTAACGAGCGCAACCCTTGCCCTTAGTTACCAGCGGCTCGGCCGGGCACACTAGGGGGACTGCCGATGTAAATCGGAGGAAGGTGAGGATGACGTCAAGTCATCATGGCCCTTATGGGCTGGGCTACACACGTGCTACAATGGCGACCACAATAAGACAATCTCTAAAAGTCGTCTCAGTCCGGATTGCCTTCTGAAACTCGAAGGCATGAAGTTGGAATCGCTAGTAATCGCAGATCAGCATGCTGCGGTGAATACGTTCCCGGGTCTT
ASV0453	Bacteria	Proteobacteria	Gammaproteobacteria	Nitrosococcales	Methylophagaceae	Methylophaga	CTGGCCTTGACATGTACGGAAGGCTTTAGAGATAGAGCTGTGCTTTCGGGAACCGTAACACAGGTGCTGCATGGCTGTCGTCAGCTCGTGTCGTGAGATGTTGGGTTAAGTCCCGCAACGAGCGCAACCCCTGTCCTTAGTTGCCATCATTAAGTTGGGCACTCTAAGGAGACTGCCGGTGACAAACCGGAGGAAGGTGGGGATGACGTCAAGTCATCATGGCCCTTATGGCCAGGGCTACACACGTGCTACAATGGCTAGTACAAAGGGTTGCCAACTCGCGAGAGTGCGCTAATCCCATAAAGCTAGTCGTAGTCCGGATCGGAGTCTGCAACTCGACTCCGTGAAGTCGGAATCGCTAGTAATCGCAGATCAGAATGCTGCGGTGAATACGTTCCC…
ASV0454	Bacteria	Proteobacteria	Gammaproteobacteria	Pseudomonadales	Endozoicomonadaceae	Endozoicomonas	CTGGCCTTGACATCCTGCGAACTTTCTAGAGATAGATTGGTGCCTTCGGGAGCGCAGTGACAGGTGCTGCATGGCTGTCGTCAGCTCGTGTCGTGAGATGTTGGGTTAAGTCCCGCAACGAGCGCAACCCTTGTCCTCAGTTACCAGCACGTTATGGTGGGCACTCTGGGGAGACTGCCGGTGACAAACCGGAGGAAGGTGGGGACGACGTCAAGTCATCATGGCCCTTACGGCCAGGGCTACACACGTGCTACAATGGTGCATACAGACGGTTGCCAAGCTGTGAAGTGGAGCTAATCTGAGAAAGTGCATCGTAGTCCGGATTGGAGTCTGCAACTCGACTCCATGAAGTCGGAATCGCTAGTAATCGTGAATCAGAATGTCACGGTGAATACGTTC…
ASV0455	Bacteria	Actinobacteriota	Actinobacteria	Corynebacteriales	Corynebacteriaceae	Corynebacterium	CTGGGCTTGACATACACCGGATCGGGCTAGAGATAGTCTTTCCCTTTGTGGCTGGTGTACAGGTGGTGCATGGTTGTCGTCAGCTCGTGTCGTGAGATGTTGGGTTAAGTCCCGCAACGAGCGCAACCCTTGTCTTATGTTGCCAGCATTTGGTTGGGGACTCATGAGAGACTGCCGGGGTCAACTCGGAGGAAGGTGGGGATGACGTCAAATCATCATGCCCCTTATGTCCAGGGCTTCACACATGCTACAATGGTCGGTACAACGCGCAGCGACACTGTGAGGTGGAGCGAATCGCTGAAAGCCGGCCTTAGTTCGGATTGGGGTCTGCAACTCGACCCCATGAAGTCGGAGTCGCTAGTAATCGCAGATCAGCAACGCTGCGGTGAATACGTTCCC…
ASV0456	Bacteria	Cyanobacteria	Cyanobacteriia	Cyanobacteriales	Prochloraceae	Prochloron_P1-Palau	CAGGGCTTGACACGTGGCGAATCTGGGTGAAAGCTTGGAGTGCCTTAGGGAGCGCCAACACAGGTGGTGCATGGCTGTCGTCAGCTCGTGTCGTGAGATGTTGGGTTAAGTCCCGCAACGAGCGCAACCCTCGTTTTTAGTTGCCATTTTAATGGCTCTCTAGAGAGACTGCCGGGGACAACTCGGAGGAAGGTGGGGATGACGTCAAGTCAGCATGCCCCTTACGCCCTGGGCTACACACGTACTACAATGGTTGGGACAAAGGGCAGCTACCCCGCGAGGGCAAGCGAATCTCATCAAACCCAGCCTCAGTTCAGATTGCAGGCTGCAACTCGCCTGCATGAAGTCGGAATCGCTAGTAATCGCAGGTCAGCATACTGCGGTGAATTCGTTCCCGGG…
ASV0457	Bacteria	Proteobacteria	Gammaproteobacteria	Enterobacterales	Alteromonadaceae	Alteromonas	CTACACTTGACATGCAGAGAACTTTCTAGAGATAGATTGGTGCCTTCGGGAACTCAGACACAGGTGCTGCATGGCTGTCGTCAGCTCGTGTCGTGAGATGTTGGGTTAAGTCCCGCAACGAGCGCAACCCTTGTCCTTAGTTGCCAGCATTAGGTTGGGCACTCTAAGGAGACTGCCGGTGACAAACCGGAGGAAGGTGGGGACGACGTCAAGTCATCATGGCCCTTACGTGTAGGGCTACACACGTGCTACAATGGCATTTACAGAGGGAAGCGAGACAGTGATGTGGAGCGGACCCCTTAAAGAATGTCGTAGTCCGGATTGGAGTCTGCAACTCGACTCCATGAAGTCGGAATCGCTAGTAATCGCAGGTCAGAATACTGCGGTGAATACGTTCCC…
ASV0458	Bacteria	Proteobacteria	Gammaproteobacteria	Pseudomonadales	Endozoicomonadaceae	Endozoicomonas	CTGGCCTTGACATCCTGCGAACAATCTAGAGATAGATTGGTGCCTTCGGGAACGCAGTGACAGGTGCTGCATGGCTGTCGTCAGCTCGTGTCGTGAGATGTTGGGTTAAGTCCCGCAACGAGCGCAACCCTTGTCCTTAGTTACCAGCACGTTATGGTGGGCACTCTAGGGAGACTGCCGGTGACAAACCGGAGGAAGGTGGGGACGACGTCAAGTCATCATGGCCCTTACGGCCAGGGCTACACACGTGCTACAATGGTGCATACAGACGGTTGCCAAGCCGCAAGGTGGAGCTAATCTGAGAAAGTGCATCGTAGTCCGGATTGGGGTCTGCAACTCGACCCCATGAAGTCGGAATCGCTAGTAATCGTGAATCAGAATGTCACGGTGAATACGTTC…
ASV0459	Bacteria	Proteobacteria	Alphaproteobacteria	Sphingomonadales	Sphingomonadaceae	Erythrobacter	CAGCCTTTGACATCCTAGGACGGTTTCTGGAGACAGATTCCTTCCCTTCGGGGACCTAGTGACAGGTGCTGCATGGCTGTCGTCAGCTCGTGTCGTGAGATGTTGGGTTAAGTCCCGCAACGAGCGCAACCCTCGTCCTTAGTTGCCATCATTTAGTTGGGCACTTTAAGGAAACTGCCGGTGATAAGCCGGAGGAAGGTGGGGATGACGTCAAGTCCTCATGGCCCTTACAGGCTGGGCTACACACGTGCTACAATGGCATCTACAGTGAGCAGCGATCCCGCGAGGGTTAGCTAATCTCCAAAAGATGTCTCAGTTCGGATTGTTCTCTGCAACTCGAGAGCATGAAGGCGGAATCGCTAGTAATCGCGGATCAGCATGCCGCGGTGAATACGTTCC…
ASV0460	Bacteria	Proteobacteria	Gammaproteobacteria	Enterobacterales	Alteromonadaceae	Alteromonas	CTACACTTGACATGCTGAGAAGTTACTAGAGATAGTTTCGTGCCTTCGGGAACTCAGACGCAGGTGCTGCATGGCTGTCGTCAGCTCGTGTCGTGAGATGTTGGGTTAAGTCCCGCAACGAGCGCAACCCTTGTCCTTAGTTGCCAGCATTAGGTTGGGCACTCTAAGGAGACTGCCGGTGACAAACCGGAGGAAGGTGGGGACGACGTCAAGTCATCATGGCCCTTACGTGTAGGGCTACACACGTGCTACAATGGCATTTACAGAGGGAAGCGAGACAGTGATGTGGAGCGGACCCCTTAAAGAATGTCGTAGTCCGGATTGGAGTCTGCAACTCGACTCCATGAAGTCGGAATCGCTAGTAATCGCAGGTCAGAATACTGCGGTGAATACGTTCCC…
ASV0461	Bacteria	Proteobacteria	Gammaproteobacteria	Pseudomonadales	Endozoicomonadaceae	Endozoicomonas	CTGGCCTTGACATCCTGCGAACTTTCTAGAGATAGATTGGTGCCTTCGGGAACGCAGTGACAGGTGCTGCATGGCTGTCGTCAGCTCGTGTCGTGAGATGTTGGGTTAAGTCCCGCAACGAGCGCAACCCTTGTCCTCAGTTACCAGCACGTTATGGTGGGCACTCTGGGGAGACTGCCGGTGACAAACCGGAGGAAGGTGGGGACGACGTCAAGTCATCATGGCCCTTACGGCCAGGGCTACACACGTGCTACAATGGTGCATACAGACGGTTGCCAAGCTGTGAGGTGGAGCTAATCTGAGAAAGTGCATCGTAGTCCGGATTGGAGTCTGCAACTCGACTCCATGAAGTCGGAATCGCTAGTAATCGTGAATCAGAATGTCACGGTGAATACGTTC…
ASV0462	Bacteria	Proteobacteria	Gammaproteobacteria	Salinisphaerales	Solimonadaceae	Polycyclovorans	CTGGCCTTGACATGTCCGGAATCCTGCAGAGATGCGGGAGTGCCTTCGGGAATCGGAACACAGGTGCTGCATGGCTGTCGTCAGCTCGTGTCGTGAGATGTTGGGTTAAGTCCCGCAACGAGCGCAACCCTTGTCCTTAGTTGCCATCATTCAGTTGGGCACTCTAGGGAGACCGCCGGTGACAAACCGGAGGAAGGTGGGGATGACGTCAAGTCATCATGGCCCTTATGGCCAGGGCTACACACGTACTACAATGGTGTATACAGAGGGTCGCCAAGCCGCGAGGTGGAGCTAATCCCAGAAAGTACATCGTAGTCCGGATCGGAGTCTGCAACTCGACTCCGTGAAGTCGGAATCGCTAGTAATCGCCGATCAGCATTTGCGGCGGTGAATACGTTC…
ASV0463	Bacteria	Proteobacteria	Gammaproteobacteria	Pseudomonadales	Endozoicomonadaceae	Endozoicomonas	CTGGCCTTGACACCCTGCGAACTTTCTAGAGATAGATTGGTGCCTTCGGGAACGCAGAGACAGGTGCTGCATGGCTGTCGTCAGCTCGTGTCGTGAGATGTTGGGTTAAGTCCCGCAACGAGCGCAACCCTTGTCCTCAGTTACCAGCACGTTATGGTGGGCACTCTGGGGAGACTGCCGGTGACAAACCGGAGGAAGGTGGGGACGACGTCAAGTCATCATGGCCCTTACGGCCAGGGCTACACACGTGCTACAATGGTGCATACAGACGGTTGCCAAGCCGCGAGGTGGAGCTAATCTGAGAAAGTGCATCGTAGTCCGGATTGGAGTCTGCAACTCGACTCCATGAAGTCGGAATCGCTAGTAATCGTGAATCAGAATGTCACGGTGAATACGTTC…
ASV0464	Bacteria	Bacteroidota	Bacteroidia	Cytophagales	Cyclobacteriaceae	Cyclobacteriaceae_unclassified	CTGGGCTAGAATGTGAGCGCTAGATTTAGAGATAGATCGTTCTTCGGACGTGAAACAAGGTGCTGCATGGCTGTCGTCAGCTCGTGCCGTGAGGTGTTGGGTTAAGTCCCGCAACGAGCGCAACCCCTACTGTTAGTTGCCAGCATGTAATGATGGGGACTCTAACAGGACTGCCTACGCAAGTAGAGAGGAAGGAGGGGATGACGTCAAGTCATCATGGCCCTTACGCCCAGGGCTACACACGTGCTACAATGGAGAGTACAGAGGGTTGCGAACCAGTGATGGTAAGCCAATCTCAAAAAGCTCTTCTCAGTTCGGATTGAAGTCTGCAACTCGACTTCATGAAGCTGGAATCGCTAGTAATCGCGTATCAGCAATGACGCGGTGAATACGTTCCCG…
ASV0465	Bacteria	Proteobacteria	Gammaproteobacteria	Enterobacterales	Alteromonadaceae	Alteromonadaceae_unclassified	CTACACTTGACATGCAGAGAACTTTCCAGAGATGGATTGGTGCCTTCGGGAACTCTGACACAGGTGCTGCATGGCTGTCGTCAGCTCGTGTCGTGAGATGTTGGGTTAAGTCCCGCAACGAGCGCAACCCTTGTCCTTAGTTGCCAGCATTTAGTTGGGCACTCTAAGGAGACTGCCGGTGACAAACCGGAGGAAGGTGGGGACGACGTCAAGTCATCATGGCCCTTACGTGTAGGGCTACACACGTGCTACAATGGCAAGTACAGAGGGAAGCGAGGCAGTGATGTGGAGCGGACCCCTTAAAGAATGTCGTAGTCCGGATTGGAGTCTGCAACTCGACTCCATGAAGTCGGAATCGCTAGTAATCGCAGGTCAGAATACTGCGGTGAATACGTTCCC…
ASV0466	Bacteria	Proteobacteria	Gammaproteobacteria	Pseudomonadales	Endozoicomonadaceae	Endozoicomonas	CTGGCCTTGACATCCTGCGAACAATCTAGAGATAGATTGGTGCCTTCGGGAACGCAGTGACAGGTGCTGCATGGCTGTCGTCAGCTCGTGTCGTGAGATGTTGGGTTAAGTCCCGCAACGAGCGCAACCCTTGTCCTTAGTTACCAGCACGTCATGGTGGGCACTCTAGGGAGACCGCCGGTGACAAACCGGAGGAAGGTGGGGACGACGTCAAGTCATCATGGCCCTTACGGCCAGGGCTACACACGTGCTACAATGGTGCATACAGACGGTTGCCAAGCCGCAAGGTGGAGCTAATCTGAGAAAGTGCATCGTAGTCCGGATTGGGGTCTGCAACTCGACCCCATGAAGTCGGAATCGCTAGTAATCGTGAATCAGAATGTCACGGTGAATACGTTC…
ASV0467	Bacteria	Proteobacteria	Alphaproteobacteria	Sphingomonadales	Sphingomonadaceae	Erythrobacter	CAGCCTTTGACATCCTAGGACGGTTTCTGGAGACAGACTCCTTCCCTTCGGGGACCTAGTGACAGGTGCTGCATGGCTGTCGTCAGCTCGTGTCGTGAGATGTTGGGTTAAGTCCCGCAACGAGCGCAACCCTCGTCCTTAGTTGCCATCATTTAGTTGGGCACTTTAAGGAAACTGCCGGTGATAAGCCGGAGGAAGGTGGGGATGACGTCAAGTCCTCATGGCCCTTACAGGCTGGGCTACACACGTGCTACAATGGCATCTACAGTGGGCAGCGAACTCGCAAGGGTGAGCTAATCTCCAAAAGATGTCTCAGTTCGGATTGTCGTCTGCAACTCGACGGCATGAAGGCGGAATCGCTAGTAATCGCGGATCAGCATGCCGCGGTGAATACGTTCC…
ASV0468	Bacteria	Proteobacteria	Alphaproteobacteria	Alphaproteobacteria_Incertae_Sedis	Unknown_Family	Unknown_Family_ge	CAGCCCTTGACATCCTGCGACGGTTCCCTGAGAGGGGTTCCTTCTTCGGACGCAGTGACAGGTGCTGCATGGCTGTCGTCAGCTCGTGTCGTGAGATGTTGGGTTAAGTCCCGCAACGAGCGCAACCCCTGTCTTCAGTTGCCATCGGTTCGGCCGGGCACTCTGGAGAGACTGCCGGTGACAAGCCGGAGGAAGGTGGGGATGACGTCAAGTCCTCATGGCCCTTATGGGCTGGGCTACACACGTGCTACAATGGCGGTGACAGAGAGCTAATCTCCAAAAACCGTCTCAGTTCGGATTGTCCTCTGCAACTCGAGGGCATGAAGGTGGAATCGCTAGTAATCGCGGATCAGCATGCCGCGGTGAATACGTTCCCGGGCCTT
ASV0469	Bacteria	Proteobacteria	Alphaproteobacteria	SAR11_clade	Clade_I	Clade_Ia	AACACTTGACATGTTCGTCGCGACTTTAAGAGATTAAAGTTTTCGGTTCGGCCGGACGAAACACAGGTGCTGCATGGCTGTCGTCAGCTCGTGTCGTGAGATGTTGGGTTAAGTCCCGCAACGAGCGCAACCCTCACTTTTAGTTGCCATCATTAAGTTGGGCACTCTGAAAGAACTGCCAGTGATAAGCTGGAGGAAGGTGGGGATGACGTCAAGTCCTCATGGCCCTTACGTGTTGGGCTACACACGTGCTACAATGGTATCTACAACAGGAAGCAAAACCGCGAGGTTAAGCAAATCCTTAAAAGATACCTCAGTTCGGATTGCACTCTGCAACTCGAGTGCATGAAGCTGGAATTACTAGTAATCGTGGATCAGCGTGCCACGGTGAATGCGTTC…
ASV0470	Bacteria	Proteobacteria	Gammaproteobacteria	Pseudomonadales	Marinobacteraceae	Marinobacter	CTGGCCTTGACATGCAGAGAACTTTCCAGAGATGGATTGGTGCCTTCGGGAACTCTGACACAGGTGCTGCATGGCCGTCGTCAGCTCGTGTCGTGAGATGTTGGGTTAAGTCCCGTAACGAGCGCAACCCCTATCCCTAGTTGCTAGCAGTTCGGCTGAGAACTCTAGGGAGACTGCCGGTGACAAACCGGAGGAAGGTGGGGATGACGTCAGGTCATCATGGCCCTTACGGCCAGGGCTACACACGTGCTACAATGGTGCGTACAGAGGGCTGCAAACCCGCGAGGGGGAGCTAATCTCACAAAACGCATCGTAGTCCGGATCGGAGTCTGCAACTCGACTCCATGAAGTCGGAATCGCTAGTAATCGTGAATCAGAATGTCACGGTGAATACGTTCC…
ASV0471	Bacteria	Proteobacteria	Gammaproteobacteria	Pseudomonadales	Saccharospirillaceae	Saccharospirillaceae_unclassified	CTACTCTTGACATCCTGCGAACTTGGTAGAGATACCTTGGTGCCTTCGGGAACGCAGTGACAGGTGCTGCATGGCTGTCGTCAGCTCGTGTTGTGAAATGTTGGGTTAAGTCCCGTAACGAGCGCAACCCTTGTCCTTAGTTGCCATCATTAAGTTGGGGACTCTAAGGAGACTGCCGGTGACAAACCGGAGGAAGGCGGGGACGACGTCAAGTCATCATGGCCCTTACGAGTAGGGCTACACACGTGCTACAATGGGCAGTACAGACGGTTGCCAACCCGCGAGGGGGAGCTAATCTGAGAAAGCTGTTCGTAGTCCGGATCGGAGTCTGCAACTCGACTCCGTGAAGTCGGAATCGCTAGTAATCGTGAATCAGAATGTCACGGTGAATACGTTCCC…
ASV0472	Bacteria	Proteobacteria	Gammaproteobacteria	Enterobacterales	Alteromonadaceae	Alteromonas	CTACACTTGACATGCAGAGAACTTTCTAGAGATAGATTGGTGCCTTCGGGAACTCTGACACAGGTGCTGCGTGGCTGTCGTCAGCTCGTGTCGTGAGATGTTGGGTTAAGTCCCGCAACGAGCGCAACCCTTGTCCTTAGTTGCCAGCCTTAAGTTGGGCACTCTAAGGAGACTGCCGGTGACAAACCGGAGGAAGGTGGGGACGACGTCAAGTCATCATGGCCCTTACGTGTAGGGCTACACACGTGCTACAATGGCATTTACAGAGGGAAGCGAGACAGTGATGTGGAGCGGACCCCTTAAAGAATGTCGTAGTCCGGATTGGAGTCTGCAACTCGACTCCATGAAGTCGGAATCGCTAGTAATCGCAGGTCAGAATACTGCGGTGAATACGTTCCC…
ASV0473	Bacteria	Bacteroidota	Bacteroidia	Flavobacteriales	Flavobacteriaceae	Muricauda	CAGGGCTTAAATGCAGGCTGCATGGGGTGGAGACACCCCTTTCTTCGGACTGCCTGCAAGGTGCTGCATGGTTGTCGTCAGCTCGTGCCGTGAGGTGTCAGGTTAAGTCCTATAACGAGCGCAACCCCTACCGTTAGTTGCCAGCATGTAAAGATGGGGACTCTAGCGGGACTGCCGGTGCAAACCGTGAGGAAGGTGGGGACGACGTCAAATCATCACGGCCCTTACGTCCTGGGCTACACACGTGCTACAATGGCCGGTACAGAGGGAAGCCACCCCGCAAGGGGGCGCGGATCTACAAAACCGGTCACAGTTCGGATCGGGGTCTGCAACTCGACCCCGTGAAGCTGGAATCGCTAGTAATCGGATATCAGCCATGATCCGGTGAATACGTTCCCG…
ASV0474	Bacteria	Proteobacteria	Alphaproteobacteria	Rhodobacterales	Rhodobacteraceae	Rhodobacteraceae_unclassified	CAACCCTTGACATCCTGTGCTACATCCAGAGATGGATGGTTCCCTTCGGGGACGCAGTGACAGGTGCTGCATGGCTGTCGTCAGCTCGTGTCGTGAGATGTTCGGTTAAGTCCGGCAACGAGCGCAACCCACACCCTTAGTTGCCAGCAGTTCGGCTGGGTACTCTAAGGGAACTGCCCGTGATAAGCGGGAGGAAGGTGTGGATGACGTCAAGTCCTCATGGCCCTTACGGGTTGGGCTACACACGTGCTACAATGGTAGTGACAATGGGTTAATCCCAAAAAGCTATCTCAGTTCGGATTGGGGTCTGCAACTCGACCCCATGAAGTCGGAATCGCTAGTAATCGCGTAACAGCATGACGCGGTGAATACGTTCCCGGGCCTT
ASV0475	Bacteria	Bacteroidota	Bacteroidia	Cytophagales	Cyclobacteriaceae	Marinoscillum	CTAGGCTAGAATGCGAGTGACATCCAGAGAGATCTGGAGTTCTTCGGACACAAAGCAAGGTGCTGCATGGTTGTCGTCAGCTCGTGCCGTGAGGTGTTGGGTTAAGTCCCGCAACGAGCGCAACCCCTGTTTTTAGTTGCCAGCAAGTAATGTTGGGGACTCTAGAAAGACTGCCTGCGTAAGCAGAGAGGAAGGAGGGGACGACGTCAAATCAGCATGGCCCTTATGCCTAGGGCTACACACGTGCTACAATGGCGTATACAAAGGGTAGCGAACCAGTGATGGTAAGCCAATCTCTAAAAGTACGTCTCAGTTCGGATTGAAGTCTGCAACTCGACTTCATGAAGCTGGAATCGCTAGTAATCGTGTATCAGCAATGACACGGTGAATACGTTCCCG…
ASV0476	Bacteria	Proteobacteria	Alphaproteobacteria	SAR11_clade	Clade_II	Clade_II_ge	CAACACTTGACATGTTCGTCGCGAGATCAAGAGATTGATTTCTTCATTTAGTTGGACGAAACACAGGTGCTGCATGGCTGTCGTCAGCTCGTGTCGTGAGATGTTGGGTTAAGTCCCGCAACGAGCGCAACCCCTACTTTTAGTTGCCATCATTTAGTTGGGCACTTTAAAAGAACTGCCAGTGATAAGCTGGAGGAAGGTGGGGATGACGTCAAGTCCTCATGGCCCTTACGTGTTGGGCTACACACGTGCTACAATGGCACTTACAATGGGATGCAAAGAGGCGACTCTTAGCTAATCCCAAAAATGTGTCTCAGTTCGGATTGTACTCTGTAACTCGAGTGCATGAAGCTGGAATTGCTAGTAATCGCGGATCAGCGCGCCGCGGTGAATACGTTC…
ASV0477	Bacteria	Proteobacteria	Alphaproteobacteria	SAR11_clade	Clade_I	Clade_Ia	AACACTTGACATGTTCGTCGCGACTTTAAGAGATTAAAGTTTTCGGTTCGGCCGGACGAAACACAGGTGCTGCATGGCTGTCGTCAGCTCGTGTCGTGAGATGTTGGGTTAAGTCCCGCAACGAGCGCAACCCTCACTTTTAGTTGCCATCATTAAGTTGGGCACTCTGAAAGAACTGCCAGTGATAAGCTGGAGGAAGGTGGGGATGACGTCAAGTCCTCATGGCCCTTACGTGTTGGGCTACACACGTGCTACAATGGTATTTACAACAGGAAGCAAGACGGCGACGTCAAGCAAATCCTTAAAAAATACCTCAGTTCGGATTGCACTCTGCAACTCGAGTGCATGAAGCTGGAATTACTAGTAATCGTGGATCAGCGTGCCACGGTGAATGCGTTC…
ASV0478	Bacteria	Proteobacteria	Alphaproteobacteria	Caulobacterales	Hyphomonadaceae	uncultured	CTACGCTTGACATGCCCGGACGATTTCCAGAGATGGATCTCTCCCTTCGGGGCCGGTGCACAGGTGCTGCATGGCTGTCGTCAGCTCGTGTCGTGAGATGTTGGGTTAAGTCCCGCAACGAGCGCAACCCTCATCCTTAGTTGCCATCACGTTTGGGTGGGCACTCTAGGGAAACTGCCGGTGCTAAGCCGGAGGAAGGCGGGGATGACGTCAAGTCCTCATGGCCCTTACGCGTAGGGCTACACACGTGCTACAATGGCAGTGACAATGGGATAATCCCCAAAAGCTGTCTCAGTTCGGATTGTCGGCTGCAACTCGCCGGCATGAAGTTGGAATCGCTAGTAATCGTGGATCAGCATGCCACGGTGAATACGTTCCCGGGCCTT
ASV0479	Bacteria	Bacteroidota	Bacteroidia	Flavobacteriales	Flavobacteriaceae	Maribacter	CAGGGCTTAAATGCAGTTCGACAGGTCCAGAGATGGACTTTTCTTCGGACGGATTGCAAGGTGCTGCATGGTTGTCGTCAGCTCGTGCCGTGAGGTGTCAGGTTAAGTCCTATAACGAGCGCAACCCCTACCGTTAGTTGCCAGCATGTCAAGATGGGGACTCTAACGGGACTGCCGGTGCAAACCGCGAGGAAGGTGGGGATGACGTCAAATCATCACGGCCCTTACGTCCTGGGCCACACACGTGCTACAATGGCAGGTACAGAGAGCAGCCACGTCGCAAGGCGGAGCGAATCTATAAAACCTGTCACAGTTCGGATCGGGGTCTGCAACTCGACCCCGTGAAGCTGGAATCGCTAGTAATCGGATATCAGCCATGATCCGGTGAATACGTTCCCG…
ASV0480	Bacteria	Bacteroidota	Bacteroidia	Flavobacteriales	Cryomorphaceae	Vicingus	CTGGGCTTAAATGCATAATGACTGACTGGGAAACCAGTCGTTCTTCGGACAGAATGCAAGGTGCTGCATGGCTGTCGTCAGCTCGTGCTGTGAGGTGTCGGGTTAAGTCCCATAACGAGCGCAACCCCTATTGCTAGTTGCCAGCACATAATGGTGGGGACTCTAGCAAAACTGCCCGCGCAAGCGGAGAGGAAGGTGGGGACGACGTCAAGTCATCACGGCCCTTACGTCCAGGGCTACACACGTGCTACAATGGTAGAGACAGAGGGCAGCCACTTGGTGACAAGGAGCTAATCCTTAAACTCTATCTCAGTTCGGATTGAAGTCTGCAACTCGACTTCATGAAGCTGGAATCGCTAGTAATCGCACATCAGCCATGGTGCGGTGAATACGTTCCCG…
ASV0481	Bacteria	Bacteroidota	Bacteroidia	Flavobacteriales	Flavobacteriaceae	Flavobacteriaceae_unclassified	CAGGGCTTAAATGCAATGTGACAGGGGTGGAAACACCCTCTCCTTCGGGCAGATTGCAAGGTGCTGCATGGTTGTCGTCAGCTCGTGCCGTGAGGTGTCAGGTTAAGTCCTATAACGAGCGCAACCCCTGTGGTCAGTTGCCAGCGAGTAATGTCGGGAACTCTGGCCAGACTGCCGGTGCAAACCGCGAGGAAGGTGGGGATGACGTCAAATCATCACGGCCCTTACGTCCTGGGCCACACACGTGCTACAATGGCCGGTACAGAGAGCAGCCACGTCGCAAGGCGGAGCGAATCTATAAAACCGGTCTCAGTTCGGATCGGGGTCTGCAACTCGACCCCGTGAAGCTGGAATCGCTAGTAATCGGATATCAGCCATGATCCGGTGAATACGTTCCCG…
ASV0482	Bacteria	Proteobacteria	Gammaproteobacteria	Pseudomonadales	Halieaceae	Halieaceae_unclassified	CAAGCCTTGACATCCTGCGAACTTTCTAGAGATAGATTGGTGCCTTCGGGAACGCAGTGACAGGTGCTGCATGGCTGTCGTCAGCTCGTGTCGTGAGATGTTGGGTTAAGTCCCGTAACGAGCGCAACCCCTGTCCTTAGTTGCTAGCAGGTTAAGCTGAGAACTCTAAGGAGACTGACGGTGACAAACCGTAGGAAGGTGGGGACGACGTCAAGTCATCATGGCCCTTACGGCTTGGGCTACACACGTGCTACAATGGAACGCACAGAGGGCAGCTAACCCGCGAGGGGGCGCGAATCCCACAAAACGTTTCGTAGTCCGGATTGGAGTCTGCAACTCGACTCCATGAAGTCGGAATCGCTAGTAATCGTGAATCAGAATGTCACGGTGAATACGTTC…
ASV0483	Bacteria	Proteobacteria	Gammaproteobacteria	Pseudomonadales	Endozoicomonadaceae	Endozoicomonas	CTGGCCTTGACATCCTGCGAACTTTCTAGAGATAGATTGGTGCCTTCGGGAACGCAGAGACAGGTGCTGCATGGCTGTCGTCAGCTCGTGTCGTGAGATGTTGGGTTAAGTCCCGCAACGAGCGCAACCCTTGTCCTCAGTTACCAGCACGTTATGGTGGGCACTCTGGGGAGACTGCCGGTGACAAACCGGAGGAAGGTGGGGACGACGTCAAGTCATCATGGCCCTTACGGCCAGGGCTACACACGTGCTACAATGGTGCATACAGACGGTTGCCAAGCCGCGAGGTGGAGCTAATCTGAGAAGGTGCATCGTAGTCCGGATTGGAGTCTGCAACTCGACTCCATGAAGTCGGAATCGCTAGTAATCGTGAATCAGAATGTCACGGTGAATACGTTC…
ASV0484	Bacteria	Proteobacteria	Gammaproteobacteria	Ga0077536	Ga0077536_fa	Ga0077536_ge	CAGGCCTTGACATCCTCGGAACTTTCTAGAGATAGATTGGTGCCTTCGGGAACCGAGTGACAGGTGCTGCATGGCTGTCGTCAGCTCGTGTCGTGAGATGTTGGGTTAAGTCCCGTAACGAGCGCAACCCTTGTCCTTAGTTGCCAGCACGTAATGGTGGGAACTCTAAGGAGACTGCCGGTGACAAACCGGAGGAAGGTGGGGATGACGTCAAGTCATCATGGCCCTTATGGCCTGGGCTACACACGTGCTACAATGGTCGGTACAGAGGGTTGCCAAGCAGCAATGTGGAGCTAATCCTAAAAAGCCGATCGTAGTCCGGATTGGAGTCTGCAACTCGACTCCATGAAGTCGGAATCGCTAGTAATCGCGAATCAGAATGTCGCGGTGAATACGTTC…
ASV0485	Bacteria	Proteobacteria	Gammaproteobacteria	Pseudomonadales	SAR86_clade	SAR86_clade_ge	CAACCCTTGACATCCAGTGGAAGTTTTAGAGATAAAACTGTGCCTTTGGGAACACTGTGACAGGTGTTGCATGGCTGTCGTCAGCTCGTGTCGTGAGATGTATGGTTAAGTCCAGTAACGAGCGCAACCCTTATCCTTATTTGCCAGCACTTCGGGTGGGAACTTTAAGGAGACTGCCGTGAATAACACGGAGGAAGGTGGGGACGACGTCAAGTCATCATGGCCCTTACGGGTTGGGCTACACACGTGCTACAATGGGAGATACAGACGGTTGCGAAAGCGCGAGCTGGAGCTAATCCTACAAAGTCTTCCTCAGTCCGGATTGGAGTCTGCAACTCGACTCCATGAAGTAGGAATCGCTAGTAATCGCGAATCAGAATGTCGCGGTGAATACGTTCT…
ASV0486	Bacteria	Proteobacteria	Alphaproteobacteria	SAR11_clade	Clade_I	Clade_Ia	AACACTTGACATGTTCGTCGCGACTCTAAGAGATTAGAGTTTTCGGTTCGGCCGGACGAAACACAGGTGCTGCATGGCTGTCGTCAGCTCGTGTCGTGAGATGTTGGGTTAAGTCCCGCAACGAGCGCAACCCTCACTTTTAGTTGCCATCATTAAGTTGGGCACTCTGAAAGAACTGCCAGTGATAAGCTGGAGGAAGGTGGGGATGACGTCAAGTCCTCATGGCCCTTACGTGTTGGGCTACACACGTGCTACAATGGTATCTACAACAGGAAGCAAAACGGCGACGTTAAGCAAATCCTTAAAAGATACCTCAGTTCGGATTGCACTCTGCAACTCGAGTGCATGAAGCTGGAATTACTAGTAATCGTGGATCAGCGTGCCACGGTGAATGCGTTC…
ASV0487	Bacteria	Proteobacteria	Alphaproteobacteria	Sphingomonadales	Sphingomonadaceae	Novosphingobium	CAGCGTTTGACATCCTCATCGCGTTTTCCAGAGATGGATTACTTCAGTTCGGCTGGATGAGTGACAGGTGCTGCATGGCTGTCGTCAGCTCGTGTCGTGAGATGTTGGGTTAAGTCCCGCAACGAGCGCAACCCTCGTCCTTAGTTGCCATCATTAAGTTGGGCACTCTAAGGAAACCGCCGGTGATAAGCCGGAGGAAGGTGGGGATGACGTCAAGTCCTCATGGCCCTTACACGCTGGGCTACACACGTGCTACAATGGCGGTGACAGTGGGCAGCGACCCTGCGAGGGGTAGCTAATCTCCAAAAGCCGTCTCAGTTCGGATTGTTCTCTGCAACTCGAGAGCATGAAGGCGGAATCGCTAGTAATCGCGGATCAGCATGCCGCGGTGAATACGTT…
ASV0488	Bacteria	Proteobacteria	Gammaproteobacteria	Enterobacterales	Vibrionaceae	Vibrio	CTACTCTTGACATCCAGAGAACTTAGCAGAGATGCTTTGGTGCCTTCGGGAACTCTGAGACAGGTGCTGCATGGCTGTCGTCAGCTCGTGTTGTGAAATGTTGGGTTAAGTCCCGCAACGAGCGCAACCCTTATCCTTGTTTGCCAGCGAGTAATGTCGGGAACTCCAGGGAGACTGCCGGTGATAAACCGGAGGAAGGTGGGGACGACGTCAAGTCATCATGGCCCTTACGAGTAGGGCTACACACGTGCTACAATGGCGCATACAGAGGGCGGCCAACTCGCGAGAGTGAGCGAATCCCAAAGAGTGCGTCGTAGTCCGGATTGGAGTCTGCAACTCGACTCCATGAAGTCGGAATCGCTAGTAATCGTGAATCAGAATGTCACGGTGAATACGTTC…
ASV0489	Bacteria	Verrucomicrobiota	Verrucomicrobiae	Verrucomicrobiales	Rubritaleaceae	Rubritalea	CTAGGCTTGACATGTATTGCTAATCTACAGAGATGTAGTGACTCTTCGGAGACCTTACACAGGTGCTGCATGGCCGTCGTCAGCTCGTGTCGTGAGATGTTTGGTTAAGTCCAGCAACGAGCGCAACCCCTGTGGTTAGTTACTAACATTTAGTTGAGGACTCTAGCCAGACTGCCCAGATCAACTGGGAGGAAGGTGGGGATGACGTCAGGTCAGTATGGCCCTTACGCCTAGGGCTGCACACGTACTACAATGCCCAGTACAATGAGAACCAAAACCGCGAGGTGGAGGAAATCTATAAAGCTGGGCCCAGTTCGGATTGGAGGCTGCAACTCGCCTCCATGAAGTCGGAATCGCTAGTAATGGCACATCAGCTACGGTGCCGTGAATACGTTCCCG…
ASV0490	Bacteria	Proteobacteria	Gammaproteobacteria	Burkholderiales	Hydrogenophilaceae	Hydrogenophilaceae_unclassified	CTACCCTTGACATGCCCCGAACCTGGGAGAGATCCTGGGGTGCCCGAAAGGGAACGGGGACACAGGTGCTGCATGGCTGTCGTCAGCTCGTGTCGTGAGATGTTGGGTTAAGTCCCGCAACGAGCGCAACCCCTGTCGATAGTTGCCATCATTTGGTTGGGCACTCTATCGAGACTGCCGGTGACAAACCGGAGGAAGGTGGGGATGACGTCAAGTCCTCATGGCCCTTATGGGTAGGGCTTCACACGTCATACAATGGTCGGTACAGAGGGTTGCCAAGCCGCGAGGTGGAGCCAATCCCAGAAAGCCGATCGTAGTCCGGATTGCAGTCTGCAACTCGACTGCATGAAGTCGGAATCGCTAGTAATCGCGGATCAGCATGCCGCGGTGAATACGTTC…
ASV0491	Bacteria	Proteobacteria	Gammaproteobacteria	Enterobacterales	Alteromonadaceae	Alteromonas	CTACACTTGACATGCAGAGAACTTTCTAGAGATAGATTGGTGCCTTCGGGAACTCTGACACAGGTGCTGCATGGCTGTCGTCAGCTCGTGTCGTGAGATGTTGGGTTAAGTCCCGCAACGAGCGCAACCCTTGTCCTTAGTTGCCAGCATTAGGTTGGGCACTCTAAGGAGACTGCCGGTGACAAACCGGAGGAAGGTGGGGACGACGTCAAGTCATCATGGCCCTTACGTGTAGGGCTACACACGTGCTACAATGGCATTTACAGAGGGAGGCGAGACAGTGATGTGGAGCGGACCCCTTAAAGAATGTCGTAGTCCGGATTGGAGTCTGCAACTCGACTCCATGAAGTCGGAATCGCTAGTAATCGCAGGTCAGAATACTGCGGTGAATACGTTCCC…
ASV0492	Bacteria	Bacteroidota	Bacteroidia	Flavobacteriales	Flavobacteriaceae	Flavobacteriaceae_unclassified	CAGGGCTTAAATGTAAGTTGCATTAGTTAGAGATGGCTATTTCTTCGGACTACTTACAAGGTGCTGCATGGTTGTCGTCAGCTCGTGCCGTGAGGTGTCAGGTTAAGTCCTATAACGAGCGCAACCCCTGTTGTTAGTTGCCAGCGATTCAAGTCGGGAACTCTAACAAGACTGCCGGTGCAAACCGTGAGGAAGGTGGGGATGACGTCAAATCATCACGGCCCTTACGTCCTGGGCTACACACGTGCTACAATGGTAGGTACAGAGAGCAGCCACTGCGTGAGCAGGAGCGAATCTATAAAACCTATCACAGTTCGGATCGGAGTCTGCAACTCGACTCCGTGAAGCTGGAATCGCTAGTAATCGGATATCAGCCATGATCCGGTGAATACGTTCCCG…
ASV0493	Bacteria	Proteobacteria	Gammaproteobacteria	Pseudomonadales	Endozoicomonadaceae	Endozoicomonas	CTGGCCTTGACATCCTGCGAACTTTCTAGAGATAGATTGGTGCCTTCGGGAACGCAGAGACAGGTGCTGCATGGCTGTCGTCAGCTCGTGTCGTGAGATGTTGGGTTAAGTCCCGCAACGAGCGCAACCCTTGTCCTCAGTTACCAGCACGTTATGGTGGGCACTCTGGGGAGACTGCCGGTGACAAACCGGAGGAAGGTGGGGACGACGTCAAGTCATCATGGCCCTTACGGCCAGGGCTACACACGTGCTACAATGGCGCATACAGACGGTTGCCAAGCCGCGAGGTGGAGCTAATCTGAGAAAGTGCATCGTAGTCCGGATTGGAGTCTGCAACTCGACTCCATGAAGTCGGAATCGCTAGTAATCGTGAATCAGAATGTCACGGTGAATACGTTC…
ASV0494	Bacteria	Firmicutes	Bacilli	Bacillales	Bacillaceae	Bacillus	CAGGTCTTGACATCCTCTGCCACCTCTAGAGATAGAGCGTTCCCCTTCGGGGGACAGAGTGACAGGTGGTGCATGGTTGTCGTCAGCTCGTGTCGTGAGATGTTGGGTTAAGTCCCGCAACGAGCGCAACCCTTGTTCTTAGTTGCCAGCATTCAGTTGGGCACTCTAAGGAGACTGCCGGTGACAAACCGGAGGAAGGTGGGGATGACGTCAAATCATCATGCCCCTTATGACCTGGGCTACACACGTGCTACAATGGACGGTACAAAGGGCAGCAAAACCGCGAGGTCGAGCCAATCCCATAAAACCGTTCTCAGTTCGGATTGTAGGCTGCAACTCGCCTACATGAAGCCGGAATCGCTAGTAATCGCGGATCAGCATGCCGCGGTGAATACGTTC…
ASV0495	Bacteria	Proteobacteria	Gammaproteobacteria	Pseudomonadales	Endozoicomonadaceae	Endozoicomonas	CTGGCCTTGACATCCTGCGAACTTTCTAGAGATAGATTGGTGCCTTCGGGAACGCAGTGACAGGTGCTGCATGGCTGTCGTCAGCTCGTGTCGTGAGATGTTGGGTTAAGTCCCGCAACGAGCGCAACCCTTGTCCTCAGTTACCAGCACTTCGGGTGGGCACTCTGGGGAGACTGCCGGTGACAAACCGGAGGAAGGTGGGGACGACGTCAAGTCATCATGGCCCTTACGGCCAGGGCTACACACGTGCTACAATGGTGCATACAGACGGTTGCCAAGCTGTAAAGTGGAGCTAATCTGAGAAAGTGCATCGTAGTCCGGATTGGGGTCTGCAACTCGACCCCATGAAGTCGGAATCGCTAGTAATCGTGAATCAGAATGTCACGGTGAATACGTTCC…
ASV0496	Bacteria	Bacteroidota	Bacteroidia	Flavobacteriales	Flavobacteriaceae	Flavobacteriaceae_unclassified	CAGGGCTTAAATGCGGGCTGCATGGGACAGAGACGTCCCTTTCTTCGGACCGCCCGCAAGGTGCTGCATGGTTGTCGTCAGCTCGTGCCGTGAGGTGTCAGGTTAAGTCCTATAACGAGCGCAACCCCTGCCGTTAGTTGCCAGCAAGTAAAGTTGGGGACTCTAACGGGACTGCCGGTGCAAACCGCGAGGAAGGTGGGGATGACGTCAAATCATCACGGCCCTTACGTCCTGGGCCACACACGTGCTACAATGGCCGGTACAGAGGGAAGCCACCGAGCGATCGGGAGCGGATCTTTAAAACCGGTCACAGTTCGGATCGGGGTCTGCAACCCGACCCCGTGAAGCTGGAATCGCTAGTAATCGCAGATCAGCCATGCTGCGGTGAATACGTTCCCG…
ASV0497	Bacteria	Cyanobacteria	Cyanobacteriia	Synechococcales	Cyanobiaceae	Synechococcus_CC9902	CAGGGTTTGACATCCTGCGAATCTCTTGGAAACAGGAGAGTGCCTTCGGGAACGCAGTGACAGGTGGTGCATGGCTGTCGTCAGCTCGTGTCGTGAGATGTTGGGTTAAGTCCCGCAACGAGCGCAACCCACGTCTTTAGTTGCCAGCATTTAGTTGGGCACTCTAGAGAGACTGCCGGTGATAAACCGGAGGAAGGTGTGGATGACGTCAAGTCATCATGCCCCTTACATCCTGGGCTACACACGTACTACAATGCTACGGACAAAGGGCAGCAAGTTCGCGAGGACAAGCAAATCCCATAAACCGTGGCTCAGTTCAGATCGTAGGCTGCAACTCGCCTACGTGAAGGCGGAATCGCTAGTAATAGCAGGTCAGCATACTGCGGTGAATACGTTCCC…
ASV0498	Bacteria	Proteobacteria	Alphaproteobacteria	Rhodobacterales	Rhodobacteraceae	Paracoccus	CAACCCTTGACATCCCAGGACATCCCCAGAGATGGGGCTTCCACTTCGGTGGCCTGGAGACAGGTGCTGCATGGCTGTCGTCAGCTCGTGTCGTGAGATGTTCGGTTAAGTCCGGCAACGAGCGCAACCCACGTCCCCAGTTGCCAGCATTCAGTTGGGCACTCTGTGGAAACTGCCGATGATAAGTCGGAGGAAGGTGTGGATGACGTCAAGTCCTCATGGCCCTTACGGGTTGGGCTACACACGTGCTACAATGGTGGTGACAGTGGGTTAATCCCCAAAAGCCATCTCAGTTCGGATTGGGGTCTGCAACTCGACCCCATGAAGTTGGAATCGCTAGTAATCGCGGAACAGCATGCCGCGGTGAATACGTTCCCGGGCCTT
ASV0499	Bacteria	Actinobacteriota	Actinobacteria	Propionibacteriales	Nocardioidaceae	Nocardioides	CTGGGTTTGACATACACCGGAAAGCTGCAGAGATGTAGCCCCTTTTTGTCGGTGTACAGGTGGTGCATGGCTGTCGTCAGCTCGTGTCGTGAGATGTTGGGTTAAGTCCCGCAACGAGCGCAACCCTCGTCCTATGTTGCCAGCACGTGATGGTGGGGACTCATAGGAGACTGCCGGGGTCAACTCGGAGGAAGGTGGGGATGACGTCAAGTCATCATGCCCCTTATGTCCAGGGCTTCACGCATGCTACAATGGCCGGTACAAAGGGCTGCGATCCCGTGAGGGGGAGCGAATCCCAAAAAGCCGGTCTCAGTTCGGATTGGGGTCTGCAACTCGACCCCATGAAGTCGGAGTCGCTAGTAATCGCAGATCAGCAACGCTGCGGTGAATACGTTCCCG…
ASV0500	Bacteria	Proteobacteria	Gammaproteobacteria	Enterobacterales	Alteromonadaceae	Alteromonas	CTACACTTGACATGCTGAGAAGTTACTAGAGATAGTTTCGTGCCTTCGGGAACTCAGACACAGGTGCTGCATGGCTGTCGTCAGCTCGTGTCGTGAGATGTTGGGTTAAGTCCCGCAACGAGCGCAACCCTTGTCCTTAGTTGCCAGCATTAGGTTGGGCACTCTAAGGAGACTGCCGGTGACAAACCGGAGGAAGGTGGGGACGACGTCAAGTCATCATGGCCCTTACGTGTAGGGCTACACACGTGCTGCAATGGCATTTACAGAGGGAAGCGAGACAGTGATGTGGAGCGGACCCCTTAAAGAATGTCGTAGTCCGGATTGGAGTCTGCAACTCGACTCCATGAAGTCGGAATCGCTAGTAATCGCAGGTCAGAATACTGCGGTGAATACGTTCCC…
ASV0501	Bacteria	Proteobacteria	Gammaproteobacteria	Pseudomonadales	Moraxellaceae	Acinetobacter	CTGGCCTTGACATACTAAGAACTTTCCAGAGATGGATTGGTGCCTTCGGGAACTTAGATACAGGTGCTGCATGGCTGTCGTCAGCTCGTGTCGTGAGATGTTGGGTTAAGTCCCGCAACGAGCGCAACCCTTTTCCTTATTTGCCAGCGGGTCATGCCGGGAACTTTAAGGATACTGCCAGTGACAAACTGGAGGAAGGCGGGGACGACGTCAAGTCATCATGGCCCTTACGGCCAGGGCTACACACGTGCTACAATGGTCGGTACAAAGGGTTGCTACCTCGCGAGAGGATGCTAATCTCAAAAAGCCGATCGTAGTCCGGATCGCAGTCTGCAACTCGACTGCGTGAAGTCGGAATCGCTAGTAATCGCGGATCAGAATGCCGCGGTGAATACGTTC…
ASV0502	Bacteria	Proteobacteria	Gammaproteobacteria	Pseudomonadales	Endozoicomonadaceae	Endozoicomonas	CTGGCCTTGACATCCTGCGAACTTTCTAGAGATAGATGGGTGCCTTCGGGAACGCAGAGACAGGTGCTGCATGGCTGTCGTCAGCTCGTGTCGTGAGATGTTGGGTTAAGTCCCGCAACGAGCGCAACCCTTGTCCTCAGTTACCAGCACATTATGGTGGGCACTCTGGGGAGACTGCCGGTGACAAACCGGAGGAAGGTGGGGACGACGTCAAGTCATCATGGCCCTTACGGCCAGGGCTACACACGTGCTACAATGGCGCATACAGACGGTCGCGAAGCCGCGAGGTGAAGCTAATCTGAGAAAGTGCGTCGTAGTCCGGATTGGAGTCTGCAACTCGACTCCATGAAGTCGGAATCGCTAGTAATCGTGAATCAGAATGCCACGGTGAATACGTTC…
ASV0503	Bacteria	Firmicutes	Bacilli	Staphylococcales	Staphylococcaceae	Staphylococcus	CAAATCTTGACATCCTCTGATCCCTCTAGAGATAGAGGTTTCCCCTTCGGGGGACAGAGTGACAGGTGGTGCATGGTTGTCGTCAGCTCGTGTCGTGAGATGTTGGGTTAAGTCCCGCAACGAGCGCAACCCTTAAGCTTAGTTGCCATCATTAAGTTGGGCACTCTAAGTTGACTGCCGGTGACAAACCGGAGGAAGGTGGGGATGACGTCAAATCATCATGCCCCTTATGATTTGGGCTACACACGTGCTACAATGGACAATACAAAGGGCAGCGAAACCGCGAGGTCAAGCAAATCCCATAAAGTTGTTCTCAGTTCGGATTGTAGTCTGCAACTCGACTATATGAAGCTGGAATCGCTAGTAATCGTAGATCAGCATGCTACGGTGAATACGTTC…
ASV0504	Bacteria	Proteobacteria	Gammaproteobacteria	Gammaproteobacteria_unclassified	Gammaproteobacteria_unclassified	Gammaproteobacteria_unclassified	CTACCCTTGACATGCCCCGAACCTGGGAGAGATCCTGGGGTGCCCGAAAGGGAACGGGGACACAGGTGCTGCATGGCTGTCGTCAGCTCGTGTCGTGAGATGTTGGGTTAAGTCCCGCAACGAGCGCAACCCTTGTCCTTAGTTGCCAGCACTTCGGGTGGGAACTCTAAGGAGACCGCCGGCGACAAGCCGGAGGAAGGTGGGGATGACGTCAAGTCATCATGGCCCTTACGGCCAGGGCTACACACGTACTACAATGGTGGGGACAGAGGGCTGCGAAGCCGCGAGGCGGAGCCAATCCCAGAAAGCCGATCGTAGTCCGGATTGCAGTCTGCAACTCGACTGCATGAAGTCGGAATCGCTAGTAATCGCGGATCAGCATGCCGCGGTGAATACGTT…
ASV0505	Bacteria	Proteobacteria	Alphaproteobacteria	Rhizobiales	Rhizobiaceae	Aquamicrobium	CAGCCCTTGACATCCCGATCGCGGACAGTGGAGACATTGTCCTTCAGTTAGGCTGGATCGGTGACAGGTGCTGCATGGCTGTCGTCAGCTCGTGTCGTGAGATGTTGGGTTAAGTCCCGCAACGAGCGCAACCCTCGCCCTTAGTTGCCCTTATTAAGTTAGGCACTCTAAGGGGACTGCCGGTGATAAGCCGAGAGGAAGGTGGGGATGACGTCAAGTCCTCATGGCCCTTACGGGCTGGGCTACACACGTGCTACAATGGTGGTGACAGTGGGCAGCGAGACCGCGAGGTCGAGCTAATCTCCAAAAGCCATCTCAGTTCGGATTGCACTCTGCAACTCGAGTGCATGAAGTTGGAATCGCTAGTAATCGCAGATCAGCATGCTGCGGTGAATACGT…
ASV0506	Bacteria	Proteobacteria	Alphaproteobacteria	SAR11_clade	Clade_I	Clade_Ib	CAACACTTGACATGTTCGTCGCGACTCTAAGAGATTAGAGTTTTCGGTTCGGCCGGACGAAACACAGGTGCTGCATGGCTGTCGTCAGCTCGTGTCGTGAGATGTTGGGTTAAGTCCCGCAACGAGCGCAACCCTCACTTTTAGTTGCCATCATTTAGTTGGGCACTCTGAAAGAACTGCCAGTGATAAGCTGGAGGAAGGTGGGGATGACGTCAAGTCCTCATGGCCCTTACGTGTTGGGCTACACACGTGCTACAATGGCATTTACAATAGGAAGCAAGATGGCGACATCAAGCAAATCCTAAAAAGATGCCTCAGTTCGGATTGTACTCTGCAACTCGAGTACATGAAGCTGGAATTACTAGTAATCGCGGATCAGCGCGCCGCGGTGAATACGTT…
ASV0507	Bacteria	Proteobacteria	Gammaproteobacteria	Pseudomonadales	SAR86_clade	SAR86_clade_ge	CAACCCTTGAAATCTAGCGAAGTTCACAGAGATGAGAATGTGCCTTCGGGAACGCTATGACAGGTGTTGCATGGCTGTCGTCAGCTCGTGTCGTGAGATGTATGGTTAAGTCCAGTAACGAGCGCAACCCCTATCCTTATTTGCCAGCGCGTTAAGGCGGGAACTATAGGGAGACTGCCGGGTGAAACCCGGAGGAAGGCGGGGACGAGGTCAAGTCATCATGGCCCTTATGGGTTGGGCTACACACGTGCTACAATGGGAAGTACAGAGGGACGCTAAAGCGCGAGCTGGAGCCAAACCCTTAAAACTTTTCTTAGTCCGGATTGGAGTCTGCAACTCGACTCCATGAAGTCGGAATCACTAGTAATCGCGAATCAGAATGTCGCGGTGAATACGTTC…
ASV0508	Bacteria	Bacteroidota	Bacteroidia	Chitinophagales	Chitinophagaceae	Flavisolibacter	CTGGGCTAGAATGCTGGTGGACCGTGGGTGAAAGCTCACTTTGTAGCAATACACCATCAGTAAGGTGCTGCATGGCTGTCGTCAGCTCGTGCCGTGAGGTGTTGGGTTAAGTCCCGCAACGAGCGCAACCCCCATCAGTAGTTGCCATCGGGTAACGCCGGGAACTCTACTGAAACTGCCGTCGTAAGACGTGAGGAAGGAGGGGATGATGTCAAGTCATCATGGCCTTTATGCCCAGGGCTACACACGTGCTACAATGGGGCGTACAAAGGGCTGCCACTTAGCGATAAGGAGCCAATCCCAAAAAACGCCTCTCAGTTCAGATCGCAGTCTGCAACTCGACTGCGTGAAGCTGGAATCGCTAGTAATCGTAGATCAGCAACGCTACGGTGAATACGT…
ASV0509	Bacteria	Proteobacteria	Gammaproteobacteria	Enterobacterales	Colwelliaceae	Thalassotalea	CATCCCTTGACATCCACAGAAGAACGTAGAGATATGTTTGTGCCTTCGGGAACTGTGAGACAGGTGCTGCATGGCTGTCGTCAGCTCGTGTTGTGAAATGTTGGGTTAAGTCCCGCAACGAGCGCAACCCCTATCCTTACTTGCCAGCACGTTATGGTGGGAACTTTAAGGAGACTGCCGGTGATAAACCGGAGGAAGGTGGGGACGACGTCAAGTCATCATGGCCCTTACGGGATGGGCTACACACGTGCTACAATGGCGTATACAGAGGGCAGCGAGACCGCGAGGTGGAGCGAATCCCAGAAAGTACGTCGTAGTCCGGATTGGAGTCTGCAACTCGACTCCATGAAGTCGGAATCGCTAGTAATCGCGAATCAGAATGTCGCGGTGAATACGTTC…
ASV0510	Bacteria	Proteobacteria	Alphaproteobacteria	Sphingomonadales	Sphingomonadaceae	Sphingomonas	CAGCGTTTGACATGTCCGGACGACTTCGAGAGATCGATTTCTTCCCTTCGGGGACTGGAACACAGGTGCTGCATGGCTGTCGTCAGCTCGTGTCGTGAGATGTTGGGTTAAGTCCCGCAACGAGCGCAACCCTCGCCTTTAGTTACCATCATTTGGTTGGGTACTCTAAAGGAACCGCCGGTGATAAGCCGGAGGAAGGTGGGGATGACGTCAAGTCCTCATGGCCCTTACGCGCTGGGCTACACACGTGCTACAATGGCAGGTACAGTGGGCAGCAATCCCGCGAGGGTGAGCTAATCTCCAAAACCTGTCTCAGTTCGGATTGTTCTCTGCAACTCGAGAGCATGAAGGCGGAATCGCTAGTAATCGCGGATCAGCATGCCGCGGTGAATACGTTCC…
ASV0511	Bacteria	Proteobacteria	Alphaproteobacteria	Caulobacterales	Hyphomonadaceae	Hirschia	CCACGTTTGACATCCCGTGCTACCTGGAGAGATCCAGGGTTCTTCGGACACGGTGACAGGTGCTGCATGGCTGTCGTCAGCTCGTGTCGTGAGATGTTGGGTTAAGTCCCGCAACGAGCGCAACCCTCGCTTCTAGTTGCCAGCATTTAGTTGGGCACTCTAGAGGAACTGCCGGTGCCAAGCCGGAGGAAGGTGGGGATGACGTCAAGTCCTCATGGCCCTTACGCGTGGGGCTACACACGTGCTACAATGGCAGTGACAAAGGGATAATCCCTAAAAGCTGTCTCAGTTCGGATTGTTCTCTGCAACTCGAGAGCATGAAGTTGGAATCGCTAGTAATCGCGGATCAGCATGCCGCGGTGAATACGTTCCCGGGCCTT
ASV0512	Bacteria	Actinobacteriota	Actinobacteria	Nitriliruptorales	Nitriliruptoraceae	Nitriliruptoraceae_ge	CTGGGCTTGACATACACCTTACATCCGTAGAGATACGGTGGGTTCGTCCGTGGTGTACAGGTGGTGCATGGCTGTCGTCAGCTCGTGTCGTGAGATGTTGGGTTAAGTCCCGCAACGAGCGCAACCCCTATCCTATGTTGCCAGCGCGTTACGGCGGGGACTCATAGGAGACTGCCGGTGTCAAACCGGAGGAAGGTGGGGACGACGTCAAGTCATCATGCCCCTTACGTCCAGGGCTGCACACATGCTACAATGGCAGGTACAGAGGGCTGCGAACCCGCGAGGGGGAGCGAATCCCACAAAGCCTGTCTCAGTTCGGATCGTAGTCTGCAACTCGACTGCGTGAAGCCGGAGTCGCTAGTAATCGCAGATCAGCAACGCTGCGGTGAATACGTTCCC…
ASV0513	Bacteria	Bacteroidota	Bacteroidia	Cytophagales	Cyclobacteriaceae	Ekhidna	CTGGGCTAGAATGTGAGCGCAATCTCTAGAGATAGAGAGTTCTTCGGACGTGAAACAAGGTGCTGCATGGCTGTCGTCAGCTCGTGCCGTGAGGTGTTGGGTTAAGTCCCGCAACGAGCGCAACCCCTACTGTTAGTTGCCAGCATGTAATGATGGGGACTCTAACAGGACTGCCTACGCAAGTAGAGAGGAAGGAGGGGATGACGTCAAGTCATCATGGCCCTTACGCCCAGGGCTACACACGTGCTACAATGGAGGGTACAGAGGGTCGCTAGCCAGTGATGGTATGCCAATCTCAAAAAGCCCTTCTCAGTTCGGATTGAAGTCTGCAACTCGACTTCATGAAGCTGGAATCGCTAGTAATCGCGCATCAGCAATGGCGCGGTGAATACGTTCCCG…
ASV0514	Bacteria	Proteobacteria	Gammaproteobacteria	Enterobacterales	Alteromonadaceae	Alteromonadaceae_unclassified	CTACACTTGACATGCAGAGAATTTTCCAGAGATGGATTAGTGCCTTCGGGAACTCTGACACAGGTGCTGCATGGCTGTCGTCAGCTCGTGTCGTGAGATGTTGGGTTAAGTCCCGCAACGAGCGCAACCCTTGTCCTTAGTTGCCAGCATTTAGTTGGGCACTCTAAGGAGACTGCCGGTGACAAACCGGAGGAAGGTGGGGACGACGTCAAGTCATCATGGCCCTTACGTGTAGGGCTACACACGTGCTACAATGGCAAGTACAGAGGGAAGCAAGACAGTGATGTGGAGCGGACCCCTTAAAGCTTGTCGTAGTCCGGATTGGAGTCTGCAACTCGACTCCATGAAGTCGGAATCGCTAGTAATCGCAGGTCAGCATACTGCGGTGAATACGTTCCC…
ASV0515	Bacteria	Proteobacteria	Gammaproteobacteria	Enterobacterales	Enterobacteriaceae	Enterobacteriaceae_unclassified	CTGGTCTTGACATCCACAGAACTTTCCAGAGATGGATTGGTGCCTTCGGGAACTGTGAGACAGGTGTTGCATGGCTGTCGTCAGCTCGTGTTGTGAAATGTTGGGTTAAGTCCCGCAACGAGCGCAACCCTTATCTTTTGTTGCCAGCGGTCCGGCCGGGAACTCAAAGGAGACTGCCAGTGATAAACTGGAGGAAGGTGGGGATGACGTCAAGTCATCATGGCCCTTACGACCAGGGCTACACACGTGCTACAATGGCGCATACAAAGAGAAGCGACCTCGCGAGAGCAAGCGGACCTCATAAAGTGCGTCGTAGTCCGGATTGGAGTCTGCAACTCGACTCCATGAAGTCGGAATCGCTAGTAATCGTGGATCAGAATGCCACGGTGAATACGTTCC…
ASV0516	Bacteria	Proteobacteria	Gammaproteobacteria	Pseudomonadales	Endozoicomonadaceae	Endozoicomonadaceae_unclassified	CTGGCCTTGACATCCTGCGAACTTTCTAGAGATAGATGGGTGCCTTCGGGAACGCAGAGACAGGTGCTGCATGGCTGTCGTCAGCTCGTGTCGTGAGATGTTGGGTTAAGTCCCGCAACGAGCGCAACCCTTGTCCTCAGTTACCAGCACATTATGGTGGGCACTCTGGGGAGACTGCCGGTGGCAAACCGGAGAAGGTGGGGACGACGTCAAGTCATCATGGCCCTTACGGCCAGGGCTACACACGTGCTACAATGGCGCATACAGACGGTCGCGAAGCCGCGAGGTGAAGCTAATCTGAGAAAGTGCGTCGTAGTCCGGATCGGAGTCTGCAACTCGACTCCATGAAGTCGGAATCGCTAGTAATCGTGAATCAGAATGTCACGGTGAATACGTTCC…
ASV0517	Bacteria	Proteobacteria	Gammaproteobacteria	Pseudomonadales	Endozoicomonadaceae	Endozoicomonas	CTGGTCTTGACATCCTGCGAACTCTCTAGAGATAGATTGGTGCCTTCGGGAACGCAGTGACAGGTGCTGCATGGCTGTCGTCAGCTCGTGTCGTGAGATGTTGGGTTAAGTCCCGCAACGAGCGCAACCCTTGTCCTCAGTTACCAGCACGTTATGGTGGGCACTCTGGGGAGACTGCCGGTGACAAACCGGAGGAAGGTGGGGACGACGTCAAGTCATCATGGCCCTTACGGCCAGGGCTACACACGTGCTACAATGGTGCATACAGACGGTTGCCAAGCTGTGAAGTGGAGCTAATCTGAGAAAGTGCATCGTAGTCCGGATTGGAGTCTGCAACTCGACTCCATGAAGTCGGAATCGCTAGTAATCGTGAATCAGAATGTCACGGTGAATACGTTC…
ASV0518	Bacteria	Proteobacteria	Alphaproteobacteria	Alphaproteobacteria_unclassified	Alphaproteobacteria_unclassified	Alphaproteobacteria_unclassified	CAGCCCTTGACATCCCGATCGCGAATAGTGGAGACACTTTTCTTCAGTTAGGCTGGATCGGTGACAGGTGCTGCATGGCTGTCGTCAGCTCGTGTCGTGAGATGTTGGGTTAAGTCCCGCAACGAGCGCAACCCTCATCCTTAGTTGCCATCATTTAGTTGGGCACTCTAGGGAAACTGCCGGTGATAAGCCGGAGGAAGGCGGGGATGACGTCAAGTCCTCATGGCCCTTATGGGCTGGGCTACACACGTGCTACAATGGCGATTACAATGGGAAGCAATCCCGCGAGGGGGAGCAAATCCGTTAAAAATCGTCTCAGTTCGGATTGTACTCTGCAACTCGAGTGCATGAAGTCGGAATCGCTAGTAATCGCGGATCAGCATGCCGCGGTGAATACGT…
ASV0519	Bacteria	Proteobacteria	Gammaproteobacteria	Burkholderiales	Methylophilaceae	Methylotenera	CTGGCCTTGACATGTACGGAACTTTCCAGAGATGGATTGGTGCCTTCGGGAACCGTAACACAGGTGCTGCATGGCTGTCGTCAGCTCGTGTCGTGAGATGTTGGGTTAAGTCCCGCAACGAGCGCAACCCTTGCCAATAATTGCCATCATTTAGTTGGGCACTTTATTGGGACTGCCGGTGACAAACCGGAGGAAGGTGGGGATGACGTCAAGTCCTCATGGCCCTTATGGCCAGGGCTTCACACGTAATACAATGGTCGGTACAGAGGGTTGCCAAGCCGCGAGGTGGAGCCAATCCCAGAAAGCCGATCGTAGTCCGGATTGTTCTCTGCAACTCGAGAGCATGAAGTCGGAATCGCTAGTAATCGCGGATCAGCATGTCGCGGTGAATACGTTCCC…
ASV0520	Bacteria	Proteobacteria	Gammaproteobacteria	Enterobacterales	Alteromonadaceae	uncultured	CATCCCTTGACATACTGAGAACTTAGCAGAGATGCTTTGGTGCCTTCGGGGACTCAGATACAGGTGCTGCATGGCTGTCGTCAGCTCGTGTCGTGAGATGTTGGGTTAAGTCCCGCAACGAGCGCAACCCTTGTCCTTAGTTGCCATCATTTAGTTGGGCACTTTAAGGAGACTGCCGGTGACAAACCGGAGGAAGGTGGGGACGACGTCAAGTCATCATGGCCCTTACGGGATGGGCTACACACGTGCTACAATGGCAGGTACAGAGGGCAGCGAGACCGCGAGGTGAAGCGAACCCCTTAAAGCCTGTCGTAGTCCGGATTGGAGTCTGCAACTCGACTCCATGAAGTCGGAATCGCTAGTAATCGCAGGTCAGCATACTGCGGTGAATACGTTCCC…
ASV0521	Bacteria	Proteobacteria	Gammaproteobacteria	Gammaproteobacteria_unclassified	Gammaproteobacteria_unclassified	Gammaproteobacteria_unclassified	CTACTCTTGACATCTGCAGCAGATCTTGTAATGAGATTGTGCCTTCGGGAACTGCATGACAGGTGCTGCATGGCTGTCGTCAGCTCGTGTTGTGAAATGTTGGGTTAAGTTCCGCAACGAGCGCAACCCTAATTGCTAGTTGCCATCAGTTCGGCTGGGAACTTTAGCAAGACTGCCGGTGATAAACCGTGAGGAAGGTTGGGATGACGTCAAGTCATCATGGCTCTTACGAGTAGGGCTACACACGTGCTACAATGGGAAGTACAAAGGGTAACAAAGCCGCGAGGTCTAGTCAACCCCAAAAAGCTTCTCCTAGTCCGGATTGCAGTCTGCAACTCGACTGCATGAAGTCGGAATCGCTAGTAATCGCGAATCAGAATGTCGCGGTGAATACGTTCT…
ASV0522	Bacteria	Proteobacteria	Gammaproteobacteria	Pseudomonadales	Marinobacteraceae	Marinobacter	CTGGCCTTGACATGCAGAGAACTTTCCAGAGATGGATTGGTGCCTTCGGGAACTCTGACACAGGTGCTGCATGGCCGTCGTCAGCTCGTGTCGTGAGATGTTGGGTTAAGTCCCGTAACGAGCGCAACCCCTATCCCTAGTTGCTAGCAGTTCGGCTGAGAACTCTAGGGAGACTGCCGGTGACAAACCGGAGGAAGGTGGGGATGACGTCAGGTCATCATGGCCCTTACGGCCAGGGCTACACACGTGCTACAATGGTGCGCACAGAGGGCTGCAAACCCGCGAGGGGGAGCCAATCTCACAAAACGCATCGTAGTCCGGATCGCAGTCTGCAACTCGACTCCGTGAAGTCGGAATCGCTAGTAATCGCGAATCAGAATGTCGCGGTGAATACGTTCC…
ASV0523	Bacteria	Proteobacteria	Gammaproteobacteria	Pseudomonadales	Saccharospirillaceae	Thalassolituus	CTACTCTTGACATCCTGCGAACTTGGTAGAGATACCTTGGTGCCTTCGGGAACGCAGTGACAGGTGCTGCATGGCTGTCGTCAGCTCGTGTTGTGAAATGTTGGGTTAAGTCCCGTAACGAGCGCAACCCTTGTCCTTAGTTGCCATCATTAAGTTGGGGACTCTAAGGAGACTGCCGGTGACAAACCGGAGGAAGGCGGGGACGACGTCAAGTCATCATGGCCCTTACGAGTAGGGCTACACACGTGCTACAATGGCCGGTACAGACGGTTGCCAACCCGCGAGGGGGAGCTAATCTGAGAAAGCCGGTCGTAGTCCGGATTGGAGTCTGCAACTCGACTCCATGAAGTCGGAATCGCTAGTAATCGTGAATCAGAATGTCACGGTGAATACGTTCCC…
ASV0524	Bacteria	Proteobacteria	Alphaproteobacteria	Rhodobacterales	Rhodobacteraceae	Ruegeria	CAACCCTTGACATCCTAGGACCGGCCCAGAGATGGGTCTTTCACTTCGGTGACCTAGTGACAGGTGCTGCATGGCTGTCGTCAGCTCGTGTCGTGAGATGTTCGGTTAAGTCCGGCAACGAGCGCAACCCACATCCTTAGTTGCCAGCAGTTCGGCTGGGCACTCTAGGGAAACTGCCCGTGATAAGCGGGAGGAAGGTGTGGATGACGTCAAGTCCTCATGGCCCTTACGGGTTGGGCTACACACGTGCTACAATGGCAGTGACAATGGGTTAATCCCAAAAAACTGTCTCAGTTCGGATTGGGGTCTGCAACTCGACCCCATGAAGTCGGAATCGCTAGTAATCGCGTAACAGCATGACGCGGTGAATACGTTCCCGGGCCTT
ASV0525	Bacteria	Actinobacteriota	Actinobacteria	Micrococcales	Micrococcaceae	Micrococcus	CAAGGCTTGACATGTTTTCGACCGCCGTGGAGACACGGTTTCCCCTTTGGGGCGGATTCACAGGTGGTGCATGGTTGTCGTCAGCTCGTGTCGTGAGATGTTGGGTTAAGTCCCGCAACGAGCGCAACCCTCGTTCCATGTTGCCAGCACGTAATGGTGGGGACTCATGGGAGACTGCCGGGGTCAACTCGGAGGAAGGTGAGGACGACGTCAAATCATCATGCCCCTTATGTCTTGGGCTTCACGCATGCTACAATGGCCGGTACAATGGGTTGCGATACTGTGAGGTGGAGCTAATCCCAAAAAGCCGGTCTCAGTTCGGATTGGGGTCTGCAACTCGACCCCATGAAGTCGGAGTCGCTAGTAATCGCAGATCAGCAACGCTGCGGTGAATACGTT…
ASV0526	Bacteria	Firmicutes	Clostridia	Lachnospirales	Lachnospiraceae	Vallitalea	CAAATCTTGACATCCTTCTGACCGTCTCTTAATCGAGACTTCTCTTCGGAGCAGAAGTGACAGGTGGTGCATGGTTGTCGTCAGCTCGTGTCGTGAGATGTTGGGTTAAGTCCCGCAACGAGCGCAACCCTTATCTTTAGTAGCCAGCAATTCGGTTGGGGACTCTAGAGAGACTGCCGGGGACAACTCGGAGGAAGGTGGGGATGACGTCAAATCATCATGCCCCTTATGATTTGGGCTACACACGTGCTACAATGGTAGTGACAAAGGGAAGCGAAATGGTGACATGGAGCAAACCCCAAAAAAGCTATCCCAGTTCGGATTGTAGTCTGCAACTCGACTACATGAAGTTGGAATCGCTAGTAATCGCGAATCAGAATGTCGCGGTGAATACGTTCC…
ASV0527	Bacteria	Proteobacteria	Alphaproteobacteria	Puniceispirillales	EF100-94H03	EF100-94H03_ge	CAGCCCTTGACATCCCGGTCGCGGTTTCCAGAGATGGATCCCTTCAGTTCGGCTGGACCAGTGACAGGTGCTGCATGGCTGTCGTCAGCTCGTGTCGTGAGATGTTGGGTCAAGTCCCGCAACGAGCGCAACCCTCACCTTCAGTTGCCAGCAGTACGGCTGGGCACTCTGGAGGAACTGCCGGTGACAAGCCGGAGGAAGGCGGGGATGACGTCAAGTCCTCATGGCCCTTACGGGCTGGGCTACACACGTGCTACAATGGTGAATACAGTGGGATGCAAGACCGCAAGGTGGAGCCAATCCCCAAAATTCATCTCAGTTCGGATTGTCCTCTGCAACTCGAGGGCATGAAGTCGGAATCGCTAGTAATCGTGGATCAGCATGCCACGGTGAATACGT…
ASV0528	Bacteria	Proteobacteria	Alphaproteobacteria	Caulobacterales	Parvularculaceae	Parvularcula	CAACCCTTGACATCCCGATTGCGGTTTCCAGAGATGGATACCTTCTTTTAGTTGGATCGGTGACAGGTGTTGCATGGCTGTCGTCAGCTCGTGTCGTGAGATGTTGGGTTAAGTCCCGCAACGAGCGCAACCCTCGCTGTTAGTTGCCAGCATTTAGTTGGGCACTCTAACGGGACCGCCGGTGATAAGCCGGAGGAAGGTGGGGACGACGTCAAGTCATCATGGCCCTTACGGGTTGGGCTACACACGTGCTACAATGGCGCTCATAGTGGGATAATCCCCAAAAGGCGTCTCAGTTCGGATTGTCTTCTGCAACTCGAAGGCATGAAGTCGGAATCGCTAGTAATCGCGGATCAGCATGCCGCGGTGAATACGTTCCCGGGCCTT
ASV0529	Bacteria	Proteobacteria	Gammaproteobacteria	Pseudomonadales	Porticoccaceae	SAR92_clade	CAGGTCTTGACATCCTCGGAACTTTCTAGAGATAGATTGGTGCCTTCGGGAGCCGAGAGACAGGTGCTGCATGGCTGTCGTCAGCTCGTGTCGTGAGATGTTGGGTTAAGTCCCGTAACGAGCGCAACCCTTGTCCTTAGTTGCCATCAGGTAAAGCTGGGAACTCTAAGGAGACTGCCGGTGACAAACCGGAGGAAGGTGGGGACGACGTCAAGTCATCATGGCCCTTACGACCTGGGCTACACACGTGCTACAATGGCCAGTACAGAGGGCTGCAATCCCGCGAGGGGGAGCGAATCCCACAAAACTGGTCGTAGTCCGGATCGCAGTCTGCAACTCGACTGCGTGAAGTTGGAATCGCTAGTAATCGTGAATCAGAATGTCACGGTGAATACGTTC…
ASV0530	Bacteria	Bacteroidota	Bacteroidia	Cytophagales	Cyclobacteriaceae	Marivirga	CTGGGCTAGAATGCCCTTGACAGCTTTAGAGATAGAGTTTTCCTTCGGGACAAGGTGCAAGGTGCTGCATGGCTGTCGTCAGCTCGTGCCGTGAGGTGTTGGGTTAAGTCCCGCAACGAGCGCAACCCCTATTCTTAGTTGCCAGCACGTAACGGTGGGGACTCTAGGAAGACTGCCTGCGCAAGCAGAGAGGAAGGAGGGGACGACGTCAAGTCATCATGGCCCTTACGTCCAGGGCTACACACGTGCTACAATGGTGCATACAGAGGGTAGCGAGCCGGCAACGGCAAGCCAATCTCAAAAAGTGCATCTCAGTTCGGATTGGGGTCTGCAACTCGACCCTATGAAGTTGGAATCGCTAGTAATCGCGTATCAGCAATGACGCGGTGAATACGTTCC…
ASV0531	Bacteria	Proteobacteria	Gammaproteobacteria	Pseudomonadales	SAR86_clade	SAR86_clade_ge	CTACACTTGACATACTTCGAATTTTCTAGAGATAGATTAGTGCCTTCGGGAACGGAGATACAGGTGCTGCATGGCTGTCGTCAGCTCGTGTCGTGAGATGTTGGGTTAAGTCCTATAACGAGCGCAACCCTTACCCTTATTTGCCAGCGGTTAGGCCGGGAACTATAAGGGAACTGCCGGTAATAAGCCGGAGGAAGGTGGGGACGACGTCAAGTCATCATGGCCCTTACGTGTAGGGCTACACACGTGCTACAATGGGAGATACAGACGGTTGCTAAAGCGCGAGCTGGAGCCAATCCGACAAAGTCTCTCGTAGTCCGAATTGCAGTCTGGAACTCGACTGCATGAAGCCGGAATCGCTAGTAATCGCGGATCAGCATGCCGCGGTGAATACGTTCT…
ASV0532	Bacteria	Actinobacteriota	Actinobacteria	Micrococcales	Micrococcaceae	Micrococcus	CAAGGCTTGACATGTTCCTGACCGCCGTAGAGATACGGTTTCCCCTTTGGGGCAGGTTCACAGGTGGTGCATGGTTGTCGTCAGCTCGTGTCGTGAGATGTTGGGTTAAGTCCCGCAACGAGCGCAACCCTCGTTCCATGTTGCCAGCACGTAGTGGTGGGGACTCATGGGAGACTGCCGGGGTCAACTCGGAGGAAGGTGGGGACGACGTCAAATCATCATGCCCCTTATGTCTTGGGCTTCACGCATGCTACAATGGCCGGTACAATGGGTTGCGATACTGTGAGGTGGAGCTAATCCCAAAAAGCCGGTCTCAGTTCGGATTGGGGTCTGCAACTCGACCCCATGAAGTCGGAGTCGCTAGTAATCGCAGATCAGCAACGCTGCGGTGAATACGTT…
ASV0533	Bacteria	Proteobacteria	Gammaproteobacteria	Enterobacterales	Alteromonadaceae	Alteromonadaceae_unclassified	CTACACTTGACATGCTGAGAAGTTACTAGAGATGGATTGGTGCCTTCGGGAACTCTGACACAGGTGCTGCATGGCTGTCGTCAGCTCGTGTCGTGAGATGTTGGGTTAAGTCCCGCAACGAGCGCAACCCTTGTCCTTAGTTGCCAGCATTTAGTTGGGCACTCTAAGGAGACTGCCGGTGACAAACCGGAGGAAGGTGGGGACGACGTCAAGTCATCATGGCCCTTACGTGTAGGGCTACACACGTGCTACAATGGCAAGTACAGAGGGAAGCGAGACAGTGATGTGGAGCGGACCCCTTAAAGCTTGTCGTAGTCCGGATTGGAGTCTGCAACTCGACTCCATGAAGTCGGAATCGCTAGTAATCGCAGGTCAGCATACTGCGGTGAATACGTTCCC…
ASV0534	Bacteria	Dadabacteria	Dadabacteriia	Dadabacteriales	Dadabacteriales_fa	Dadabacteriales_ge	CAGGACTTGACATGATAACTTAAGCCTATGTGAAAGCATGGGGTGGTTTTGAGCTTGCTTAAAACAGTTATTACAGGTGCTGCATGGCTGTCGTCAGCTCGTGCCGTGAGGTGTCCGGTTAAGTCCGGTAACGAGCGCAACCCCTACCTTTAGTTGCCAGCATTTCGGATGGGCACTCTAAAGAGACTGCCAGCGACAAGCCGGAGGAAGGTGGGGACGACGTCAAGTCAGCATGGCCCTTACGTCCTGGGCTACACACATGCTACAATGGCTAGTACAATGGGTCGCTAACCCGCGAGGGGGTGCCAATCCCATCAAAGCTAGTCTCAGTTCAGATTGCAGGCTGCAACTCGCCTGCATGAAGTTGGAATCGCTAGTAATCGTGGATCAGCATTGCCA…
ASV0535	Bacteria	Bacteroidota	Bacteroidia	Cytophagales	Cyclobacteriaceae	Reichenbachiella	CTGGGCTAGAATGTGAGTGAATCATTCAGAGATGGGTGAGTCTTCGGACACGAAACAAGGTGCTGCATGGCTGTCGTCAGCTCGTGCCGTGAGGTGTTGGGTTAAGTCCCGCAACGAGCGCAACCCCTACTGTTAGTTGCCATCAGGTTAAGCTGGGGACTCTAACAGGACTGCCTACGCAAGTAGAGAGGAAGGTGGGGATGACGTCAAGTCATCATGGCCCTTACGCCCAGGGCTACACACGTGCTACAATGGCGCATACAACGGGTAGCTACCTGGCAACAGGATGCCAATCTCGAAAAGTGCGTCTCAGTTCGGATTGGGGTCTGCAACTCGACCCCATGAAGTTGGAATCGCTAGTAATCGCGCATCAGCAATGGCGCGGTGAATACGTTCCCG…
ASV0536	Bacteria	Proteobacteria	Alphaproteobacteria	Rhodobacterales	Rhodobacteraceae	Rhodobacteraceae_unclassified	CAACCCTTGACATCCTGTGCTATATCCAGAGATGGATAGTTCCTTTCGGGGACGCAGTGACAGGTGCTGCATGGCTGTCGTCAGCTCGTGTCGTGAGATGTTCGGTTAAGTCCGGCAACGAGCGCAACCCACATCCCTAGTTGCCAGCAGTTCGGCTGGGCACTCTATGGAAACTGCCCGTGATAAGCGGGAGGAAGGTGTGGATGACGTCAAGTCCTCATGGCCCTTACGGGTTGGGCTACACACGTGCTACAATGGTAGTGACAATGGGTTAATCCCCAAAAACTATCTCAGTTCGGATTGTCGTCTGCAACTCGACGGCATGAAGTCGGAATCGCTAGTAATCGCGTAACAGCATGACGCGGTGAATACGTTCCCGGGCCTT
ASV0537	Bacteria	Proteobacteria	Gammaproteobacteria	Enterobacterales	Pseudoalteromonadaceae	Algicola	CATCCCTTGACATCCTGAGAAGGTCTTAGAGATAGGACTGTGCCTTCGGGAACTCAGAGACAGGTGCTGCATGGCTGTCGTCAGCTCGTGTTGTGAAATGTTGGGTTAAGTCCCGCAACGAGCGCAACCCTTATCCTTAGTTGCCAGCACGTAATGGTGGGAACTCTAAGGAGACTGCCGGTGATAAACCGGAGGAAGGTGGGGACGACGTCAAGTCATCATGGCCCTTACGGGATGGGCTACACACGTGCTACAATGGTATGTACAGAGGGAAGCGAGCTCGCGAGAGTCAGCGGATCCCTTAAAGCATATCGTAGTCCGGATTGGAGTCTGCAACTCGACTCCATGAAGTCGGAATCGCTAGTAATCGCGGATCAGAATGCCGCGGTGAATACGTTC…
ASV0538	Bacteria	Proteobacteria	Gammaproteobacteria	Enterobacterales	Alteromonadaceae	Alteromonas	CTACACTTGACATGCTGAGAAGTTACTAGAGATAGTTTCGTGCCTTCGGGAACTCAGACACAGGTGCTGCATGGCTGTCGTCAGCTCGTGTCGTGAGATGTTGGGTTAAGTCCCGCAACGAGCGCAACCCTTGTCCTTAGTTGCCAGCATTAGGTTGGGCACTCTAAGGAGACTGCCGGTGACAAACCGGAGGAAGGTGGGGACGACGTCAAGTCATCATGGCCCTTACGTGTAGGGCTACACACGTGCTACAATGGCATTTACAGAGGGAAGCGAGACAGTGATGTGGAGCGGACCCCTTAAAGCTTGTCGTAGTCCGGATTGGAGTCTGCAACTCGACTCCATGAAGTCGGAATCGCTAGTAATCGCAGGTCAGCATACTGCGGTGAATACGTTCCC…
ASV0539	Bacteria	Proteobacteria	Gammaproteobacteria	Pseudomonadales	Pseudomonadaceae	Pseudomonas	CAGGCCTTGACATCCAATGAACTTCCCAGAGATGGATTGGTGCCTTCGGGAGCATTGAGACAGGTGCTGCATGGCTGTCGTCAGCTCGTGTCGTGAGATGTTGGGTTAAGTCCCGTAACGAGCGCAACCCTTGTCCTTAGTTACCAGCACGTTATGGTGGGCACTCTAAGGAGACTGCCGGTGACAAACCGGAGGAAGGTGGGGATGACGTCAAGTCATCATGGCCCTTACGGCCTGGGCTACACACGTGCTACAATGGTCGGTACAGAGGGTTGCCAAGCCGCGAGGTGGAGCTAATCCCATAAAACCGATCGTAGTCCGGATCGCAGTCTGCAACTCGACTGCGTGAAGTCGGAATCGCTAGTAATCGCGAATCAGAATGTCGCGGTGAATACGTTC…
ASV0540	Bacteria	Proteobacteria	Gammaproteobacteria	Enterobacterales	Pseudoalteromonadaceae	Pseudoalteromonas	CTACACTTGACATACAGAGAACTTACCAGAGATGGTTTGGTGCCTTCGGGAACTCTGATACAGGTGCTGCATGGCTGTCGTCAGCTCGTGTTGTGAGATGTTGGGTTAAGTCCCGCAACGAGCGCAACCCCTATCCTTAGTTGCTAGCAGGTAATGCTGAGAACTCTAAGGAGACTGCCGGTGATAAACCGGAGGAAGGTGGGGACGACGTCAAGTCATCATGGCCCTTACGTGTAGGGCTACACACGTGCTACAATGGCGCATACAGAGTGCTGCGAACTCGCGAGAGTAAGCGAATCACTTAAAGTGCGTCGTAGTCCGGATTGGAGTCTGCAACTCGACTCCATGAAGTCGGAATCGCTAGTAATCGCGTATCAGAATGACGCGGTGAATACGTTC…
ASV0541	Bacteria	Proteobacteria	Gammaproteobacteria	Pseudomonadales	Endozoicomonadaceae	Endozoicomonas	CTGGCCTTGACATCCTGCGAACTTTCTAGAGATAGATTGGTGCCTTCGGGAACGCAGTGACAGGTGCTGCATGGCTGTCGTCAGCTCGTGTCGTGAGATGTTGGGTTAAGTCCCGCAACGAGCGCAACCCTTGTCCTTAGTTACCAGCACGTAATGGTGGGCACTCTAGGGAGACTGCCGGTGACAAACCGGAGGAAGGTGGGGACGACGTCAAGTCATCATGGCCCTTACGGCCAGGGCTACACACGTGCTACAATGGTGCATACAGACGGTTGCCAAGCCGCAAGGTGGAGCTAATCTGAGAAAGTGCATCGTAGTCCGGATTGGGGTCTGCAACTCGACCCCATGAAGTCGGAATCGCTAGTAATCGTGAATCAGAATGTCACGGTGAATACGTTC…
ASV0542	Bacteria	Proteobacteria	Gammaproteobacteria	Enterobacterales	Alteromonadaceae	Alteromonas	CTACACTTGACATGCTGAGAAGTTACTAGAGATAGTTTCGTGCCTTCGGGAACTCAGACACAGGTGCTGCATGGCTGTCGTCAGCTCGTGTCGTGAGATGTTGGGTTAAGTCCCGCAACGAGCGCAACCCTTGTCCTCAGTTACCAGCACGTTATGGTGGGCACTCTGGGGAGACTGCCGGTGACAAACCGGAGGAAGGTGGGGACGACGTCAAGTCATCATGGCCCTTACGTGTAGGGCTACACACGTGCTACAATGGCATTTACAGAGGGAAGCGAGACAGTGATGTGGAGCGGACCCCTTAAAGAATGTCGTAGTCCGGATTGGAGTCTGCAACTCGACTCCATGAAGTCGGAATCGCTAGTAATCGCAGGTCAGAATACTGCGGTGAATACGTTC…
ASV0543	Bacteria	Proteobacteria	Alphaproteobacteria	Rhodobacterales	Rhodobacteraceae	Rhodobacteraceae_unclassified	CATCCCTTGACATCCTCAACGCGGTTCCGAGAGATCGGATCCTTCAGTTCGGCTGGTTGAGTGACAGGTGCTGCATGGCTGTCGTCAGCTCGTGTCGTGAGATGTTGGGTTAAGTCCCGCAACGAGCGCAACCCTCGCCCTTAGTTGCCAGCATTTAGTTGGGCACTCTAAGGGAACCGCCGGTGATAAGCCGGAGGAAGGTGGGGATGACGTCAAGTCCTCATGGCCCTTACGGGATGGGCTACACACGTGCTACAATGGCAGTGACAATGGGTTAATCCCCAAAAACTGTCTCAGTTCGGATTGTTCTCTGCAACTCGAGAGCATGAAGTCGGAATCGCTAGTAATCGCGTAACAGCATGACGCGGTGAATACGTTCCCGGGCCTT
ASV0544	Bacteria	Chloroflexi	Chloroflexia	Thermomicrobiales	JG30-KF-CM45	JG30-KF-CM45_ge	CAGGGTTTGACATATCGCTGCATGCCTCAGAGATGAGGAGGCCTACGAGGGTGCGATACAGGTGCTGCATGGCTGTCGTCAGCTCGTGTCGTGAGATGTTGGGTTAAGTCCCGCAACGAGCGCAACCCCTGTGTTCAGTTATGATTTTCTGGACAGACTGCCGGAAGCAAACCGGAGGAAGGTGGGGATGATGTCAAGTCAGCATGGCCCTTACATCCTGGGCAAGAAACACGCTACAATGGCCGGGACAGAGGGTAGCCAAGCGGTAACGCGGAGCCAATCCCAGAAACCCGGTCTCAGTTCGGATCGTGGGCTGCAACTCGCCCACGTGAAGGTGGAGTCGCTAGTAACCGCAGGTCAGCAGTACTGCGGTGAATATGTTCCCGGGCCTT
ASV0545	Bacteria	Cyanobacteria	Cyanobacteriia	Cyanobacteriia_unclassified	Cyanobacteriia_unclassified	Cyanobacteriia_unclassified	CAGGGTTTGACATCCCACGAATCCTTTTGAAAGAGAGGAGTGCCTTAGGGAGCGTGGAGACAGGTGGTGCATGGCTGTCGTCAGCTCGTGTCGTGAGATGTTGGGTTAAGTCCCACAACGAGCGCAACCCTCGTCCTTAGTTGCCATCATTAAGTTGGGCACTTTAGGGAGACTGCCGGTGACAAACCGGAGGAAGGTGGGGATGACGTCAAGTCATCATGCCCCTTACATCCTGGGCTACACACGTACTACAATGCTGCGGACAGAGAGCAGCCAACCAGCAATGGAGAGCTAATCTCATAAACCGTGGCTCAGTTCAGATTGTAGGCTGCAACTCGCCTACATGAAGGAGGAATCGCTAGTAATCGCAGGTCAGCATACTGCGGTGAATACGTTCCC…
ASV0546	Bacteria	Proteobacteria	Alphaproteobacteria	Alphaproteobacteria_unclassified	Alphaproteobacteria_unclassified	Alphaproteobacteria_unclassified	CAGTCCTTGACATCCTGGTTTTGGGAAGTGGAGACACATCCCTTCAGTTCGGCTGGACCAGTGACAGGTGATGCATGGCTGTCGTCAGCTCGTGTCGTGAGATGTTGGGTTAAGTCCCGCAACGAGCGCAACCCCTATCGTCTGTTGCCATCAGGTTATGCTGGGCACTCTGACGAAACTGCCGGTGATAAGCCGGAGGAAGGCGGGGATGACGTCAAGTCCTCATGTTCCTTACGGACTGGGCTACAAACGTGCTACAATGGCGGTGACAATGGGCAGCGAAAGCGCGAGCTGGAGCAAATCCCTAAAAACCGTCTCAGTTCAGATTGCAGTCTGCAACTCGACTGCATGAAGTCGGAATCGCTAGTAATCGTGGATCAGCATGCCACGGTGAATACG…
ASV0547	Bacteria	Bacteroidota	Bacteroidia	Flavobacteriales	Flavobacteriaceae	Muricauda	CAGGGCTTAAATGCAGGCTGCATGGGGTAGAGATACCCCTTTCTTCGGACTGCCTGCAAGGTGCTGCATGGTTGTCGTCAGCTCGTGCCGTGAGGTGTCAGGTTAAGTCCTATAACGAGCGCAACCCCTACCGTTAGTTGCCAGCATGTCAAGATGGGGACTCTAACGGGACTGCCGGTGCAAACCGTGAGGAAGGTGGGGACGACGTCAAATCATCACGGCCCTTACGTCCTGGGCCACACACGTGCTACAATGGCCGGTACAGAGGGAAGCCACCCCGCAAGGGGGCGCGGATCTATAAAACCGGTCACAGTTCGGATCGGGGTCTGCAACTCGACCCCGTGAAGCTGGAATCGCTAGTAATCGGATATCAGCCATGATCCGGTGAATACGTTCCCG…
ASV0548	Bacteria	Proteobacteria	Gammaproteobacteria	Gammaproteobacteria_unclassified	Gammaproteobacteria_unclassified	Gammaproteobacteria_unclassified	CTGGTCTTGACATCTAGCGAACTTTCCAGAGATGGATTGGTGCCTTCGGGAACGCTAAGACAGGTGCTGCATGGCTGTCGTCAGCTCGTGTCGTGAGATGTTGGGTTAAGTCCCGCAACGAGCGCAACCCCTGCTATTAGTTGCCATCATTCAGTTGGGCACTCTAATGGGACTGCCGGTGACAAACCGGAGGAAGGTGGGGATGACGTCAAGTCATCATGGCCCTTATGACCAGGGCTACACACGTGCTACAATGGCCGGTACAAAGGGCAGCCAACCCGCGAGGGGGAGCTAATCCCAGAAAGCCGGTCGTAGTCCGGATCGCAGTCTGCAACTCGACTGCGTGAAGTCGGAATCGCTAGTAATCGCGGATCAGCATTGCCGCGGTGAATACGTTCC…
ASV0549	Bacteria	Proteobacteria	Gammaproteobacteria	Pseudomonadales	Pseudomonadaceae	Pseudomonas	CAGGCCTTGACATCCAATGAACTTTCCAGAGATGGATTGGTGCCTTCGGGAACATTGAGACAGGTGCTGCATGGCTGTCGTCAGCTCGTGTCGTGAGATGTTGGGTTAAGTCCCGTAACGAGCGCAACCCTTGTCCTTAGTTACCAGCACGTTATGGAGGGCACTCCAAGGAGACTGCCGGTGACAAACCGGAGGAAGGTGGGGATGACGTCAAGTCATCATGGCCCTTACGGCCTGGGCTACACACGTGCTACAATGGTCGGTACAGAGGGTTGCCAAGCCGCGAGGTGGAGCTAATCCCATAAAACCGATCGTAGTCCGGATCGCAGTCTGCAACTCGACTGCGTGAAGTCGGAATCGCTAGTAATCGCGAATCAGAATGTCGCGGTGAATACGTTC…
ASV0550	Bacteria	Proteobacteria	Alphaproteobacteria	Caulobacterales	Caulobacteraceae	Brevundimonas	CACCTTTTGACATGCCCGGACCGCCACAGAGATGTGGCTTTCCCTTCGGGGACTGGGACACAGGTGCTGCATGGCTGTCGTCAGCTCGTGTCGTGAGATGTTGGGTTAAGTCCCGCAACGAGCGCAACCCTCGCCATTAGTTGCCATCATTCAGTTGGGAACTCTAATGGGACTGCCGGTGCTAAGCCGGAGGAAGGTGGGGATGACGTCAAGTCCTCATGGCCCTTACAGGGTGGGCTACACACGTGCTACAATGGCGACTACAGAGGGTTAATCCTTAAAAGTCGTCTCAGTTCGGATTGTCCTCTGCAACTCGAGGGCATGAAGTTGGAATCGCTAGTAATCGCGGATCAGCATGCCGCGGTGAATACGTTCCCGGGCCTT
ASV0551	Bacteria	Proteobacteria	Gammaproteobacteria	Pseudomonadales	Marinobacteraceae	Marinobacter	CTGGCCTTGACATGCAGAGAACTTTCCAGAGATGGATTGGTGCCTTCGGGAACTCTGACACAGGTGCTGCATGGCCGTCGTCAGCTCGTGTCGTGAGATGTTGGGTTAAGTCCCGTAACGAGCGCAACCCCTATCCCTAGTTGCTAGCAGTTCGGCTGAGAACTCTAGGGAGACTGCCGGTGACAAACCGGAGGAGGGTGGGGATGACGTCAGGTCATCATGGCCCTTACGGCCAGGGCTACACACGTGCTACAATGGCGCGCACAGAGGGCTGCAAACCCGCGAGGGGGAGCCAATCTCACAAAACGCGTCGTAGTCCGGATCGCAGTCTGCAACTCGACTGCGTGAAGTCGGAATCGCTAGTAATCGTGAATCAGAATGTCACGGTGAATACGTTCC…
ASV0552	Bacteria	Proteobacteria	Gammaproteobacteria	Pseudomonadales	Marinobacteraceae	Marinobacter	CTGGCCTTGACATGCAGAGAACTTTCCAGAGATGGATTGGTGCCTTCGGGAACTCTGACACAGGTGCTGCATGGCCGTCGTCAGCTCGTGTCGTGAGATGTTGGGTTAAGTCCCGTAACGAGCGCAACCCCTATCCCTAGTTGCTAGCAGTTCGGCTGAGAACTCTAGGGAGACTGCCGGTGACAAACCGGAGGAAGGTGGGGATGACGTCAGGTCATCATGGCCCTTACGGCCAGGGCTACACACGTGCTACAATGGCGCGCACAGAGGGCTGCAAACCCGCGAGGGGGAGCCAATCTCACAAAACGCATCGTAGTCCGGATCGGAGTCTGCAACTCGACTCCGTGAAGTCGGAATCGCTAGTAATCGCGAATCAGAATGTCGCGGTGAATACGTTCC…
ASV0553	Bacteria	Proteobacteria	Gammaproteobacteria	Nitrosococcales	Methylophagaceae	Methylophaga	CTGGCCTTGACATGTAGCGAACTTTCCAGAGATGGATTGGTGCCTTCGGGAACGCTAACACAGGTGCTGCATGGCTGTCGTCAGCTCGTGTCGTGAGATGTTGGGTTAAGTCCCGCAACGAGCGCAACCCCTGTCCTTAGTTGCCATCATTTAGTTGGGCACTCTAAGGAGACTGCCGGTGACAAACCGGAGGAAGGTGGGGATGACGTCAAGTCATCATGGCCCTTATGGCCAGGGCTACACACGTGCTACAATGGACGGTACAAAGGGTTGCTAACTCGCGAGAGTGTGCTAATCCCATAGAGCTGTTCGTGGTCCGGATCGCAGTCTGCAACTCGACTGCGTGAAGTCGGAATCGCTAGTAATCGCGGATCAGAATGCCGCGGTGAATACGTTCCC…
ASV0554	Bacteria	Proteobacteria	Alphaproteobacteria	Rhodobacterales	Rhodobacteraceae	Paracoccus	CAACCCTTGACATTGCAGGACATCCCGAGAGATCGGGCTTTCACTTCGGTGACCTGCGGACAGGTGCTGCATGGCTGTCGTCAGCTCGTGTCGTGAGATGTTCGGTTAAGTCCGGCAACGAGCGCAACCCACGTCCCCAGTTGCCAGCATTCAGTTGGGCACTCTGTGGAAACTGCCGATGATAAGTCGGAGGAAGGTGTGGATGACGTCAAGTCCTCATGGCCCTTACGGGTTGGGCTACACACGTGCTACAATGGTGGTGACAGTGGGTTAATCCCCAAAAGCCATCTCAGTTCGGATTGGGGTCTGCAACTCGACCCCATGAAGTTGGAATCGCTAGTAATCGCGGAACAGCATGCCGCGGTGAATACGTTCCCGGGCCTT
ASV0555	Bacteria	Firmicutes	Clostridia	Peptostreptococcales-Tissierellales	Caminicellaceae	Paramaledivibacter	CAGGACTTGACATCCCTGTGACTGGTACGTAATAGTACCTTTCCCTTAGGGGACAGAGGAGACAGGTGGTGCATGGTTGTCGTCAGCTCGTGTCGTGAGATGTTGGGTTAAGTCCCGCAACGAGCGCAACCCTTGTCTTTAGTTGCCAGCACGTAAAGGTGGGAACTCTAGAGAGACTGCCGGTGACAAACCGGAGGAAGGTGGGGATGACGTCAAATCATCATGCCCCTTATGTTCTGGGCTACACACGTGCTACAATGGCTGGTACAACGGGAGGCGAAGGAGTAATCTGGAGCGAATCCCAAAAAGCCAGTCCCAGTTCGGATTGTGGGCTGCAACTCGCCCACATGAAGTTGGAGTTGCTAGTAATCGCGGATCAGAATGTCGCGGTGAATGCGT…
ASV0556	Bacteria	Actinobacteriota	Actinobacteria	Propionibacteriales	Propionibacteriaceae	Cutibacterium	CTGGGTTTGACATGGATCGGGAGCTTCCAGAGATGGTTGTGCCTCTTTTGGGGTCGGTTCACAGGTGGTGCATGGCTGTCGTCAGCTCGTGTCGTGAGATGTTGGGTTAAGTCCCGCAACGAGCGCAACCCTCGTCCACTGTTGCCAGCAATTCGGTTGGGGACTCAGTGGAGACCGCCGGGGTCAACTCGGAGGAAGGTGGGGATGACGTCAAGTCATCATGCCCCTTATGTCCAGGGCTTCACGCATGCTACAATGGCCGGTACAGTGAGTTGCGACATCGTAAGGTGGAGCGAATCTCAAAAAGCCGGTCTCAGTTCGGATTGGGGTCTGCAACTCGACCTCATGAAGTCGGAGTCGCTAGTAATCGCAGATCAGCAACGCTGCGGTGAATACGTT…
ASV0557	Bacteria	Proteobacteria	Gammaproteobacteria	Burkholderiales	Burkholderiaceae	Cupriavidus	CTACCCTTGACATGCCACTAACGAAGCAGAGATGCATTAGGTGCCCGAAAGGGAAAGTGGACACAGGTGCTGCATGGCTGTCGTCAGCTCGTGTCGTGAGATGTTGGGTTAAGTCCCGCAACGAGCGCAACCCTTGTCTCTAGTTGCTACGCAAGAGCACTCTAGAGAGACTGCCGGTGACAAACCGGAGGAAGGTGGGGATGACGTCAAGTCCTCATGGCCCTTATGGGTAGGGCTTCACACGTCATACAATGGTGCGTACAGAGGGTTGCCAACCCGCGAGGGGGAGCTAATCCCAGAAAACGCATCGTAGTCCGGATCGTAGTCTGCAACTCGACTACGTGAAGCTGGAATCGCTAGTAATCGCGGATCAGCATGCCGCGGTGAATACGTTCCCGG…
ASV0558	Bacteria	Proteobacteria	Alphaproteobacteria	SAR11_clade	Clade_I	Clade_Ia	AACACTTGACATGTTCGTCGCGACTTTAAGAGATTAAAGTTTTCGGTTCGGCCGGACGAAACACAGGTGCTGCATGGCTGTCGTCAGCTCGTGTCGTGAGATGTTGGGTTAAGTCCCGCAACGAGCGCAACCCTCACTTTTAGTTGCCATCATTAAGTTGGGCACTCTGAAAGAACTGCCAGTGATAAGCTGGAGGAAGGTGGGGATGACGTCAAGTCCTCATGGCCCTTACGTGTTGGGCTACACACGTGCTACAATGGTATCTACAACAGGAAGCGAAACAGCGATGTTAAGCAAATCCTTAAAAGATACCTCAGTTCGGATTGCACTCTGCAACTCGAGTGCATGAAGCTGGAATTACTAGTAATCGTGGATCAGCGTGCCACGGTGAATGCGTTC…
ASV0559	Bacteria	Chloroflexi	Anaerolineae	Ardenticatenales	uncultured	uncultured_ge	CAGGGCTTGACATATACGTGGTAACGAATCGAAAGAGGAGTGACCCTTCGGGGAGCGTATACAGGTGCTGCATGGCTGTCGTCAGCTCGTGCCGTGAGGTGTTAGGTTAAGTCCTGTAACGAGCGCAACCCACGTCGTTAGTTATACGTGTCTAACGAGACTGCCGGTGTTAAGCCGGAGGAAGGTGTGGATGACGTCAAGTCAGCATGGCCTTTATGTCCTGGGCTACACACACGCTACAATGGCCGGTACAATGGGCAGCCAAGCCGCGAGGCGGAGCCAATCCTGTAAAGCCGGTCTCAGTTCGGATTGTAGGCTGCAACTCGCCTGCATGAAGTTGGAGTTGCTAGTAAACGTGCGTCAGCAACAGCGCGTTGAATACGTTCCCGGGTCTT
ASV0560	Bacteria	Proteobacteria	Alphaproteobacteria	Caulobacterales	Caulobacteraceae	Brevundimonas	CACCTTTTGACATGCCCGGACCGCCACGGAGACGTGGCTTTCCCTTCGGGGACTGGGACACAGGTGCTGCATGGCTGTCGTCAGCTCGTGTCGTGAGATGTTGGGTTAAGTCCCGCAACGAGCGCAACCCTCGCCATTAGTTGCCATCATTCAGTTGGGAACTCTAATGGGACTGCCGGTGCTAAGCCGGAGGAAGGTGGGGATGACGTCAAGTCCTCATGGCCCTTACGGGGTGGGCTACACACGTGCTACAATGGCGACTACAGAGGGTTAATCCTTAAAAGTCGTCTCAGTTCGGATTGTCCTCTGCAACTCGAGGGCATGAAGTTGGAATCGCTAGTAATCGCGGATCAGCATGCCGCGGTGAATACGTTCCCGGGCCTT
ASV0561	Bacteria	Proteobacteria	Gammaproteobacteria	Enterobacterales	Alteromonadaceae	Alteromonadaceae_unclassified	CTACACTTGACATGCAGAGAACTTTCCAGAGATGGATTGGTGCCTTCGGGAACTCTGACACAGGTGCTGCATGGCTGTCGTCAGCTCGTGTCGTGAGATGTTGGGTTAAGTCCCGCAACGAGCGCAACCCTTGTCCTTAGTTGCCAGCATTTAGTTGGGCACTCTAAGGAGACTGCCGGTGACAAACCGGAGGAAGGTGGGGACGACGTCAAGTCATCATGGCCCTTACGTGTAGGGCTACACACGTGCTACAATGGCAAGTACAGAGGGAAGCGAGACAGTGATGTGGAGCGGACCCCTTAAAGAATGTCGTAGTCCGGATTGGAGTCTGCAACTCGACTCCATGAAGTCGGAATCGCTAGTAATCGCAGGCCAGAATACTGCGGTGAATACGTTCCC…
ASV0562	Bacteria	Proteobacteria	Alphaproteobacteria	Kiloniellales	Kiloniellaceae	Tistlia	CAGCCCTTGACATCCCGGTCGCGGATTCCAGAGATGGTCTCCTTCAGTTCGGCTGGACCGGTGACAGGTGCTGCATGGCTGTCGTCAGCTCGTGTCGTGAGATGTTGGGTTAAGTCCCGCAACGAGCGCAACCCTCGTCCTCAGTTGCCAGCGGTTCGGCCGGGTACTCTGGGGAAACTGCCGGTGACAAGCCGGAGGAAGGCGGGGATGACGTCAAGTCCTCATGGCCCTTATGGGCTGGGCTACACACGTGCTACAATGGCGGTGACAATGGGCAGCGAAGGGGCAACCCGGAGCGAATCTCCAAAAGCCGTCTCAGTTCGGATTGTCCTCTGCAACTCGAGGGCATGAAGGCGGAATCGCTAGTAATCGTGGATCAGCATGCCACGGTGAATACGT…
ASV0563	Bacteria	Proteobacteria	Alphaproteobacteria	Rhizobiales	Beijerinckiaceae	Bosea	CAGCTTTTGACATGTCCGGTTTGATCGGCAGAGATGCCTTTCTTCAGTTCGGCTGGCCGGAACACAGGTGCTGCATGGCTGTCGTCAGCTCGTGTCGTGAGATGTTGGGTTAAGTCCCGCAACGAGCGCAACCCTCGCCCCTAGTTGCCATCATTCAGTTGGGAACTCTAGGGGGACTGCCGGTGATAAGCCGCGAGGAAGGTGGGGATGACGTCAAGTCCTCATGGCCCTTACAGGCTGGGCTACACACGTGCTACAATGGCGGTGACAATGGGCAGCGAAAGGGCGACCTCGAGCTAATCCCAAAAAGCCGTCTCAGTTCAGATTGTACTCTGCAACTCGAGTACATGAAGGTGGAATCGCTAGTAATCGTGGATCAGCATGCCACGGTGAATACGT…
ASV0564	Bacteria	Proteobacteria	Gammaproteobacteria	Pseudomonadales	KI89A_clade	KI89A_clade_ge	CACCCCTTGACATCCTGCGAACTTTCTAGAGATAGATTGGTGCCTTCGGGAACGCAGTGACAGGTGCTGCATGGCTGTCGTCAGCTCGTGTCGTGAGATGTTGGGTTAAGTCCCGTAACGAGCGCAACCCTTGTCCTTATTTGCCAGCACATTATGGTGGGAACTCTAAGGAGACTGCCGGTGACAAACCGGAGGAAGGTGGGGACGACGTCAAGTCATCATGGCCCTTACGGGGTGGGCTACAAACGTGCTACAATGGTCGGTACAAAGGGCTGCGAACCAGCGATGGTAAGCGAATCCCAAAAAGCCGATCGTAGTCCGGATTACAGTCTGCAACTCGACTGTATGAAGTCGGAATCGCTAGTAATCGCGAATCAGAATGTCGCGGTGAATACGTTC…
ASV0565	Bacteria	Proteobacteria	Gammaproteobacteria	Enterobacterales	Alteromonadaceae	Alteromonas	CTGGCCTTGACATGCTGAGAAGTTACTAGAGATAGTTTCGTGCCTTCGGGAACTCAGACACAGGTGCTGCATGGCTGTCGTCAGCTCGTGTCGTGAGATGTTGGGTTAAGTCCCGCAACGAGCGCAACCCTTGTCCTTAGTTGCCAGCCTTAAGTTGGGCACTCTAAGGAGACTGCCGGTGACAAACCGGAGGAAGGTGGGGACGACGTCAAGTCATCATGGCCCTTACGTGTAGGGCTACACACGTGCTACAATGGCATTTACAGAGGGAAGCGAGACAGTGATGTGGAGCGGACCCCTTAAAGAATGTCGTAGTCCGGATTGGAGTCTGCAACTCGACTCCATGAAGTCGGAATCGCTAGTAATCGCAGGTCAGAATACTGCGGTGAATACGTTCCC…
ASV0566	Bacteria	Proteobacteria	Alphaproteobacteria	SAR11_clade	Clade_I	Clade_Ib	CAACACTTGACATGTTCGTCGCGACTTTAAGAGATTAAAGTTTTCGGTTCGGCCGGACGAAACACAGGTGCTGCATGGCTGTCGTCAGCTCGTGTCGTGAGATGTTGGGTTAAGTCCCGCAACGAGCGCAACCCTCACTTTTAGTTGCCATCATTTAGTTGGGCACTCTGAAAGAACTGCCAGTGATAAGCTGGAGGAAGGTGGGGATGACGTCAAGTCCTCATGGCCCTTACGTGTTGGGCTACACACGTGCTACAATGGCATTTACAATAGGAAGCAAAACGGCGACGTTAAGCAAATCCTAAAAAAATGCCTCAGTTCGGATTGTACTCTGCAACTCGAGTACATGAAGCTGGAATTACTAGTAATCGCGGATCAGCGCGCCGCGGTGAATACGTT…
ASV0567	Bacteria	Proteobacteria	Alphaproteobacteria	Rhodobacterales	Rhodobacteraceae	Rhodobacteraceae_unclassified	CAACCCTTGACATCCTGTGCTAACCCGAGAGATCGGGCGTTCACTTCGGTGACGCAGTGACAGGTGCTGCATGGCTGTCGTCAGCTCGTGTCGTGAGATGTTCGGTTAAGTCCGGCAACGAGCGCAACCCACATCCTTAGTTGCCAGCAGTTCGGCTGGGCACTCTAAGGAAACTGCCCGTGATAAGCGGGAGGAAGGTGTGGATGACGTCAAGTCCTCATGGCCCTTACGGGTTGGGCTACACACGTGCTACAATGGCAGTGACAATGGGTTAATCCCCAAAAGCTGTCTCAGTTCGGATTGGGGTCTGCAACTCGACCCCATGAAGTCGGAATCGCTAGTAATCGTGGAACAGCATGCCACGGTGAATACGTTCCCGGGCCTT
ASV0568	Bacteria	Proteobacteria	Gammaproteobacteria	Enterobacterales	Alteromonadaceae	Alteromonas	CTACACTTGACATGCAGAGAACTTTCTAGAGATAGATTGGTGCCTTCGGGAACTCTGACACAGGCGCTGCATGGCTGTCGTCAGCTCGTGTCGTGAGATGTTGGGTTAAGTCCCGCAACGAGCGCAACCCTTGTCCTTAGTTGCCAGCCTTAAGTTGGGCACTCTAAGGAGACTGCCGGTGACAAACCGGAGGAAGGTGGGGACGACGTCAAGTCATCATGGCCCTTACGTGTAGGGCTACACACGTGCTACAATGGCATTTACAGAGGGAAGCGAGACAGTGATGTGGAGCGGACCCCTTAAAGAATGTCGTAGTCCGGATTGGAGTCTGCAACTCGACTCCATGAAGTCGGAATCGCTAGTAATCGCAGGTCAGAATACTGCGGTGAATACGTTCCC…
ASV0569	Bacteria	Proteobacteria	Gammaproteobacteria	Pseudomonadales	Pseudomonadaceae	Pseudomonas	CAGGCCTTGACATCCAATGAACTTTCCAGAGATGGATTGGTGCCTTCGGGAACATTGAGACAGGTGCTGCATGGCTGTCGTCAGCTCGTGTCGTGAGATGTTGGGTTAAGTCCCGTAACGAGCGCAACCCTTGTCCTTAGTTACCAGCACGTTATGGAGGGCACTCTAAGGAGACTGCCGGTGACAAACCGGAGGAAGGTGGGGATGACGTCAAGTCATCATGGCCCTTACGGCCTGGGCTACACACGTGCTACAATGGTCGGTACAGAGGGTTGCCAAGCCGCGAGGTGGAGTTAATCCCATAAAACCGATCGTAGTCCGGATCGCAGTCTGCAACTCGACTGCGTGAAGTCGGAATCGCTAGTAATCGCGAATCAGAATGTCGCGGTGAATACGTTC…
ASV0570	Bacteria	Proteobacteria	Gammaproteobacteria	Burkholderiales	Hydrogenophilaceae	Tepidiphilus	CTACCCTTGACATGCCGGGAATCCTGCCCAGAGGCGGGAGTGCCTTCGGGAACCCGGACACAGGTGCTGCATGGCTGTCGTCAGCTCGTGTCGTGAGATGTTGGGTTAAGTCCCGCAACGAGCGCAACCCCTGTCGATAGTTGCCATCATTTGGTTGGGCACTCTATCGAGACTGTCGGTGACAAACCGGAGGAAGGTGGGGATGACGTCAAGTCCTCATGGCCCTTATGGGTAGGGCTTCACACGTCATACAATGGTCGGTACAGAGGGTTGCCAAGCCGCGAGGTGGAGCCAATCCCAGAAAGCCGATCGTAGTCCGGATTGCAGTCTGCAACTCGACTGCATGAAGTCGGAATCGCTAGTAATCGCGGATCAGCATGCCGCGGTGAATACGTTCCC…
ASV0571	Bacteria	Firmicutes	Bacilli	Lactobacillales	Streptococcaceae	Streptococcus	CAGGTCTTGACATCCCTCTGATCGCTCTAGAGATAGAGTTTTCCTTCGGGACAGAGGTGACAGGTGGTGCATGGTTGTCGTCAGCTCGTGTCGTGAGATGTTGGGTTAAGTCCCGCAACGAGCGCAACCCCTATTGTTAGTTGCCATCATTCAGTTGGGCACTCTAGCGAGACTGCCGGTAATAAACTGGAGGAAGGTGGGGATGACGTCAAATCATCATGCCCCTTATGACCTGGGCTACACACGTGCTACAATGGCTGGTACAACGAGTCGCAAGCCGGTGACGGCAAGCTAATCTCTGAAAGCCAGTCTCAGTTCGGATTGTAGGCTGCAACTCGCCTACATGAAGTCGGAATCGCTAGTAATCGCGGATCAGCACGCCGCGGTGAATACGTTCCC…
ASV0572	Bacteria	Proteobacteria	Gammaproteobacteria	Beggiatoales	Beggiatoaceae	Thioflexothrix	CTACTCTTGACATCCTAGGAAGCTTTCAGAGATGAGAGTGTGCCTTCGGGAACCTAGAGACAGGTGCTGCATGGCTGTCGTCAGCTCGTGTCGTGAGATGTTGGGTTAAGTCCCGCAACGAGCGCAACCCTTGTCCTTAGTTGCCAGCACATAATGGTGGGAACTCTAAGGAGACTGCCGGTGACAAACCGGAGGAAGGTGGGGACGACGTCAAGTCATCATGGCCCTTACGAGTAGGGCTACACACGTGCTACAATGGCAAATACAGAGGGCAGCAAGACCGCGAGGTGGAGCAAATCCCAGAAAATTTGTCGTAGTCCGGATTGGAGTCTGCAACTCGACTCCATGAAGTCGGAATCGCTAGTAATCGCAGATCAGAATGCTGCGGTGAATACGTTC…
ASV0573	Bacteria	Proteobacteria	Gammaproteobacteria	Pseudomonadales	Marinobacteraceae	Marinobacter	CTGGCCTTGACATGCAGAGAACTTTCCAGAGATGGATTGGTGCCTTCGGGAACTCTGACACAGGTGCTGCATGGCCGTCGTCAGCTCGTGTCGTGAGATGTTGGGTTAAGTCCCGTAACGAGCGCAACCCCTATCCCTAGTTGCTAGCAGTTCGGCTGAGAACTCTAGGGAGACTGCCGGTGACAAACCGGAGGAAGGTTGGGATGACGTCAGGTCATCATGGCCCTTACGGCCAGGGCTACACACGTGCTACAATGGCGCGCACAGAGGGCTGCAAACCCGCGAGGGGGAGCCAATCTCACAAAACGCGTCGTAGTCCGGATCGCAGTCTGCAACTCGACTGCGTGAAGTCGGAATCGCTAGTAATCGTGAATCAGAATGTCACGGTGAATACGTTCC…
ASV0574	Bacteria	Proteobacteria	Gammaproteobacteria	Pseudomonadales	Endozoicomonadaceae	Endozoicomonas	CTGGCCTTGACATCCTGCGAACAATCTAGAGATAGATTGGTGCCTTCGGGAACGCAGTGACAGGTGCTGCATGGCTGTCGTCAGCTCGTGTCGTGAGATGTTGGGTTAAGTCCCGCAACGAGCGCAACCCTTGTCCTTAGTTACCAGCACGTCATGGTGGGCACTCTAGGGAGACTGCCGGTGACAAACCGGAGGAAGGTGGGGACGACGTCAAGTCATCATGGCCCTTACGGCCAGGGCTACACACGTGCTACAATGGTGCATACAGACGGTTGCCAAGCCGCAAGGTGGAGCTAATCTGAGAAAGTGCATCGTAGTCCGGATTGGGGTCTGCAACTCGACCCCATGAAGTCGGAATCGCTAGTAATCGTGAATCAGAATGTCACGGTGAATACGTTC…
ASV0575	Bacteria	Proteobacteria	Gammaproteobacteria	Enterobacterales	Alteromonadaceae	Alteromonadaceae_unclassified	CTGGCCTTGACATGCAGAGAACTTTCCAGAGATGGATTGGTGCCTTCGGGAACTCTGACACAGGTGCTGCATGGCTGTCGTCAGCTCGTGTCGTGAGATGTTGGGTTAAGTCCCGCAACGAGCGCAACCCTTGTCCTTAGTTGCCAGCATTAGGTTGGGCACTCTAAGGAGACTGCCGGTGACAAACCGGAGGAAGGTGGGGACGACGTCAAGTCATCATGGCCCTTACGTGTAGGGCTACACACGTGCTACAATGGCATTTACAGAGGGAAGCGAGACAGTGATGTGGAGCGGACCCCTTAAAGAATGTCGTAGTCCGGATTGGAGTCTGCAACTCGACTCCATGAAGTCGGAATCGCTAGTAATCGCAGGTCAGAATACTGCGGTGAATACGTTCCC…
ASV0576	Bacteria	Planctomycetota	vadinHA49	vadinHA49_or	vadinHA49_fa	vadinHA49_ge	CAGGCCTTGACATATTGGGATTAACCCTGTGAAAGCAGGGGGATTGCTCGCAAGAGTGTAACCATTACAGGTGCTGCATGGCTGTCGTCAGCTCGTGCCGTGAGGTGTTAGGTTAAGTCCTTTAACGAGCGAAACCCCTATGTTTAGTTGCCAGCGGGTCATGCCGGGGACTCTAGACAGACTGCCGCGTTTAAGTTGGAGGAAGGTGGGGACGACGTCAAGTCATCATGGCCCTTATGGCCTGGGCTACACACGTCCTACAATGGGTAGTACAGAGGGTCGCGAAGTCGTGAGACGGAGCTAATCTCTTAAAGCTATCCTCAGTTCGGATAGTAGGCTGCAATTCGCCTACTTGAAGCCGGAATCGCTAGTAATCGCGGGTCAGCTACACCGCGGTGA…
ASV0577	Bacteria	Proteobacteria	Gammaproteobacteria	Enterobacterales	Alteromonadaceae	Alteromonas	CTACACTTGACATGCGGAGAAGTTACTAGAGATAGTTTCGTGCCTTCGGGAACTCAGACACAGGTGCTGCATGGCTGTCGTCAGCTCGTGTCGTGAGATGTTGGGTTAAGTCCCGCAACGAGCGCAACCCTTGTCCTTAGTTGCCAGCATTAGGTTGGGCACTCTAAGGAGACTGCCGGTGACAAACCGGAGGAAGGTGGGGACGACGTCAAGTCATCATGGCCCTTACGTGTAGGGCTACACACGTGCTACAATGGCATTTACAGAGGGAAGCGAGACAGTGGTGTGGAGCGGACCCCTTAAAGAATGTCGTAGTCCGGATTGGAGTCTGCAACTCGACTCCATGAAGTCGGAATCGCTAGTAATCGCAGGTCAGAATACTGCGGTGAATACGTTCCC…
ASV0578	Bacteria	Proteobacteria	Gammaproteobacteria	Burkholderiales	Oxalobacteraceae	Massilia	CTACCCTTGACATGTCAGGAATCCTTGAGAGATTGAGGAGTGCCCGAAAGGGAACCTGAACACAGGTGCTGCATGGCTGTCGTCAGCTCGTGTCGTGAGATGTTGGGTTAAGTCCCGCAACGAGCGCAACCCTTGTCATTAGTTGCTACATTTAGTTGGGCACTCTAATGAGACTGCCGGTGACAAACCGGAGGAAGGTGGGGATGACGTCAAGTCCTCATGGCCCTTATGGGTAGGGCTTCACACGTCATACAATGGTACATACAGAGGGCCGCCAACCCGCGAGGGGGAGCTAATCCCAGAAAGTGTATCGTAGTCCGGATCGTAGTCTGCAACTCGACTACGTGAAGTTGGAATCGCTAGTAATCGCGGATCAGCATGCCGCGGTGAATACGTTCC…
ASV0579	Bacteria	Cyanobacteria	Cyanobacteriia	Cyanobacteriales	Chroococcidiopsaceae	Chroococcidiopsaceae_unclassified	CAGGACTTGACATGTCGCGAATCTCACTGAAAGGTGGGAGTGCCTTCGGGAGCGCGAACACAGGTGGTGCATGGCTGTCGTCAGCTCGTGTCGTGAGATGTTGGGTTAAGTCCCGCAACGAGCGCAACCCTCGTTTTTAGTTGCCATCATTAAGTTGGGCACTCTAGAGAGACTGCCGGTGACAAACCGGAGGAAGGTGGGGATGACGTCAAGTCAGCATGCCCCTTACGTTCTGGGCTACACACGTACTACAATGCTACGGACAAAGGGCAGCAAGTTAGCGATGACAAGCAAATCCCATAAACCGTGGCTCAGTTCAGATTGCAGGCTGCAACTCGCCTGCATGAAGGCGGAATCGCTAGTAATCCCAGATCAGCACGCTGGGGTGAATACGTTCCC…
ASV0580	Bacteria	Firmicutes	Bacilli	Staphylococcales	Staphylococcaceae	Staphylococcus	CAAATCTTGACATCCTTTGAAAACTCTAGAGATAGAGCCTTCCCCTTCGGGGGACAAAGTGACAGGTGGTGCATGGTTGTCGTCAGCTCGTGTCGTGAGATGTTGGGTTAAGTCCCGCAACGAGCGCAACCCTTAAGCTTAGTTGCCATCATTAAGTTGGGCACTCTAGGTTGACTGCCGGTGACAAACCGGAGGAAGGTGGGGATGACGTCAAATCATCATGCCCCTTATGATTTGGGCTACACACGTGCTACAATGGACAATACAAAGGGCAGCTAAACCGCGAGGTCATGCAAATCCCATAAAGTTGTTCTCAGTTCGGATTGTAGTCTGCAACTCGACTACATGAAGCTGGAATCGCTAGTAATCGTAGATCAGCATGCTACGGTGAATACGTTC…
ASV0581	Bacteria	Proteobacteria	Gammaproteobacteria	Coxiellales	Coxiellaceae	Coxiella	CTACTCTTGACATCCTTGGAATCCTTTAGAGATAGAGGAGTGCCTTCGGGAGCCAAGTGACAGGTGCTGCATGGCTGTCGTCAGCTCGTGTCGTGAGATGTTGGGTTAAGTCCCGTAACGAGCGCAACCCTCGTCCTTAGTTGCCAGCACGTAATGGTGGGAACTCTAAGGAGACTGCCGGTGATAAACCGGAGGAAGGTGGGGATGATGTCAAGTCATCATGGCCCTTACGAGTAGGGCTACACACGTGTTACAATGGGCAGTACAAAGGGTTGCTAAGCCGCAAGGTGGAGCTAATCCCAGAAAACTGTTCTCAGTCCGGATTGGAGTCTGCAACTCGACTCCATGAAGTCGGAATCGCTAGTAATCGCGAATCAGAATGTCGCGGTGAATACGTTC…
ASV0582	Bacteria	Firmicutes	Bacilli	Bacillales	Bacillales_unclassified	Bacillales_unclassified	CAGGTCTTGACATCCCACTGCCCGGTATAGAGATATACCTTTCCCTTCGGGGACAGTGGTGACAGGTGGTGCATGGTTGTCGTCAGCTCGTGTCGTGAGATGTTGGGTTAAGTCCCGCAACGAGCGCAACCCTTGATCTTAGTTGCCAGCATTCAGTTGGGCACTCTAAGATGACTGCCGGTGACAAACCGGAGGAAGGTGGGGATGACGTCAAATCATCATGCCCCTTATGACCTGGGCTACACACGTGCTACAATGGATGGTACAAAGGGCTGCGAGACTGCGAAGTTAAGCGAATCCCATAAAACCATTCTCAGTTCGGATTGCAGGCTGCAACTCGCCTGCATGAAGCTGGAATCGCTAGTAATCGCGGATCAGCATGCCGCGGTGAATACGTTC…
ASV0583	Bacteria	Proteobacteria	Alphaproteobacteria	Rhizobiales	Beijerinckiaceae	Methylobacterium-Methylorubrum	CATCCTTTGACATGGCAGGCTAACCAGAGAGATTTGGTGTTCCCTTCGGGGACCTGCACACAGGTGCTGCATGGCTGTCGTCAGCTCGTGTCGTGAGATGTTGGGTTAAGTCCCGCAACGAGCGCAACCCACGTCCTTAGTTGCCATCATTCAGTTGGGCACTCTAGGGAGACTGCCGGTGATAAGCCGCGAGGAAGGTGTGGATGACGTCAAGTCCTCATGGCCCTTACGGGATGGGCTACACACGTGCTACAATGGCGGTGACAGTGGGATGCGAGCCTGCGAAGGTGAGCAAATCCCCAAAAGCCGTCTCAGTTCGGATTGCACTCTGCAACTCGGGTGCATGAAGGCGGAATCGCTAGTAATCGTGGATCAGCATGCCACGGTGAATACGTTCCC…
ASV0584	Bacteria	Proteobacteria	Gammaproteobacteria	Enterobacterales	Alteromonadaceae	Alteromonas	CTACACTTGACATGCTGAGAAGTTACTAGAGATAGTTTCGTGCCTTCGGGAACTCAGACACAGGTGCTGCATGGCTGTCGTCAGCTCGTGTCGTGAGATGTTGGGTTAAGTCCCGCAACGAGCGCAACCCTTGTCCTTAGTTGCCAGCCTTAAGTTGGGCACTCTAAGGAGACTGCCGGTGACAAACCGGAGGAAGGTGGGGACGACGTCAAGTCATCATGGCCCTTACGTGTAGGGCTACACACGTGCTACAATGGCATATACAGAGGGAAGCGAGACAGTGATGTGGAGCGGACCCCTTAAAGTATGTCGTAGTCCGGATTGGAGTCTGCAACTCGACTCCATGAAGTCGGAATCGCTAGTAATCGCAGGTCAGCATACTGCGGTGAATACGTTCCC…
ASV0585	Bacteria	Proteobacteria	Gammaproteobacteria	Gammaproteobacteria_unclassified	Gammaproteobacteria_unclassified	Gammaproteobacteria_unclassified	CTACCCTTGACATCCTAGAAACTTAGCAGAGATGCTTTGGTGCCCGAAAGGGAATCTAGTGACAGGTGCTGCATGGCTGTCGTCAGCTCGTGTCGTGAGATGTTGGGTTAAGTCCCGTAACGAGCGCAACCCTTATTCTTAGTTGCCATCAGGTGAAGCTGGGCACTCTAAGGAGACTGCCGGTGATAAACCGGAGGAAGGTGGGGACGATGTCAAGTCATCATGGCCCTTATGGGTAGGGCTACACACGTGCTACAATGGGCAGTACAGAGGGCAGCGAAGCCGCGAGGTGGAGCAAATCCCAAAAAGCTGTTCGTAGTCCGGATTGGAGTCTGCAACTCGACTCCATGAAGTCGGAATCGCTAGTAATCGCAGATCAGCATGCTGCGGTGAATACGT…
ASV0586	Bacteria	Proteobacteria	Gammaproteobacteria	Pseudomonadales	Pseudomonadaceae	Pseudomonas	CAGGCCTTGACATCCAATGAACTTTCCAGAGATGGATTGGTGCCTTCGGGAACATTGAGACAGGTGCTGCATGGCTGTCGTCAGCTCGTGTCGTGAGATGTTGGGTTAAGTCCCGTAACGAGCGCAACCCTTGTCCTTAGTTACCAGCACGTTATGGAGGGCACTCTAAGGAGACTGCCGGTGACAAACCGGAGGAAGGTGGGGATGACGTCAAGTCATCATGGCCCTTACGGCCTGGGCTACACACGTGCTACAATGGTCGGTACAGAGGGTTGCCAAGCCGCGAGGTGGAGCTAATCCCATAAAACCGATCGTAGTCCGGATCCCAGTCTGCAACTCGACTGCGTGAAGTCGGAATCGCTAGTAATCGCGAATCAGAATGTCGCGGTGAATACGTTC…
ASV0587	Bacteria	Bacteroidota	Bacteroidia	Bacteroidales	Marinifilaceae	Marinifilum	CTGGGCTTAAATGCAGTTTGACCGATCTGGAAACGGATCTTCTCTTCGGAGCAAATTACAAGGTGCTGCATGGTTGTCGTCAGCTCGTGCCGTGAGGTGTCGGGTTAAGTCCCATAACGAGCGCAACCCCTATCGTTAGTTGCTAGCAGGTAATGCTGAGGACTCTAGCGAGACTGCCACCGTAAGGTGAGAGGAAGGTGGGGATGACGTCAAATCAGCACGGCCCTTACGTCCAGGGCTACACACGTGTTACAATGGCTAGTACAAAGGGCAGCTACCTGGTGACAGGATGCTAATCTCAAAAGCTAGTCTCAGTTCGGATCGGAGTCTGCAACTCGACTCCGTGAAGTTGGATTCGCTAGTAATCGTATATCAGCAATGATACGGTGAATACGTTCC…
ASV0588	Bacteria	Proteobacteria	Gammaproteobacteria	Pseudomonadales	Endozoicomonadaceae	Endozoicomonas	CTGGCCTTGACATCCTGCGAATCTCTTGGAGACAAGAGAGTGCCTTCGGGAACGCAGAGACAGGTGCCGCATGGCTGTCGTCAGCTCGTGTCGTGAGATGTTGGGTTAAGTCCCGCAACGAGCGCAACCCTTGTCCTCAGTTACCAGCACATTATGGTGGGCACTCTGGGGAGACTGCCGGTGACAAACCGGAGGAAGGTGGGGACGACGTCAGGTCATCATGGCCCTTACGGCCAGGGCTACACACGTGCTACAATGGTGCATACAGACGGTTGCCAAACCGCGAGGTGGAGCTAATCTGAGAAAGTGCATCGTAGTCCGGATTGGAGTCTGCAACTCGACTCCATGAAGTCGGAATCGCTAGTAATCGTGAATCAGAATGTCACGGTGAATACGTTC…
ASV0589	Bacteria	Proteobacteria	Alphaproteobacteria	SAR11_clade	Clade_I	Clade_Ia	AACACTTGACATGTTCGTCGCGACTTTAAGAGATTAAAGTTTTCGGTTCGGCCGGACGAAACACAGGTGCTGCATGGCTGTCGTCAGCTCGTGTCGTGAGATGTTGGGTTAAGTCCCGCAACGAGCGCAACCCTCACTTTTAGTTGCCATCATTTAGTTGGGCACTCTGAAAGAACTGCCAGTGATAAGCTGGAGGAAGGTGGGGATGACGTCAAGTCCTCATGGCCCTTACGTGTTGGGCTACACACGTGCTACAATGGTATTTACAACAGGAAGCAAGACGGCGACGTTAAGCAAATCCTTAAAAAATACCTCAGTTCGGATTGCACTCTGCAACTCGAGTGCATGAAGCTGGAATTACTAGTAATCGTGGATCAGCGTGCCACGGTGAATGCGTTC…
ASV0590	Bacteria	Proteobacteria	Alphaproteobacteria	Sphingomonadales	Sphingomonadaceae	Altererythrobacter	CAGCCTTTGACATCCTGGTCGCGGTTTGAGGAGACTCTTACCTTCAGTTCGGCTGGACCAGTGACAGGTGCTGCATGGCTGTCGTCAGCTCGTGTCGTGAGATGTTGGGTTAAGTCCCGCAACGAGCGCAACCCTCGTCCTTAGTTGCTACCATTTAGTTGGGCACTTTAAGGAAACTGCCGGTGATAAGCCGGAGGAAGGTGGGGATGACGTCAAGTCCTCATGGCCCTTACAGGCTGGGCTACACACGTGCTACAATGGCGATGACAGTGGGCAGCGACCCCGCAAGGGTGAGCTAATCTCCAAAAGTCGTCTCAGTTCGGATTGTCCTCTGCAACTCGAGGGCATGAAGGCGGAATCGCTAGTAATCGCGGATCAGCATGCCGCGGTGAATACGTT…
ASV0591	Bacteria	Firmicutes	Bacilli	Staphylococcales	Staphylococcaceae	Staphylococcus	CAAATCTTGACATCCTTTGACCGCTCTAGAGATAGAGTTTTCCCCTTCGGGGGACAAAGTGACAGGTGGTGCATGGTTGTCGTCAGCTCGTGTCGTGAGATGTTGGGTTAAGTCCCGCAACGAGCGCAACCCTTAAGCTTAGTTGCCATCATTAAGTTGGGCACTCTAAGTTGACTGCCGGTGACAAACCGGAGGAAGGTGGGGATGACGTCAAATCATCATGCCCCTTATGATTTGGGCTACACACGTGCTACAATGGACAATACAAAGGGCAGCTAAACCGCGAGGTCAAGCAAATCCCATAAAGTTGTTCTCAGTTCGGATTGTAGTCTGCAACTCGACTACATGAAGCTGGAATCGCTAGTAATCGTAGATCAGCATGCTACGGTGAATACGTTC…
ASV0592	Bacteria	Proteobacteria	Alphaproteobacteria	Sphingomonadales	Sphingomonadaceae	Sphingomonas	CAGCGTTTGACATGGTAGGACGGTTACTGGAGACAGTTTCCTTCCCTTACGGGACCTACACACAGGTGCTGCATGGCTGTCGTCAGCTCGTGTCGTGAGATGTTGGGTTAAGTCCCGCAACGAGCGCAACCCTCGTCTCTAGTTGCTACCATTTAGTTGAGCACTCTAGAGAAACTGCCGGTGATAAGCCGGAGGAAGGTGGGGATGACGTCAAGTCCTCATGGCCCTTACGCGCTGGGCTACACACGTGCTACAATGGCGGTGACAGTGGGCAGCAAACTCGCGAGAGTGAGCAAATCCCAAAAAGCCGTCTCAGTTCGGATTGTTCTCTGCAACTCGAGAGCATGAAGGCGGAATCGCTAGTAATCGCGGATCAGCACGCCGCGGTGAATACGTTCC…
ASV0593	Bacteria	Desulfobacterota	Desulfobacteria	Desulfobacterales	Desulfobacteraceae	Desulfocella	CTGGACTTGACATCTCGGGAATTTTTTAGAGATAAGAAACTGCCTTTCGGGGAACCCGAAGACAGGTGCTGCATGGCTGTCGTCAGCTCGTGCCGTGAGGTGTTCGGTTAAGTCCGGCAACGAGCGCAACCCTTATCTTCAGTTACCATCATTAAGTTGGGGACTCTGAAGAGACTGCCCGGGTTAACCGGGAGGAAGGTGGGGATGACGTCAAGTCCTCATGGCCCTTATGTCCAGGGCTACACACGTGCTACAATGGCGGGAACAGAGGGAAGCAAGACCGCGAGGTGGAGCAAATCCCACAAATCCTGTCCCAGTTCGGATAGGAGTCTGCAACTCGACTCCTTGAAGTTGGAATCGCTAGTAATCGCGGATCAGAATGCCGCGGTGAATACGTTC…
ASV0594	Bacteria	Proteobacteria	Gammaproteobacteria	Pseudomonadales	Nitrincolaceae	Marinobacterium	CTACACTTGACATCCAGAGAACTTTCTAGAGATAGATTGGTGCCTTCGGGAGCTCTGAGACAGGTGCTGCATGGCTGTCGTCAGCTCGTGTTGTGAAATGTTGGGTTAAGTCCCGTAACGAGCGCAACCCTTGTCCTTATTTGCCAGCACTTCGGGTGGGAACTCTAAGGAGACTGCCGGTGACAAACCGGAGGAAGGTGGGGACGACGTCAAGTCATCATGGCCCTTACGTGTAGGGCTACACACGTGCTACAATGGCCGGTACAGAGGGCCGCGACCCCGCGAGGGTGAGCAAATCTCAGAAAACCGGTCGTAGTCCGGATCGCAGTCTGCAACTCGACTGCGTGAAGTCGGAATCGCTAGTAATCGCGAATCAGAATGTCGCGGTGAATACGTTCC…
ASV0595	Bacteria	Bacteroidota	Bacteroidia	Flavobacteriales	Flavobacteriaceae	Flavobacterium	CAGGGCTTAAATGTAGACTGACAGGTCCGGAAACGGACTTTTCTTCGGACAGTTTACAAGGTGCTGCATGGTTGTCGTCAGCTCGTGCCGTGAGGTGTCAGGTTAAGTCCTATAACGAGCGCAACCCCTGTCGCTAGTTGCCAGCGAGTAATGTCGGGAACTCTAGCGAGACTGCCAGTGCAAACTGCGAGGAAGGTGGGGATGACGTCAAATCATCACGGCCCTTACGCCCTGGGCTACACACGTGCTACAATGGCCGGTACAGAGAGCAGCCACCCCGCGAGGGGGAGCGAATCTACAAAACCGGTCACAGTTCGGATCGGAGTCTGCAACTCGACTCCGTGAAGCTGGAATCGCTAGTAATCGGATATCAGCCATGATCCGGTGAATACGTTCCCG…
ASV0596	Bacteria	Proteobacteria	Gammaproteobacteria	Enterobacterales	Alteromonadaceae	Alteromonadaceae_unclassified	CTACACTTGACATGCAGAGAACTTTCTAGAGATAGATTGGTGCCTTCGGGAACTCTGACACAGGTGCTGCATGGCTGTCGTCAGCTCGTGTCGTGAGATGTTGGGTTAAGTCCCGCAACGAGCGCAACCCTTGTCCTTAGTTGCCAGCATTTAGTTGGGCACTCTAAGGAGACTGCCGGTGACAAACCGGAGGAAGGTGGGGACGACGTCAAGTCATCATGGCCCTTACGTGTAGGGCTACACACGTGCTACAATGGCAAGTACAGAGGGAAGCGAGACAGTGATGTGGAGCGGACCCCTTAAAGCTTGTCGTAGTCCGGATTGGAGTCTGCAACTCGACTCCATGAAGTCGGAATCGCTAGTAATCGCAGGTCAGAATACTGCGGTGAATACGTTCCC…
ASV0597	Bacteria	Proteobacteria	Gammaproteobacteria	Pseudomonadales	Endozoicomonadaceae	Endozoicomonas	CTGGCCTTGACATCCTGCGAACTTTCTAGAGATAGATTGGTGCCTTCGGGAACGCAGAGACAGGTGCTGCATGGCTGTCGTCAGCTCGTGTCGTGAGACGTTGGGTTAAGTCCCGCAACGAGCGCAACCCTTGTCCTCAGTTACCAGCACGTTATGGTGGGCACTCTGGGGAGACTGCCGGTGACAAACCGGAGGAAGGTGGGGACGACGTCAAGTCATCATGGCCCTTACGGCCAGGGCTACACACGTGCTACAATGGTGCATACAGACGGTTGCCAAGCCGCGAGGTGGAGCTAATCTGAGAAAGTGCATCGTAGTCCGGATTGGAGTCTGCAACTCGACTCCATGAAGTCGGAATCGCTAGTAATCGTGAATCAGAATGTCACGGTGAATACGTTC…
ASV0598	Bacteria	Proteobacteria	Gammaproteobacteria	Enterobacterales	Alteromonadaceae	Aestuariibacter	CTACACTTGACATGCAGAGAAGTTAGCAGAGATGCTTTCGTGCCTTCGGGAACTCTGACACAGGTGCTGCATGGCTGTCGTCAGCTCGTGTCGTGAGATGTTGGGTTAAGTCCCGCAACGAGCGCAACCCTTGTCCTTAGTTGCCAGCATTTGGTTGGGCACTTTAAGGAGACTGCCGGTGACAAACCGGAGGAAGGTGGGGACGACGTCAAGTCATCATGGCCCTTACGTGTAGGGCTACACACGTGCTACAATGGCAGATACAGAGGGAAGCGAGACAGTGATGTGGAGCGGAGCCCTTAAAGTCTGTCGTAGTCCGGATTGGAGTCTGCAACTCGACTCCATGAAGTCGGAATCGCTAGTAATCGCAGGTCAGCATACTGCGGTGAATACGTTCCC…
ASV0599	Bacteria	Firmicutes	Bacilli	Bacillales	Bacillaceae	Anoxybacillus	CAGGTCTTGACATCCCCTGACAACCCGAGAGATCGGGCGTTCCCCCTTCGGGGGGACAGGGTGACAGGTGGTGCATGGTTGTCGTCAGCTCGTGTCGTGAGATGTTGGGTTAAGTCCCGCAACGAGCGCAACCCTCGACCTTAGTTGCCAGCATTCAGTTGGGCACTCTAAGGTGACTGCCGGCTAAAAGTCGGAGGAAGGTGGGGATGACGTCAAATCATCATGCCCCTTATGACCTGGGCTACACACGTGCTACAATGGGCGGTACAAAGGGTCGCGAACCCGCGAGGGGGAGCCAATCCCAAAAAGCCGCTCTCAGTTCGGATTGCAGGCTGCAACTCGCCTGCATGAAGCCGGAATCGCTAGTAATCGCGGATCAGCATGCCGCGGTGAATACGT…
ASV0600	Bacteria	Planctomycetota	OM190	OM190_or	OM190_fa	OM190_ge	CTGGCCTTGACATGCACGGATTAGCCCTATGAAAGTAGGGTGACAGCCCTTCGGGGTCGGAACGTGCACAGGTGTTGCATGGCTGTCGTCAGCTCGTGTCGTGAGATGTTGGGTTAAGTCCCGTAACGAGCGAAACCCTTATCGTTAGTTGCCAGCGGGTAATGCCGGGGACTCTAGCGAGACTGCCGTTGTTAAAACGGAGGAAGGTGGGGACGACGTCAAGTCATCATGGCCCTTATGGCCAGGGCGACACACGTGCTACAATGGCCGGTACAAAGGGTTCCAAGACCGCGAGGTGGAGGTAATCCCATAAAGCCGGCCCCAGTTCGGATTGCAGGCTGAAATTCGCCTGCATGAAGTTGGAATCGCTAGTAATCGCGTATCAGCCATGACGCGGTG…
ASV0601	Bacteria	Proteobacteria	Gammaproteobacteria	Enterobacterales	Alteromonadaceae	Alteromonadaceae_unclassified	CTACACTTGACATGCAGAGAACTTTCCAGAGATGGATTGGTGCCTTCGGGAACTCTGACACAGGTGCTGCATGGCTGTCGTCAGCTCGTGTCGTGAGATGTTGGGTTAAGTCCCGCAACGAGCGCAACCCTTGTCCTTAGTTGCCAGCCTTAAGTTGGGCACTCTAAGGAGACTGCCGGTGACAAACCGGAGGAAGGTGGGGACGACGTCAAGTCATCATGGCCCTTACGTGTAGGGCTACACACGTGCTACAATGGCAAGTACAGAGGGAAGCGAGACAGTGATGTGGAGCGGACCCCTTAAAGCTTGTCGTAGTCCGGATTGGAGTCTGCAACTCGACTCCATGAAGTCGGAATCGCTAGTAATCGCAGGTCAGCATACTGCGGTGAATACGTTCCC…
ASV0602	Bacteria	Proteobacteria	Gammaproteobacteria	Pseudomonadales	Pseudomonadales_unclassified	Pseudomonadales_unclassified	CAGGTCTTGACATCCTCGGAACTTTCTAGAGATAGATTGGTGCCTTCGGGAGCCGAGTGACAGGTGCTGCATGGCTGTCGTCAGCTCGTGTCGTGAGATGTTGGGTTAAGTCCCGTAACGAGCGCAACCCTTGTCCTTAGTTGCCAGCACTTCGGGTGGGAACTCTAAGGAGACTGCCGGTGACAAACCGGAGGAAGGTGGGGACGACGTCAAGTCATCATGGCCCTTACGACCTGGGCTACACACGTGCTACAATGGCCGGTACAGAGGGCTGCTATCCCGCGAGGGTCAGCTAATCCCACAAAACCGGTCGTAGTCCGGATTGGAGTCTGCAACTCGACTCCATGAAGTCGGAATCGCTAGTAATCGCAAATCAGAATGTTGCGGTGAATACGTTCC…
ASV0603	Bacteria	Proteobacteria	Gammaproteobacteria	Pseudomonadales	Endozoicomonadaceae	Endozoicomonadaceae_unclassified	CTGGCCTTGACATCCTGCGAACTTTCTAGAGATAGATGGGTGCCTTCGGGAACGCAGAGACAGGTGCTGCATGGCTGTCGTCAGCTCGTGTCGTGAGATGTTGGGTTAAGTCCCGCAACGAGCGCAACCCTTGTCCTCAGTTACCAGCACATTATGGTGGGCACTCTGGGGAGACTGCCGGTGACAAACCGGAGGAAGGTGGGGACGACGTCAAGTCATCATGGCCCTTACGGCCAGGGCTACACACGTGCTACAATGGCGCATACAGACGGTCGCGAAGCCGCGAGGTGAAGCTAATCTGAGAAAGTGCGTCGTAGTCCGGATTGGAGTCTGCAACTCGACTCCATGAAGTCGGAATCGCTAGTAATCGCGAATCAGAATGTCACGGTGAATACGTTC…
ASV0604	Bacteria	Bacteroidota	Bacteroidia	Flavobacteriales	Flavobacteriaceae	Flavobacteriaceae_unclassified	CAGGGCTTAAATGCATACTGACAGGGCCAGAGACGGCCCTTTCTTCGGACAGTTTGCAAGGTGCTGCATGGTTGTCGTCAGCTCGTGCCGTGAGGTGTCAGGTTAAGTCCTATAACGAGCGCAACCCCTACCGTTAGTTGCCAGCGAGTAATGTCGGGGACTCTAACGGGACTGCCGGTGCAAACCGCGAGGAAGGTGGGGATGACGTCAAATCATCACGGCCCTTACGTCCTGGGCCACACACGTGCTACAATGGCCGGTACAGAGGGAAGCCACCCCGTAAGGGGGAGCGGATCTACAAAGCCGGTCACAGTTCGGATCGGGGTCTGCAACTCGACCCCGTGAAGCTGGAATCGCTAGTAATCGCATATCAGCCATGATGCGGTGAATACGTTCCCG…
ASV0605	Bacteria	Cyanobacteria	Vampirivibrionia	Gastranaerophilales	Gastranaerophilales_fa	Gastranaerophilales_ge	CAGGGCTTGACATCTGACGAACACTTTTGAAAAATAGTGGTGCTCTTCGGAGAACGTCAAGACAGGTGGTGCACGGTTGTCGTCAGCTCGTGTCGTGAGATGTTGGGTTAAGTCCCGCAACGAGCGCAACCCTCGTCGTTAGTTGCACATATCGGTATACTGATATGGTGCTCTCTAGCGAGACTGCCGGTGATAAACCGGAGGAAGGTGGGGACGACGTCAAATCATCATGCCCCTTATGCTCTGGGCTACACACGTGTTACAATGGCTGGTACAACGAGTCGCCAACTCGCGAGAGTGCGCAAATCTCTTAAAACCAGTCTCAGTTCGGATTGGAGTCTGCAACTCGACTCCATGAAGTCGGAATCGCTAGTAAACGCAGATCAGCACGCTGCGTTG…
ASV0606	Bacteria	Proteobacteria	Gammaproteobacteria	Burkholderiales	Oxalobacteraceae	Massilia	CTACCCTTGACATGTCAGGAATCCTTGAGAGATCGAGGAGTGCCCGAAAGGGAGCCTGAACACAGGTGCTGCATGGCTGTCGTCAGCTCGTGTCGTGAGATGTTGGGTTAAGTCCCGCAACGAGCGCAACCCTTGTCATTAGTTGCTACGCAAGAGCACTCTAATGAGACTGCCGGTGACAAACCGGAGGAAGGTGGGGATGACGTCAAGTCCTCATGGCCCTTATGGGTAGGGCTTCACACGTCATACAATGGTACATACAGAGGGCCGCCAACCCGCGAGGGGGAGCTAATCCCAGAAAGTGTATCGTAGTCCGGATCGCAGTCTGCAACTCGACTGCGTGAAGTTGGAATCGCTAGTAATCGCGGATCAGCATGCCGCGGTGAATACGTTCCCGGG…
ASV0607	Bacteria	Proteobacteria	Gammaproteobacteria	Enterobacterales	Alteromonadaceae	Alteromonas	CTACACTTGACATGCTGAGAAGTTACTAGAGATAGTTTCGTGCCTTCGGGAACTCAGACACAGGTGCTGCATGGCTGTCGTCAGCTCGTGTCGTGAGATGTTGGGTTAAGTCCCGCAACGAGCGCAACCCTTGTCCTTAGTTGCCAGCCTTAAGTTGGGCACTCTAAGGAGACTGCCGGTGACAAACCGGAGGAAGGTGGGGACGACGTCAAGTCATCATGGCCCTTACGTGTAGGGCTACACACGTGCTACAATGGCATTTACAGAGGGAAGCGAGACAGTGATGTGGAGCGGACCCCTTAAAGAATGTCGTAGTCCGGATTGGAGTCTGCAACTCGACTCCATGAAGTCGGAATCGCTAGTAATCGCGTAACAGCATGACGCGGTGAATACGTTCCC…
ASV0608	Bacteria	Firmicutes	Bacilli	Staphylococcales	Staphylococcaceae	Staphylococcus	CAGATCTTGACATCCTCTGACCCCTCTAGAGATAGAGTTTTCCCCTTCGGGGGACAGAGTGACAGGTGGTGCATGGTTGTCGTCAGCTCGTGTCGTGAGATGTTGGGTTAAGTCCCGCAACGAGCGCAACCCTTAAGCTTAGTTGCCATCATTAAGTTGGGCACTCTAAGTTGACTGCCGGTGACAAACCGGAGGAAGGTGGGGATGACGTCAAATCATCATGCCCCTTATGATTTGGGCTACACACGTGCTACAATGGACAATACAAAGGGCAGCGAAACCGCGAGGTCAAGCAAATCCCATAAAGTTGTTCTCAGTTCGGATTGTAGTCTGCAACTCGACTATATGAAGCTGGAATCGCTAGTAATCGTAGATCAGCATGCTACGGTGAATACGTTC…
ASV0609	Bacteria	Actinobacteriota	Actinobacteria	Micrococcales	Intrasporangiaceae	Tetrasphaera	CAAGGCTTGACATATACCGGAAACATCCAGAGATGGGTGCCCCGCAAGGTCGGTATACAGGTGGTGCATGGTTGTCGTCAGCTCGTGTCGTGAGATGTTGGGTTAAGTCCCGCAACGAGCGCAACCCTCGTTCTATGTTGCCAGCGCGTAATGGCGGGGACTCATAGGAGACTGCCGGGGTCAACTCGGAGGAAGGTGGGGATGACGTCAAATCATCATGCCCCTTATGTCTTGGGCTTCACACATGCTACAATGGCCGGTACAAAGGGCTGCGAAATCGCGAGATGGAGCGAATCCCAAAAAACCGGTCTCAGTTCGGATTGGGGTCTGCAACTCGACCCCATGAAGTCGGAGTCGCTAGTAATCGCAGATCAGCAACGCTGCGGTGAATACGTTCCC…
ASV0610	Bacteria	Proteobacteria	Gammaproteobacteria	Enterobacterales	Shewanellaceae	Shewanella	CTACTCTTGACATCCACGGAAGAGACCAGAGATGGACTTGTGCCTTCGGGAACCGTGAGACAGGTGCTGCATGGCTGTCGTCAGCTCGTGTTGTGAAATGTTGGGTTAAGTCCCGCAACGAGCGCAACCCCTATCCTTATTTGCCAGCACGTAATGGTGGGAACTCTAGGGAGACTGCCGGTGATAAACCGGAGGAAGGTGGGGACGACGTCAAGTCATCATGGCCCTTACGAGTAGGGCTACACACGTGCTACAATGGCGAGTACAGAGGGTTGCAAAGCCGCGAGGTGGAGCTAATCTCACAAAGCTCGTCGTAGTCCGGATTGGAGTCTGCAACTCGACTCCATGAAGTCGGAATCGCTAGTAATCGTGGATCAGAATGCCACGGTGAATACGTTC…
ASV0611	Bacteria	Proteobacteria	Alphaproteobacteria	Rhodobacterales	Rhodobacteraceae	Nioella	CAACCCTTGACATCCTGATCGCGGTTACCGGAGACGGTTTCCTTCAGTTCGGCTGGATCAGTGACAGGTGCTGCATGGCTGTCGTCAGCTCGTGTCGTGAGATGTTCGGTTAAGTCCGGCAACGAGCGCAACCCACATCCTTAGTTGCCAGCAGTTCGGCTGGGCACTCTAGGGAAACTGCCCGTGATAAGCGGGAGGAAGGTGTGGATGACGTCAAGTCCTCATGGCCCTTACGGGTTGGGCTACACACGTGCTACAATGGTAATGACAATGGGTTAATCCCAAAAAGTTATCTCAGTTCGGATTGGGGTCTGCAACTCGACCCCATGAAGTCGGAATCGCTAGTAATCGCGTAACAGCATGACGCGGTGAATACGTTCCCGGGCCTT
ASV0612	Bacteria	Bacteroidota	Bacteroidia	Cytophagales	Cyclobacteriaceae	Ekhidna	CTGGGCTAGAATGTGAGCGCAATCTCTAGAGATAGAGAGTTCTTCGGACGTGAAACAAGGTGCTGCATGGCTGTCGTCAGCTCGTGCCGTGAGGTGTTGGGTTAAGTCCCGCAACGAGCGCAACCCCTATTCTTAGTTGCCAGCATGTAATGATGGGGACTCTAAGGAGACTGCCTGCGCAAGCAGAGAGGAAGGGGGGGATGACGTCAAGTCATCATGGCCCTTACGCCCAGGGCTACACACGTGCTACAATGGCGCATACAGAGGGTAGCGACATAGTGATATGAAGCCAATCTCAAAAAGTGCGTCTCAGTTCGGATTGTAGTCTGCAACTCGACTACATGAAGCTGGAATCGCTAGTAATCGCGCATCAGCAATGGCGCGGTGAATACGTTCCCG…
ASV0613	Bacteria	Proteobacteria	Gammaproteobacteria	Pseudomonadales	Endozoicomonadaceae	Endozoicomonas	CTGGCCTTGACATCCTGCGAACTTTCTAGAGATAGATTGGTGCCCTCGGGAACGCAGAGACAGGTGCTGCATGGCTGTCGTCAGCTCGTGTCGTGAGATGTTGGGTTAAGTCCCGCAACGAGCGCAACCCTTGTCCTCAGTTACCAGCACGTTATGGTGGGCACTCTGGGGAGACTGCCGGTGACAAACCGGAGGAAGGTGGGGACGACGTCAAGTCATCATGGCCCTTACGGCCAGGGCTACACACGTGCTACAATGGTGCATACAGACGGTTGCCAAGCCGCGAGGTGGAGCTAATCTGAGAAAGTGCATCGTAGTCCGGATTGGAGTCTGCAACTCGACTCCATGAAGTCGGAATCGCTAGTAATCGTGAATCAGAATGTCACGGTGAATACGTTC…
ASV0614	Bacteria	Proteobacteria	Gammaproteobacteria	Pseudomonadales	Endozoicomonadaceae	Endozoicomonas	CTGGCCTTGACATGCAGAGAACTTTCCAGAGATAGATTGGTGCCTTCGGGAACGCAGTGACAGGTGCTGCATGGCTGTCGTCAGCTCGTGTCGTGAGATGTTGGGTTAAGTCCCGCAACGAGCGCAACCCTTGTCCTCAGTTACCAGCACGTTATGGTGGGCACTCTGGGGAGACTGCCGGTGACAAACCGGAGGAAGGTGGGGACGACGTCAAGTCATCATGGCCCTTACGGCCAGGGCTACACACGTGCTACAATGGTGCATACAGACGGTTGCCAAGCTGTGAAGTGGAGCTAATCTGAGAAAGTGCATCGTAGTCCGGATTGGAGTCTGCAACTCGACTCCATGAAGTCGGAATCGCTAGTAATCGTGAATCAGAATGTCACGGTGAATACGTTC…
ASV0615	Bacteria	Verrucomicrobiota	Chlamydiae	Chlamydiales	Chlamydiales_unclassified	Chlamydiales_unclassified	CTAGGCTTGACATGCAGACGCTACCTTTGGAAACAAAGGGTTCCTACGGGACGTTTGCACAGATGCTGCATGGCTGTCGTCAGCTCGTGCCGTGAGGTGTTGGGTTAAGTCCCGCAACGAGCGCAACCCTTGTCGCTAGTTACCAGCACATAATGGTGGGGACTCTAGCGAGACTGCCCAGGTTAACTGGGAGGAAGGTGAGGATGACGTCAAGTCAGCATGGCTCTTACGCCTAGGGTTACACACGTGCTACAATGGTCGGTACAGAAGGCGGCGAAACCGCGAGGTGGAGCAAATCCCGAAAGCCGATCCCAGTTCGGATTGCAGGCTGCAACTCGCCTGCATGAAGTTGGAATTGCTAGTAATGGCGTGTCAGCAACAACGCCGTGAATACGTTCC…
ASV0616	Bacteria	Bacteroidota	Bacteroidia	Cytophagales	Cyclobacteriaceae	Ekhidna	CTGGGCTAGAATGTGAGCGCTATCCCCAGAGATGGGGAGTTCTTCGGACGTGAAACAAGGTGCTGCATGGCTGTCGTCAGCTCGTGCCGTGAGGTGTTGGGTTAAGTCCCGCAACGAGCGCAACCCCTACTGTTAGTTGCCAGCATGTAATGATGGGGACTCTAACAGGACTGCCTACGCAAGTAGAGAGGAAGGAGGGGATGACGTCAAGTCATCATGGCCCTTACGCCCAGGGCTACACACGTGCTACAATGGAGGGTACAGAGGGTCGCTAGCCAGTGATGGTATGCCAATCTCAAAAAGCCCTTCTCAGTTCGGATTGAAGTCTGCAACTCGACTTCATGAAGCTGGAATCGCTAGTAATCGCGCATCAGCAATGGCGCGGTGAATACGTTCCCG…
ASV0617	Bacteria	Proteobacteria	Gammaproteobacteria	Pseudomonadales	Pseudomonadaceae	Pseudomonas	CAGGCCTTGACATCCTATGAACTTTCCAGAGATGGATTGGTGCCTTCGGGAGCATTGAGACAGGTGCTGCATGGCTGTCGTCAGCTCGTGTCGTGAGATGTTGGGTTAAGTCCCGTAACGAGCGCAACCCTTGTCCTTAGTTACCAGCACGTTATGGTGGGCACTCTAAGGAGACTGCCGGTGACAAACCGGAGGAAGGTGGGGATGACGTCAAGTCATCATGGCCCTTACGGCCTGGGCTACACACGTGCTACAATGGTCGGTACAGAGGGTTGCCAAGCCGCGAGGTGGAGCTAATCCCATAAAACCGATCGTAGTCCGGATCGCAGTCTGCAACTCGACTGCGTGAAGTCGGAATCGCTAGTAATCGCGAATCAGAATGTCGCGGTGAATACGTTC…
ASV0618	Bacteria	Proteobacteria	Alphaproteobacteria	Rhodobacterales	Rhodobacteraceae	Ruegeria	CAACCCTTGACATCCTAGGACCGATCCAGAGATGGATCTTTCACTTCGGTGACCTAGTGACAGGTGCTGCATGGCTGTCGTCAGCTCGTGTCGTGAGATGTTCGGTTAAGTCCGGCAACGAGCGCAACCCACATCCTTAGTTGCCAGCAGTTCGGCTGGGCACTCTAGGGAAACTGCCCGTGATAAGCGGGAGGAAGGTGTGGATGACGTCAAGTCCTCATGGCCCTTACGGGTTGGGCTACACACGTGCTACAATGGCAGTGACAATGGGTTAATCCCAAAAAACTGTCTCAGTTCGGATTGGGGTCTGCAACTCGACCCCATGAAGTCGGAATCGCTAGTAATCGCGTAACAGCATGACGCGGTGAATACGTTCCCGGGCCTT
ASV0619	Bacteria	Proteobacteria	Gammaproteobacteria	Enterobacterales	Vibrionaceae	Vibrio	CTACTCTTGACATCCAGAGAATTTTCCAGAGATGGATTAGTGCCTTCGGGAACTCTGAGACAGGTGCTGCATGGCTGTCGTCAGCTCGTGTTGTGAAATGTTGGGTTAAGTCCCGCAACGAGCGCAACCCTTATCCTTGTTTGCCAGCGAGTAATGTCGGGAACTCCAGGGAGACTGCCGGTGATAAACCGGAGGAAGGTGGGGACGACGTCAAGTCATCATGGCCCTTACGAGTAGGGCTACACACGTGCTACAATGGCGCATACAGAGGGCGGCCAACTTGCGAAAGTGAGCGAATCCCAAAAAGTGCGTCGTAGTCCGGATCGGAGTCTGCAACTCGACTCCGTGAAGTCGGAATCGCTAGTAATCGTGGATCAGAATGCCACGGTGAATACGTTC…
ASV0620	Bacteria	Proteobacteria	Alphaproteobacteria	Rhodobacterales	Rhodobacteraceae	Shimia	CAACCCTTGACATCCTAGGACAACTCCAGAGATGGAGCCTTCCTTCGGGACCTAGTGACAGGTGCTGCATGGCTGTCGTCAGCTCGTGTCGTGAGATGTTCGGTTAAGTCCGGCAACGAGCGCAACCCACATCCTTAGTTGCCAGCAGTTCGGCTGGGCACTCTAGGGAAACTGCCCGTGATAAGCGGGAGGAAGGTGTGGATGACGTCAAGTCCTCATGGCCCTTACGGGTTGGGCTACACACGTGCTACAATGGCAGTGACAATGGGTTAATCCCCAAAAACTGTCTCAGTTCGGATTGGGGTCTGCAACTCGACCCCATGAAGTCGGAATCGCTAGTAATCGCGTAACAGCATGACGCGGTGAATACGTTCCCGGGCCTT
ASV0621	Bacteria	Proteobacteria	Gammaproteobacteria	Pseudomonadales	Endozoicomonadaceae	Endozoicomonas	CTGGCCTTGACATCCTGCGAACTTTCTAGAGATAGATTGGTGCCTTCGGGAACGCAGTGACAGGTGCTGCATGGCTGTCGTCAGCTCGTGTCGTGAGATGTTGGGTTAAGTCCCGCAACGAGCGCAACCCTTGTCCTTAGTTACCAGCACGTGATGGTGGGCACTCTAGGGAGACTGCCGGTGACAAACCGGAGGAAGGTGGGGACGACGTCAAGTCATCATGGCCCTTACGGCCAGGGCTACACACGTGCTACAATGGTGCATACAGACGGTTGCCAAGCCGCAAGGTGGAGCTAATCTGAGAAAGTGCATCGTAGTCCGGATTGGGGTCTGCAACTCGACCCCATGAAGTCGGAATCGCTAGTAATCGTGAATCAGAATGTCACGGTGAATACGTTC…
ASV0622	Bacteria	Proteobacteria	Gammaproteobacteria	Enterobacterales	Alteromonadaceae	Alteromonadaceae_unclassified	CTACACTTGACATGCAGAGAATTTTCCAGAGATGGATTAGTGCCTTCGGGAACTCTGACACAGGTGCTGCATGGCTGTCGTCAGCTCGTGTCGTGAGATGTTGGGTTAAGTCCCGCAACGAGCGCAACCCTTGTCCTTAGTTGCCAGCATTTAGTTGGGCACTCTAAGGAGACTGCCGGTGACAAACCGGAGGAAGGTGGGGACGACGTCAAGTCATCATGGCCCTTACGTGTAGGGCTACACACGCGCTACAATGGCAAGTACAGAGGGAAGCAAGACAGTGATGTGGAGCGGACCCCTTAAAGCTTGTCGTAGTCCGGATTGGAGTCTGCAACTCGACTCCATGAAGTCGGAATCGCTAGTAATCGCAGGTCAGCATACTGCGGTGAATACGTTCCC…
ASV0623	Bacteria	Actinobacteriota	Actinobacteria	Micrococcales	Microbacteriaceae	Microbacterium	CAAGGCTTGACATATACGAGAACGGGCCAGAAATGGTCAACTCTTTGGACACTCGTAAACAGGTGGTGCATGGTTGTCGTCAGCTCGTGTCGTGAGATGTTGGGTTAAGTCCCGCAACGAGCGCAACCCTCGTTCTATGTTGCCAGCACGTAATGGTGGGAACTCATGGGATACTGCCGGGGTCAACTCGGAGGAAGGTGGGGATGACGTCAAATCATCATGCCCCTTATGTCTTGGGCTTCACGCATGCTACAATGGCCGGTACAAAGGGCTGCAATACCGCGAGGTGGAGCGAATCCCAAAAAGCCGGTCCCAGTTCGGATTGAGGTCTGCAACTCGACCTCATGAAGTCGGAGTCGCTAGTAATCGCAGATCAGCAACGCTGCGGTGAATACGTTC…
ASV0624	Bacteria	Proteobacteria	Alphaproteobacteria	Alphaproteobacteria_unclassified	Alphaproteobacteria_unclassified	Alphaproteobacteria_unclassified	CAGCTCTTGACATCCCGATCGCGGTTAGTGGAGACACTTTCCTTCAGTTAGGCTGGATCGGTGACAGGTGCTGCATGGCTGTCGTCAGCTCGTGTCGTGAGATGTTGGGTTAAGTCCCGCAACGAGCGCAACCCTCGCCTTTAGTTGCCAGCATTTAGTTGGGCACTCTAGAGGGACTGCCGGTGATAAGCCGGAGGAAGGTGGGGATGACGTCAAGTCCTCATGGCCCTTATGGGCTGGGCTACACACGTGCTACAATGGCGGTGACAGAGGGCAGCCACTCCGCGAGGAGGAGCTAATCCCTAAAAGCCGTCTCAGTTCGGATTGCACTCTGCAACTCGAGTGCATGAAGTTGGAATCGCTAGTAATCGCAGATCAGCATGCTGCGGTGAATACGTT…
ASV0625	Bacteria	Proteobacteria	Alphaproteobacteria	Rhizobiales	Rhizobiaceae	Rhizobiaceae_unclassified	CAGCCCTTGACATCTGGGTCGCGGTTACCGGAGACGGTTTCCTTCAGTTCGGCTGGACCCAAGACAGGTGCTGCATGGCTGTCGTCAGCTCGTGTCGTGAGATGTTGGGTTAAGTCCCGCAACGAGCGCAACCCTCGCCCTTAGTTGCCAGCCTTCAGTTGGGCACTCTAAGGGGACTGCCGGTGATAAGCCGGAGGAAGGTGGGGATGACGTCAAGTCCTCATGGCCCTTACGGGCTGGGCTACACACGTGCTACAATGGTGGTGACAGTGGGCAGCGAGACCGCGAGGTCAAGCTAATCTCCAAAAGCCATCTCAGTTCGGATTGCACTCTGCAACTCGAGTGCATGAAGTTGGAATCGCTAGTAATCGCGGATCAGCATGCCGCGGTGAATACGTT…
ASV0626	Bacteria	Proteobacteria	Gammaproteobacteria	Nitrosococcales	Methylophagaceae	Marine_Methylotrophic_Group_3	CAGGCCTTGACATGTACGGAAGTTGCCAGAAACGGTGATGTGCCTTCGGGAACCGTAACACAGGTGCTGCATGGCTGTCGTCAGCTCGTGTCGTGAGATGTTGGGTTAAGTCCCGCAACGAGCGCAACCCTTGTCCTTAGTTGCCAGCATGTTAGATGGGCACTCTAAGGAGACTGCCGGTGACAAACCGGAGGAAGGTGGGGACGACGTCAAGTCATCATGGCCTTTATGGCCTGGGCTACACACGTGCTACAATGGCCAGTACAGAGGGTTGCTCACTCGCGAGAGTATGCTAATCCCATAAAGCTGGTCGTAGTCCGGATTGGAGTCTGCAACTCGACTCCATGAAGTCGGAATCGCTAGTAATCGCAGATCAGCACGCTGCGGTGAATACGTTCC…
ASV0627	Bacteria	Acidobacteriota	Thermoanaerobaculia	Thermoanaerobaculales	Thermoanaerobaculaceae	Subgroup_10	CTGGGCTTGAACTGTAGGAGACCGTCTGAGAGACCAGATTTCCCCTTCGGGGGCTGCTACAGAGGTGCTGCATGGCTGTCGTCAGCTCGTGTCGTGAGATGTTGGGTTAAGTCCCGCAACGAGCGCAACCCCTACTCTTAGTTGCCAGCGGTTCGGCCGGGAACTCTAAGGGGACTGCCCCGGAAATCGGGGAGGAAGGTGGGGATGACGTCAAGTCCTCATGGCCTTTATGTCCAGGGCTACACACGTGCTACAATGGGCGGCACAAAGGGTTGCTAAGCCGTGAGGTGGAGCTAATCCCAAAAAACCGTCCTCAGTTCGGATTGCAGTCTGCAACTCGACTGCATGAAGTTGGAATCGCTAGTAATCCCAGATCAGCATGCTGGGGTGAATACGTTC…
ASV0628	Bacteria	Proteobacteria	Alphaproteobacteria	Rhizobiales	Devosiaceae	Devosia	CAGCCCTTGACATGGCAAGACGATTTCCAGAGATGGATCTCTTCACTTCGGTGACTTGCACACAGGTGCTGCATGGCTGTCGTCAGCTCGTGTCGTGAGATGTTGGGTTAAGTCCCGCAACGAGCGCAACCCTCGCCTTTAGTTGCCATCATTCAGTTGGGCACTCTAGAGGGACTGCCGGTGATAAGCCGGAGGAAGGTGGGGATGACGTCAAGTCATCATGGCCCTTATGGGCTGGGCTACACACGTGCTACAATGGTGGTGACAGAGGGCAGCTAGACCGCGAGGTCATGCTAATCCCAAAAAGCCATCTCAGTTCGGATTGCACTCTGCAACTCGAGTGCATGAAGTTGGAATCGCTAGTAATCGCAGATCAGCATGCTGCGGTGAATACGTTCC…
ASV0629	Bacteria	Proteobacteria	Gammaproteobacteria	Pseudomonadales	Endozoicomonadaceae	Endozoicomonas	CTGGCCTTGACATCCTGCGAACTTTCTAGAGATAGATGGGTGCCTTCGGGAACGCAGAGACAGGTGCTGCATGGCTGTCGTCAGCTCGTGTCGTGAGATGTTGGGTTAAGTCCCGCAACGAGCGCAACCCTTGTCCTCAGTTACCAGCACATTATGGTGGGCACTCTGGGGAGACTGCCGGTGACAAACCGGAGGAAGGTGGGGACGACGTCAAGTCATCATGGCCCTTACGGCCAGGGCTACACACGTGCTACAATGGCGCATACAGACGGTTGCCAAGCCGCGAGGTGGAGCTAATCTGAGAAAGTGCATCGTAGTCCGGATTGGAGTCTGCAACTCGACTCCATGAAGTCGGAATCGCTAGTAATCGTGAATCAGAATGTCACGGTGAATACGTTC…
ASV0630	Bacteria	Proteobacteria	Gammaproteobacteria	Burkholderiales	Comamonadaceae	Ottowia	CCACCTTTGACATGTACGGAAGTTGCCAGAGATGGCTTCGTGCTCGAAAGAGAACCGTAACACAGGTGCTGCATGGCTGTCGTCAGCTCGTGTCGTGAGATGTTGGGTTAAGTCCCGCAACGAGCGCAACCCTTGCCATTAGTTGCTACGAAAGGGCACTCTAATGGGACTGCCGGTGACAAACCGGAGGAAGGTGGGGATGACGTCAAGTCCTCATGGCCCTTATAGGTGGGGCTACACACGTCATACAATGGCTGGTACAGAGGGTTGCCAACCCGCGAGGGGGAGCCAATCCCACAAAGCCAGTCGTAGTCCGGATCGCAGTCTGCAACTCGACTGCGTGAAGTCGGAATCGCTAGTAATCGCGGATCAGAATGTCGCGGTGAATACGTTCCCGGG…
ASV0631	Bacteria	Cyanobacteria	Cyanobacteriia	Cyanobacteriia_unclassified	Cyanobacteriia_unclassified	Cyanobacteriia_unclassified	CAGGGTTTGACATCCCACGAATCCTTTTGAAAGAGAGGAGTGCCTTAGGGAGCGTGGAGACAGGTGGTGCATGGCTGTCGTCAGCTCGTGTCGTGAGATGTTGGGTTAAGTCCCGCAACGAGCGCAACCCTCGTCCTTAGTTGCCATCATTAAGTTGGGCACTTTAGGGAGACTGCCGGTGACAAACCGGAGGAAGGTGGGGATGACGTCAAGTCATCATGCCCCTTACATCCTGGGCTACACACGTACTACAATGCTGCGGACAAAGAGCAGCCAACCAGCAATGGAGAGCTAATCTCATAAACCGTGGCTCAGTTCAGATTGTAGGCTGCAACTCGCCTACATGAAGGAGGAATCGCTAGTAATCGCAGGTCAGCATACTGCGGTGAATACGTTCCC…
ASV0632	Bacteria	Bacteroidota	Bacteroidia	Flavobacteriales	Flavobacteriaceae	Tenacibaculum	CAGGGCTTAAATGTAGAGTGCATGATCTAGAGATAGACTTTCTTCGGACTCTCTACAAGGTGCTGCATGGTTGTCGTCAGCTCGTGCCGTGAGGTGTCAGGTTAAGTCCTATAACGAGCGCAACCCTTATCGTTAGTTGCCATCAAGTAAAGTTGGGGACTCTAGCGAGACTGCCGGTGCAAACCGTGAGGAAGGTGGGGATGACGTCAAATCATCACGGCCCTTACGTCCTGGGCTACACACGTGCTACAATGGTATGGACAATGAGCAGCCACTATGCGAATAGGAGCGAATCTATAAACCATATCACAGTTCGGATCGGAGTCTGCAACTCGACTCCGTGAAGCTGGAATCGCTAGTAATCGGATATCAGCCATGATCCGGTGAATACGTTCCCGG…
ASV0633	Bacteria	Proteobacteria	Alphaproteobacteria	Rhizobiales	Rhizobiaceae	Rhizobiaceae_unclassified	CAGCCCTTGACATCTGGGTCGCGGTTACCGGAGACGGTTTCCTTCAGTTCGGCTGGACCCAAGACAGGTGCTGCATGGCTGTCGTCAGCTCGTGTCGTGAGATGTTGGGTTAAGTCCCGCAACGAGCGCAACCCTCGCCCTTAGTTGCCAGCCTTCAGTTGGGCACTCTAAGGGGACTGCCGGTGATAAGCCGGAGGAAGGTGGGGATGACGTCAAGTCCTCATGGCCCTTACGGGCTGGGCTACACACGTGCTACAATGGTGGTGACAGTGGGCAGCGAGACCGCGAGGTCAAGCTAATCTCCAAAAACCATCTCAGTTCGGATTGCACTCTGCAACTCGAGTGCATGAAGTTGGAATCGCTAGTAATCGCGGATCAGCATGCCGCGGTGAATACGTT…
ASV0634	Bacteria	Planctomycetota	OM190	OM190_or	OM190_fa	OM190_ge	CTGGTCTTGACATCTATGGATTAGCTCTATGAAAATAGAGTGACAGCTCTTCGGAGTCGGAACATAGACAGGTGTTGCATGGCTGTCGTCAGCTCGTGTCGTGAGATGTCGGGTTAAGTCCCATAACGAGCGAAACCCTTATCGTTAGTTGCCAGCGGGTCATGCCGGGGACTCTAGCGAGACTGCCGTTGTCAAAACGGAGGAAGGTGGGGACGACGTCAAGTCATCATGGCCCTTATGACCAGGGCTACACACGTGCTACAATGGTCCATACAAAGGGTTCCGAAACCGCGAGGTCAAGGCAATCCCATAAAGTGGGCCCCAGTTCGGATTGCAGGCTGCAATTCGCCTGCATGAAGCCGGAATCGCTAGTAATCGCGTATCGGCCATGACGCGGTG…
ASV0635	Bacteria	Proteobacteria	Alphaproteobacteria	Rhodospirillales	Thalassospiraceae	Thalassospira	CAACCCTTGACATCCCTATCGCGATTACCAGAGATGGTTTTCATCAGTTCGGCTGGATAGGTGACAGGTGCTGCATGGCTGTCGTCAGCTCGTGTCGTGAGATGTTGGGTTAAGTCCCGCAACGAGCGCAACCCCTGTTCCTAGTTGCCAGCATTCAGTTGGGCACTCTAGGGAGACTGCCGGTGACAAGCCGGAGGAAGGCGGGGATGACGTCAAGTCCTCATGGCCCTTACGGGTTGGGCTACACACGTGCTACAATGGTAACTACAGAGGGCAGCGACTTAGCGATAAGTAGCCAATCCCAAAAAGTTATCTCAGTTCGGATTGCACTCTGCAACTCGAGTGCATGAAGTTGGAATCGCTAGTAATCGTGGATCAGCATGCCACGGTGAATACGTT…
ASV0636	Bacteria	PAUC34f	PAUC34f_cl	PAUC34f_or	PAUC34f_fa	PAUC34f_ge	AGGGCTTGACATCCGAGGAACTTCTTGGAAACAGGAGGGTGCCTTCGGGAACCTCGAGACAGGTGCTGCATGGCTGTCGTCAGCTCGTGTCGTGAGATGTTGGGTTAAGTCTCGCAACGAGCGCAACCCCTGTCCTTAGTTGCCATCAGGTAATGCTGGGAACTCTAAGGAGACAGCCTGTGATAAGCAGGAGGAAGGTGGGGATGACGTCAAGTCATCATGGCTCTTACGTCCTGGGCTGCAAACGTGCTACAATGGCTGGTACAAAGGGCTGCGATACCGCGAGGTGGAGCCAATCCCAAAAAACCAGTCTCAGTTAGGATTGGAGTCTGCAACTCGACTCCATGAATCTGGAATTGCTAGTAATCGCGGATCAGCATGCCGCGGTGAATACGTTCC…
ASV0637	Bacteria	Proteobacteria	Gammaproteobacteria	Pseudomonadales	Halieaceae	Halieaceae_unclassified	CAGGTCTTGACATCCTGAGAACTTTCTAGAGATAGATTGGTGCCTTCGGGAGCTCAGAGACAGGTGCTGCATGGCTGTCGTCAGCTCGTGTCGTGAGATGTTGGGTTAAGTCCCGTAACGAGCGCAACCCTTGTCCTTAGTTGCCAGCACATCATGGTGGGAACTCTAAGGAGACTGCCGGTGACAAACCGGAGGAAGGTGGGGACGACGTCAAGTCATCATGGCCCTTACGACCTGGGCTACACACGTGCTACAATGGAACGCACAGAGGGCAGCGAAGGCGCGAGCTGGAGCGAATCCCACAAAACGTTTCGTAGTCCGGATTGGAGTCTGCAACTCGACTCCATGAAGTCGGAATCGCTAGTAATCGTGGATCAGAATGCCACGGTGAATACGTTC…
ASV0638	Bacteria	Firmicutes	Bacilli	Lactobacillales	Streptococcaceae	Streptococcus	CAGGTCTTGACATCCCTCTGACCGCTCTAGAGATAGAGTTTTCCTTCGGGACAGAGGTGACAGGTGGTGCATGGTTGTCGTCAGCTCGTGTCGTGAGATGTTGGGTTAAGTCCCGCAACGAGCGCAACCCCTATTGTTAGTTGCCATCATTCAGTTGGGCACTCTAGCGAGACTGCCGGTAATAAACCGGAGGAAGGTGGGGATGACGTCAAATCATCATGCCCCTTATGACCTGGGCTACACACGTGCTACAATGGCTGGTACAACGAGTCGCGAGTCGGTGACGGCAAGCTAATCTCTTAAAGCCAGTCTCAGTTCGGATTGTAGGCTGCAACTCGCCTACATGAAGTCGGAATCGCTAGTAATCGCGGATCAGCACGCCGCGGTGAATACGTTCCC…
ASV0639	Bacteria	Proteobacteria	Alphaproteobacteria	Alphaproteobacteria_unclassified	Alphaproteobacteria_unclassified	Alphaproteobacteria_unclassified	CAGCCCTTGACATCCCGGTCGCGGTTACCAGAGATGGTTTCCTTCAGTTCGGCTGGACCGGTGACAGGTGCTGCATGGCTGTCGTCAGCTCGTGTCGTGAGATGTTGGGTTAAGTCCCGCAACGAGCGCAACCCTCGCCTTCAGTTGCCAGCATTTAGTTGGGCACTCTGGAGGGACTGCCGGTGACAAGCCGGAGGAAGGTGGGGATGATGTCAAGTCCTCATGGCCCTTACGGGCTGGGCTACACACGTGCTACAATGGCGGTGACAGAGGGCAGCGATCTCGCAAGAGTGAGCAAATCCCTAAAAACCGTCTCAGTTCGGATTGTTCTCTGCAACTCGAGAGCATGAAGGTGGAATCGCTAGTAATCGCAGATCAGCATGCTGCGGTGAATACGTT…
ASV0640	Bacteria	Proteobacteria	Alphaproteobacteria	Rhizobiales	Devosiaceae	Pelagibacterium	CAGCCCTTGACATCCCGGTCGCGCTTTCCAGAGATGGATTGCTTCAGTTCGGCTGGACCGGTGACAGGTGCTGCATGGCTGTCGTCAGCTCGTGTCGTGAGATGTTGGGTTAAGTCCCGCAACGAGCGCAACCCTCGCCTTTAGTTGCCATCATTTAGTTGGGCACTCTAGAGGGACTGCCGGTGATAAGCCGGAGGAAGGTGGGGATGAGGTCAAGTCATCATGGCCCTTACGGGCTGGGCTACACACGTGCTACAATGGCGGTGACAGAGGGCAGCTACACAGCGATGTGATGCTAATCCCTAAAAACCGTCTCAGTTCGGATTGCACTCTGCAACTCGGGTGCATGAAGTCGGAATCGCTAGTAATCGCAGATCAGCATGCTGCGGTGAATACGTT…
ASV0641	Bacteria	Proteobacteria	Gammaproteobacteria	Burkholderiales	Burkholderiaceae	Burkholderia-Caballeronia-Paraburkholderia	CTACCCTTGACATGGTCGGAATCCCGCTGAGAGGTGGGAGTGCTCGAAAGAGAACCGGCGCACAGGTGCTGCATGGCTGTCGTCAGCTCGTGTCGTGAGATGTTGGGTTAAGTCCCGCAACGAGCGCAACCCTTGTCCTTAGTTGCTACGCAAGAGCACTCTAAGGAGACTGCCGGTGACAAACCGGAGGAAGGTGGGGATGACGTCAAGTCCTCATGGCCCTTATGGGTAGGGCTTCACACGTCATACAATGGTCGGAACAGAGGGTTGCCAACCCGCGAGGGGGAGCTAATCCCAGAAAACCGATCGTAGTCCGGATTGCACTCTGCAACTCGAGTGCATGAAGCTGGAATCGCTAGTAATCGCGGATCAGCATGCCGCGGTGAATACGTTCCCGGG…
ASV0642	Bacteria	Proteobacteria	Gammaproteobacteria	Pseudomonadales	Endozoicomonadaceae	Endozoicomonas	CTGGCCTTGACATCCTGCGAACTTTCTAGGGATAGATGGGTGCCTTCGGGAACGCAGTGACAGGTGCTGCATGGCTGTCGTCAGCTCGTGTCGTGAGATGTTGGGTTAAGTCCCGCAACGAGCGCAACCCTTGTCCTCAGTTACCAGCACGTTATGGTGGGCACTCTGGGGAGACTGCCGGTGACAAACCGGAGGAAGGTGGGGACGACGTCAAGTCATCATGGCCCTTACGGCCAGGGCTACACACGTGCTACAATGGTGCATACAGACGGTTGCCAAGCTGTGAAGTGGAGCTAATCTGAGAAAGTGCATCGTAGTCCGGATTGGAGTCTGCAACTCGACTCCATGAAGTCGGAATCGCTAGTAATCGTGAATCAGAATGTCACGGTGAATACGTTC…
ASV0643	Bacteria	Campylobacterota	Campylobacteria	Campylobacterales	Sulfurovaceae	Sulfurovum	CTAGCCTTGACATATTTAAGAACACTTTAGAGATAGAGTGGTGCCTTCGGGAGCTTTTATACAGGTGCTGCACGGCTGTCGTCAGCTCGTGTCGTGAGATGTTGGGTTAAGTCCCGCAACGAGCGCAACCCTCGTCACTAGTTACTAACGGTTCGGCCGAGGACTCTAGTGAGACTGCCTTCGCAAGGAGGAGGAAGGTGAGGACGACGTCAAGTCATCATGGCCCTTACGGCTAGGGCAACACACGTGCTACAATGGCCAGGACAATGAGAAGCAATACCGCGAGGTGGAGCAAATCTATAAACCTGGTCTCAGTTCGGATTGTTCTCTGCAACTCGAGAGCATGAAGCTGGAATCACTAGTAATCGTAGATCAGCTATGCTACGGTGAATACGTTCC…
ASV0644	Bacteria	Proteobacteria	Gammaproteobacteria	Pseudomonadales	Endozoicomonadaceae	Endozoicomonas	CTGGCCTTGACATCCTGCGAACTTTCTAGAGATAGATGGGTGCCTTCGGGAACGCAGAGACAGGTGCTGCATGGCTGTCGTCAGCTCGTGTCGTGAGATGTTGGGTTAAGTCCCGCAACGAGCGCAACCCTTGTCCTCAGTTACCAGCACATTATGGTGGGCACTCTGGGGAGACTGCCGGTGACAAACCGGAGGAAGGTGGGGACGACGTCAAGTCATCATGGCCCTTACGGCCAGGGCTACACACGTGCTACAATGGTGCATACAGACGGTTGCCATGCCGCGAGGTGGAGCTAATCTGAGAAAGTGCATCGTAGTCCGGATTGGAGTCTGCAACTCGACTCCATGAAGTCGGAATCGCTAGTAATCGTGAATCAGAATGTCACGGTGAATACGTTC…
ASV0645	Bacteria	Proteobacteria	Gammaproteobacteria	Enterobacterales	Pseudoalteromonadaceae	Algicola	CATCCCTTGACATCCAGAGAATTTTCTAGAGATAGATTAGTGCCTTCGGGAACTCTGAGACAGGTGCTGCATGGCTGTCGTCAGCTCGTGTTGTGAAATGTTGGGTTAAGTCCCGCAACGAGCGCAACCCTTATCCTTAGTTGCTAGCAGTTAGGCTGAGAACTCTAAGGAGACTGCCGGTGACAAACCGGAGGAAGGTGGGGACGACGTCAAGTCATCATGGCCCTTACGGGATGGGCTACACACGTGCTACAATGGCAAGTACAAAGGGTTGCGAACTCGCGAGAGTAAGCGGATCCCATAAAGCTTGTCGTAGTTCGGATTGGAGTCTGCAACTCGACTCCATGAAGTCGGAATCGCTAGTAATCGTAGATCAGAATGCTACGGTGAATACGTTCC…
ASV0646	Bacteria	Cyanobacteria	Cyanobacteriia	Synechococcales	Cyanobiaceae	Cyanobium_PCC-6307	CAGGGTTTGACATCCTGCGAATCCCTTGGAAACTTGGGAGTGCCTTCGGGAGCGCAGTGACAGGTGGTGCATGGCTGTCGTCAGCTCGTGTCGTGAGATGTTGGGTTAAGTCCCGCAACGAGCGCAACCCACGTCTTTAGTTGCCAGCATTAAGTTGGGCACTCTAGAGAGACTGCCGGTGATAAACCGGAGGAAGGTGTGGATGACGTCAAGTCATCATGCCCCTTACATCCTGGGCTACACACGTACTACAATGCTACGGACAAAGGGCAGCAAACTCGCGAGAGCTAGCAAATCCCATAAACCGTGGCTCAGTTCAGATCGTAGGCTGCAACTCGCCTACGTGAAGGAGGAATCGCTAGTAATCGCAGGTCAGCATACTGCGGTGAATACGTTCCC…
ASV0647	Bacteria	Proteobacteria	Gammaproteobacteria	Nitrosococcales	Methylophagaceae	Methylophaga	CTGGCCTTGACATGCACGGAACTTTCCAGAGATGGATTGGTGCCTTCGGGAACCGTGACACAGGTGCTGCATGGCTGTCGTCAGCTCGTGTCGTGAGATGTTGGGTTAAGTCCCGCAACGAGCGCAACCCCTGTCCTTAGTTGCCATCATTCAGTTGGGCACTCTAAGGAGACTGCCGGTGACAAACCGGAGGAAGGTGGGGATGACGTCAAGTCATCATGGCCCTTATGGCCAGGGCTACACACGTGCTACAATGGACGGTACAAAGGGTTGCTAACTCGCGAGAGTGTGCTAATCCCATAAAGCTGTTCGTAGTCCGGATCGCAGTCTGCAACTCGACTGCGTGAAGTCGGAATCGCTAGTAATCGCGGATCAGAATGCCGCGGTGAATACGTTCCC…
ASV0648	Bacteria	Firmicutes	Bacilli	Bacilli_unclassified	Bacilli_unclassified	Bacilli_unclassified	CAGGGCTTGACATCCCGCTGACGGGTGCAGAGATGCGCCTTCCCTTCGGGGCAGCGGAGACAGGTGGTGCATGGTTGTCGTCAGCTCGTGTCGTGAGATGTTGGGTTAAGTCCCGCAACGAGCGCAACCCTTGTCCTTAGTTGCCAGCATTCAGTTGGGCACTCTAAGGAGACTGCCGGCGACAAGCCGGAGGAAGGCGGGGATGACGTCAAATCATCATGCCCCTTATGTCCTGGGCTACACACGTGCTACAATGGCTGGTACAAAGGGTAGCGAACCCGCGAGGGGGAGCCAATCCCAAAAAGCCAGTCTCAGTTCGGATTGCAGGCTGCAACTCGCCTGCATGAAGCCGGAATCGCTAGTAATCGCGGATCAGCATGCCGCGGTGAATACGTTCCC…
ASV0649	Bacteria	Proteobacteria	Alphaproteobacteria	SAR11_clade	SAR11_clade_unclassified	SAR11_clade_unclassified	CAGGGTTTGACATCCTGCGAACCTCTTAGAAATTTGAGGGTGCCTTCGGGAATGCAGTGACAGGTGGTGCATGGCTGTCGTCAGCTCGTGTCGTGAGATGTTGGGTTAAGTCCCGCAACGAGCGCAACCCTCACTTTTAGTTGCCATCATTTAGTTGGGCACTCTGAAAGAACTGCCAGTGATAAGCTGGAGGAAGGTGGGGATGACGTCAAGTCCTCATGGCCCTTACGTGTTGGGCTACACACGTGCTACAATGGTATCTACAACAGGAAGCAAGACTGCGAGGTCAAGCAAATCCTTAAAAGATACCTCAGTTCGGATTGCACTCTGCAACTCGAGTGCATGAAGCTGGAATTACTAGTAATCGTGGATCAGCGTGCCACGGTGAATGCGTTCCCG…
ASV0650	Bacteria	Cyanobacteria	Cyanobacteriia	Synechococcales	Cyanobiaceae	Synechococcus_CC9902	CAGGGTTTGACATCCTGCGAATCTCTTGGAAACGAGAGAGTGCCTTCGGGAACGCAGTGACAGGTGGTGCATGGCTGTCGTCAGCTCGTGTCGTGAGATGTTGGGTTAAGTCCCGCAACGAGCGCAACCCACGTCTTTAGTTGCCAGCATTTAGTTGGGCACTCTAGAGAGACCGCCGGTGATAAACCGGAGGAAGGTGTGGATGACGTCAAGTCATCATGCCCCTTACATCCTGGGCTACACACGTACTACAATGCTACGGACAAAGGGCAGCAAGTTCGCGAGGACAAGCAAATCCCATAAACCGTGGCTCAGTTCAGATCGTAGGCTGCAACTCGCCTACGTGAAGGAGGAATCGCTAGTAATCGCAGGTCAGCATACTGCGGTGAATACGTTCCC…
ASV0651	Bacteria	Proteobacteria	Gammaproteobacteria	Enterobacterales	Alteromonadaceae	Alteromonas	CTACACTTGACATGCTGAGAAGTTACTAGAGATAGTTTCGTGCCTTCGGGAACTCAGACACAGGTGCTGCATGGCTGTCGTCAGCTCGTGTCGTGAGATGTTGGGTTAAGTCCCGCAACGAGCGCAACCCTTGTCCTTAGTTGCCAGCCTTAAGTTGGGCACTATAAGGAGACTGCCGGTGACAAACCGGAGGAAGGTGGGGACGACGTCAAGTCATCATGGCCCTTACGTGTAGGGCTACACACGTGCTACAATGGCATTTACAGAGGGAAGCGAGACAGTGATGTGGAGCGGACCCCTTAAAGAATGTTGTAGTCCGGATTGGAGTCTGCAACTCGACTCCATGAAGTCGGAATCGCTAGTAATCGCAGGTCAGAATACTGCGGTGAATACGTTCCC…
ASV0652	Bacteria	Proteobacteria	Alphaproteobacteria	Dstr-E11	Dstr-E11_fa	Dstr-E11_ge	CAGCTCTTGACATCCCGGTCGCGGATAGCGGAGACGCTTTCCTTCAGTTCGGCTGGACCGGAGACAGGTGCTGCATGGCTGTCGTCAGCTCGTGTCGTGAGATGTTGGGTTAAGTCCCGCAACGAGCGCAACCCCCATCCTCAGTTGCCAGCGGTTTGGCCGGGCACTCTGAGGAAACTGCCGGTGATAAGCCGGAGGAAGGTGGGGATGACGTCAAGTCCTCATGGCCCTTATGGGCTGGGCTACACACGTGCTACAATGGCGGTGACAGAGGGCAGCGAGCCTGCGAAGGCGAGCAAATCCCGAAAAGCCGTCTCAGTTCGGATTGTTCTCTGCAACTCGAGAGCATGAAGGCGGAATCGCTAGTAATCGCGGATCAGCATGCCGCGGTGAATACGT…
ASV0653	Bacteria	Proteobacteria	Gammaproteobacteria	Burkholderiales	Comamonadaceae	Ideonella	CTACCCTTGACATGGCAGGAATCCTGAAGAGATTTGGGAGTGCTCGAAAGAGAACCTGCACACAGGTGCTGCATGGCCGTCGTCAGCTCGTGTCGTGAGATGTTGGGTTAAGTCCCGCAACGAGCGCAACCCTTGTCATTAGTTGCTACGAAAGGGCACTCTAATGAGACTGCCGGTGACAAACCGGAGGAAGGTGGGGATGACGTCAGGTCCTCATGGCCCTTATGGGTAGGGCTACACACGTCATACAATGGCCGGTACAGAGGGCTGCCAACCCGCGAGGGGGAGCCAATCCCAGAAAACCGGTCGTAGTCCGGATCGCAGTCTGCAACTCGACTGCGTGAAGTCGGAATCGCTAGTAATCGCGGATCAGCTTGCCGCGGTGAATACGTTCCCGGG…
ASV0654	Bacteria	Bacteroidota	Bacteroidia	Flavobacteriales	Flavobacteriaceae	Flavobacteriaceae_unclassified	CAGGGCTTAAATGCAGATTGACAGGGGTGGAAACACCTTTTCCTTCGGGCAATTTGCAAGGTGCTGCATGGTTGTCGTCAGCTCGTGCCGTGAGGTGTCAGGTTAAGTCCTATAACGAGCGCAACCCCTGCCGTTAGTTGCCAGCATGTAAAGATGGGAACTCTAACGGGACTGCCGGTGCAAACCGCGAGGAAGGTGGGGATGACGTCAAATCATCACGGCCCTTACGTCCTGGGCTACACACGTGCTACAATGGCCGGTACAGAGGGCAGCCACACCGTAAGGTGGAGCGAATCCTTAAAACCGGTCTCAGTTCGGATCGGGGTCTGCAACTCGACCCCGTGAAGCTGGAATCGCTAGTAATCGGATATCAGCCATGATCCGGTGAATACGTTCCCG…
ASV0655	Bacteria	Verrucomicrobiota	Verrucomicrobiae	Verrucomicrobiales	DEV007	DEV007_ge	CTGGGCTTGACATGTTAGTCGTAGACTTATGAAAGTTTGTCGTCACTTCGGGTGGACTATCACAGGTGCTGCATGGCTGTCGTCAGCTCGTGTCGTGAGATGTCAGGTTAAGTCCTATAACGAGCGCAACCCCTATGAACTGTTGCCAGCGGATAATGCCGGGGACTCTGTTCAGACTGCCCAGATTAACTGGGAGGAAGGAGGGGATGACGTCAAGTCAGTATGGCCCTTACGCCCAGGGCTGCACACGTGCTACAATGTCCAGTACAGTATGATCCGAGACCGCGAGGTGGAGGAACTCTCTAAAACTGGGCTCAGTTCGGATTGTAGGCTGCAACTCGCCTACATGAAGTTGGAATCGCTAGTAATGGTGCATCAGCTACGGCACCGTGAATACGT…
ASV0656	Bacteria	Bacteroidota	Bacteroidia	Cytophagales	Cyclobacteriaceae	Cyclobacteriaceae_unclassified	CTGGGCTAGAATGTGAATGGCGGACTCAGAGATGGGTCTTTCTTCGGACATGAAACAAGGTGCTGCATGGCTGTCGTCAGCTCGTGCCGTGAGGTGTTGGGTTAAGTCCCGCAACGAGCGCAACCCCTACTGTTAGTTGCCATCAGGTAAAGCTGGGGACTCTAACAGGACTGCCTACGCAAGTAGAGAGGAAGGTGGGGACGACGTCAAGTCATCATGGCCCTTACGCCCAGGGCTACACACGTGCTACAATGGGGGGTACAGAGGGTAGCTACCTGGTAACAGGATGCCAATCTCAAAAAGCCCTTCTCAGTTCGGATCGTGGTCTGCAACTCGACCACGTGAAGTCGGAATCGCTAGTAATCGCGCATCAGCCATGGCGCGGTGAATACGTTCCCG…
ASV0657	Bacteria	Proteobacteria	Alphaproteobacteria	Rhizobiales	Xanthobacteraceae	Xanthobacter	CAGCCTTTGACATGGCAGGGCGATTTCCAGAGATGGATCTCTCTCAGCAATGAGCCTGCACACAGGTGCTGCATGGCTGTCGTCAGCTCGTGTCGTGAGATGTTGGGTTAAGTCCCGCAACGAGCGCAACCCTCGCCCCTAGTTGCCAGCATTCAGTTGGGCACTCTAGGGGGACTGCCGGTGATAAGCCGCGAGGAAGGTGGGGATGACGTCAAGTCCTCATGGCCCTTACGGGCTGGGCTACACACGTGCTACAATGGTGGTGACAGTGGGATGCAAAAGGGCGACCTCTCGCAAATCTCAAAAAGCCATCTCAGTTCGGATTGCACTCTGCAACTCGAGTGCATGAAGTTGGAATCGCTAGTAATCGTGGATCAGCATGCCACGGTGAATACGTTC…
ASV0658	Bacteria	Verrucomicrobiota	Verrucomicrobiae	Verrucomicrobiales	DEV007	DEV007_ge	CTAGGCTTGACATGCTTGTCGTAGTTCTGTGAAAGCAGATCGTCAGTTCGGCTGGACTTGCACAGGTGCTGCATGGCTGTCGTCAGCTCGTGTCGTGAGATGTTGGGTTAAGTCCCGCAACGAGCGCAACCCCTATGATTAGTTGCCAGCGAGTAATGTCGGGGACTCTAGTCAGACTGCCTGTATTAAACAGGAGGAAGGTGGGGACGACGTCAAGTCAGTATGGCCCTTACGCCTAGGGCTGCACACGTACTACAATGCCCAGTACAATGTGAACCGATACCGTAAGGTGGAGGAAATCCTTAAAACTGGGCTCAGTTCGGATTGTGGGCTGCAACTCGCCCACATGAAGCTGGAATCGCTAGTAATGGCACATCAGCTACGGTGCCGTGAATACGT…
ASV0659	Bacteria	Actinobacteriota	Actinobacteria	Micrococcales	Micrococcaceae	Micrococcus	CAAGGCTTGACATGTTCTCGATCGCCGTAGAGATACGGTTTCCCCTTTGGGGCGGGTTCACAGGTGGTGCATGGTTGTCGTCAGCTCGTGTCGTGAGATGTTGGGTTAAGTCCCGCAACGAGCGCAACCCTCGTTCCATGTTGCCAGCACGTAATGGTGGGGACTCATGGGAGACTGCCGGGGTCAACTCGGAGGAAGGTGAGGACGACGTCAAATCATCATGCCCCTTATGTCTTGGGCTTCACGCATGCTACAATGGCCGGTACAATGGGTTGCGATACTGTGAGGTGGAGCTAATCCCAAAAAGCCGGTCTCAGTTCGGATTGGGGTCTGCAACTCGACCCCATGAAGTCGGAGTCGCTAGTAATCGCAGATCAGCAACGCTGCGGTGAATACGTT…
ASV0660	Bacteria	Proteobacteria	Gammaproteobacteria	Pseudomonadales	Endozoicomonadaceae	Endozoicomonas	CTGGCCTTGACATCCTGCGAACTTTCTAGAGATAGATGGGTGCCTTCGGGAACGCAGAGACAGGTGCTGCATGGCTGTCGTCAGCTCGCGTCGTGAGATGTTGGGTTAAGTCCCGCAACGAGCGCAACCCTTGTCCTCAGTTACCAGCACGTTATGGTGGGCACTCTGGGGAGACTGCCGGTGACAAACCGGAGGAAGGTGGGGACGACGTCAAGTCATCATGGCCCTTACGGCCAGGGCTGCACACGTGCTACAATGGTGCATACAGACGGTTGCCAAGCCGCGAGGTGGAGCTAATCTGAGAAAGTGCATCGTAGTCCGGATTGGAGTCTGCAACTCGACTCCATGAAGTCGGAATCGCTAGTAATCGTGAATCAGAATGTCACGGTGAATACGTTC…
ASV0661	Bacteria	Firmicutes	Negativicutes	Veillonellales-Selenomonadales	Veillonellaceae	Veillonellaceae_unclassified	CAAGCCTTGACATTGCTCGCAACGGGTAGAGATACCTGGTTCTTCTTCGGAAGACGAGACAACAGGTGGTGCACGGCTGTCGTCAGCTCGTGTCGTGAGATGTTGGGTTAAGTCCCGCAACGAGCGCAACCCCTATCTTCAGTTACCAGCACGTAGCGGTGGGGACTCAGGAGAGACTGCCGCAGACAATGCGGAGGAAGGCGGGGACGACGTCAAGTCATCATGCCCCTTATGGCTTGGGCTACACACGTACTACAATGGCTCTAAATAGAGGGAAGCGAAGGAGCGATCCGGAGCAAACCCCGCAAACAGAGTCCCAGTTCGGATTGCAGGCTGCAACTCGCCTGCATGAAGGAGGAATCGCTAGTAATCGCAGGTCAGCATACTGCGGTGAATACG…
ASV0662	Bacteria	Proteobacteria	Gammaproteobacteria	Pseudomonadales	Marinobacteraceae	Marinobacter	CTGGCCTTGACATGCTGAGAACTTTCCAGAGATGGATTGGTGCCTTCGGGAACTCAGACACAGGTGCTGCATGGCCGTCGTCAGCTCGTGTCGTGAGATGTTGGGTTAAGTCCCGTAACGAGCGCAACCCCTATCCCTAGTTGCTAGCAGTTTGGCTGAGAACTCTAGGGAGACTGCCGGTGACAAACCGGAGGAAGGTGGGGATGACGTCAGGTCATCATGGCCCTTACGGCCAGGGCTACACACGTGCTACAATGGCGCGCACAGAGGGCTGCAAACCCGCGAGGGGGAGCCAATCTCACAAAACGCGTCGTAGTCCGGATCGCAGTCTGCAACTCGACTGCGTGAAGTCGGAATCGCTAGTAATCGTGAATCAGAATGTCACGGTGAATACGTTCC…
ASV0663	Bacteria	Proteobacteria	Alphaproteobacteria	Puniceispirillales	SAR116_clade	SAR116_clade_ge	CAGCCCTTGACATGTGAGGTATGATTACCAGAGATGGTTTTCTTCAGCTCGGCTGGCCTCAACACAGGTGCTGCATGGCTGTCGTCAGCTCGTGTCGTGAGATGTTGGGTTAAGTCCCGCAACGAGCGCAACCCTCATCTTTAGTTGCCAGCGGTATGGCCGGGCACTCTAGAGAAACTGCCTGCGATGAGCAGGAGGAAGGTGGGGATGACGTCAAGTCCTCATGGCCCTTATGGGCTGGGCTACACACGTGCTACAATGGCGGTGACAATGGGCAGCGACAGGGCGACCTGAAGCAAATCCCTAAAAGCCGTCCCAGTTCGGATTGTACTCTGCAACTCGAGTACATGAAGTTGGAATCGCTAGTAATCGCGGATCAGCATGCCGCGGTGAATACGT…
ASV0664	Bacteria	Proteobacteria	Alphaproteobacteria	SAR11_clade	Clade_I	Clade_Ia	AACACTTGACATGTTCGTCGCGACTTTAAGAGATTAGAGTTTTCGGTTCGGCCGGACGAAACACAGGTGCTGCATGGCTGTCGTCAGCTCGTGTCGTGAGATGTTGGGTTAAGTCCCGCAACGAGCGCAACCCTCACTTTTAGTTGCCATCATTTAGTTGGGCACTCTGAAAGAACTGCCAGTGATAAGCTGGAGGAAGGTGGGGATGACGTCAAGTCCTCATGGCCCTTACGTGTTGGGCTACACACGTGCTACAATGGTATCTACAACAGGAAGCAAGACTGCGAAGTTAAGCAAATCCTTAAAAGATACCTCAGTTCGGATTGCACTCTGCAACTCGAGTGCATGAAGCTGGAATTACTAGTAATCGTGGATCAGCGTGCCACGGTGAATGCGTTC…
ASV0665	Bacteria	Proteobacteria	Gammaproteobacteria	Pseudomonadales	Endozoicomonadaceae	Endozoicomonas	CTGGCCTTGACATCCTGCGAACTTTCTAGAGATAGATTGGTGCCTTCGGGAACGCAGAGACAGGTGCTGCATGGCTGTCGTCAGCTCGTGTCGTGAGATGTTGGGTTAAGTCCCGCAACGAGCGCAACCCTTGTCCTCAGTTACCAGCACGTTATGGTGGGCACTCTGGGGAGACTGCCGGTGACAAACCGGAGGACGGTGGGGACGACGTCAAGTCATCATGGCCCTTACGGCCAGGGCTACACACGTGCTACAATGGTGCATACAGACGGTTGCCAAGCCGCGAGGTGGAGCTAATCTGAGAAAGTGCATCGTAGTCCGGATTGGAGTCTGCAACTCGACTCCATGAAGTCGGAATCGCTAGTAATCGTGAATCAGAATGTCACGGTGAATACGTTC…
ASV0666	Bacteria	Proteobacteria	Alphaproteobacteria	SAR11_clade	Clade_I	Clade_Ia	AACACTTGACATGTTCGTCGCGACTCTAAGAGATTAGAGTTTTCGGTTCGGCCGGACGAAACACAGGTGCTGCATGGCTGTCGTCAGCTCGTGTCGTGAGATGTTGGGTTAAGTCCCGCAACGAGCGCAACCCTCACTTTTAGTTGCCATCATTAAGTTGGGCACTCTGAAAGAACTGCCAGTGATAAGCTGGAGGAAGGTGGGGATGACGTCAAGTCCTCATGGCCCTTACGTGTTGGGCTACACACGTGCTACAATGGTATCTACAACAGGAAGCAAGACTGCGAGGTCAAGCAAATCCTTAAAAGATACCTCAGTTCGGATTGCACTCTGCAACTCGAGTGCATGAAGCTGGAATTACTAGTAATCGTGGATCAGCGTGCCACGGTGAATGCGTTC…
ASV0667	Bacteria	Bacteroidota	Bacteroidia	Flavobacteriales	Cryomorphaceae	Cryomorphaceae_unclassified	CTGGGCTTAAATGCAGAATGACAGATTGGGAAACCAGTCCTTCTTCGGACAGTCTGCAAGGTGCTGCATGGTTGTCGTCAGCTCGTGCCGTGAGGTGTTAGGTTAAGTCCTGCAACGAGCGCAACCCCTATTCTTAGTTGCCAGCGGGTAATGCCGGGGACTCTAAGGAGACTGCCAGCGCAAGCTGTGAGGAAGGTGGGGATGACGTCAAATCATCACGGCCCTTACGTCCAGGGCTACACACGTGCTACAATGGTGTTGACAGAGGGCAGCCATCTCGCGAGAGAGAGCTAATCCCAAAACAACATCTCAGTTCGGATCGGAGTCTGCAACTCGACTCCGTGAAGCTGGAATCGCTAGTAATCGCGCATCAGCCATGGCGCGGTGAATACGTTCCCG…
ASV0668	Bacteria	Proteobacteria	Gammaproteobacteria	Pseudomonadales	Marinobacteraceae	Marinobacter	CTGGCCTTGACATGCAGAGAACTTTCCAGAGATGGATTGGTGCCTTCGGGAACTCTGACACAGGTGCTGCATGGCCGTCGTCAGCTCGTGTCGTGAGATGTTGGGTTAAGTCCCGTAACGAGAGCAACCCCTATCCCTAGTTGCTAGCAGTTCGGCTGAGAACTCTAGGGAGACTGCCGGTGACAAACCGGAGGAAGGTGGGGATGACGTCAGGTCATCATGGCCCTTACGGCCAGGGCTACACACGTGCTACAATGGCGCGCACAGAGGGCTGCAAACCCGCGAGGGGGAGCCAATCTCACAAAACGCGTCGTAGTCCGGATCGCAGTCTGCAACTCGACTGCGTGAAGTCGGAATCGCTAGTAATCGTGAATCAGAATGTCACGGTGAATACGTTCC…
ASV0669	Bacteria	Proteobacteria	Gammaproteobacteria	Pseudomonadales	Endozoicomonadaceae	Endozoicomonas	CTGGCCTTGACATCCTGCGAACTTTCTAGAGATAGATTGGTGCCTTCGGGAACGCAGTGACAGGTGCTGCATGGCTGTCGTCAGCTCGTGTCGTGAGATGTTGGGTTAAGTCCCGCAACGAGCGCAACCCTTGTCCTTAGTTGCCAGCCTTAAGTTGGGCACTCTAAGGAGACTGCCGGTGACAAACCGGAGGAAGGTGGGGACGACGTCAAGTCATCATGGCCCTTACGGCCAGGGCTACACACGTGCTACAATGGTGCATACAGACGGTTGCCAAGCTGTGAAGTGGAGCTAATCTGAGAAAGTGCATCGTAGTCCGGATTGGAGTCTGCAACTCGACTCCATGAAGTCGGAATCGCTAGTAATCGTGAATCAGAATGTCACGGTGAATACGTTCCC…
ASV0670	Bacteria	Proteobacteria	Alphaproteobacteria	Rhizobiales	Methyloligellaceae	uncultured	CAGCCCTTGACATCCCGGTCGCGGTCAGCAGAGACGCTGTCCTTCAGTTCGGCTGGACCGGTGACAGGTGCTGCATGGCTGTCGTCAGCTCGTGTCGTGAGATGTTGGGTTAAGTCCCGCAACGAGCGCAACCCTCGCCTTTAGTTGCCATCATTAAGTTGGGCACTCTAGAGGGACTGCCGGTGATAAGCCGGAGGAAGGTGGGGATGACGTCAAGTCATCATGGCCCTTACGGGCTGGGCTACACACGTGCTACAATGGCGGTGACAGTGGGCAGCCACTCCGCGAGGAGGAGCTAATCCCCAAAAACCGTCTCAGTTCGGATTGTACTCTGCAACTCGAGTGCATGAAGTCGGAATCGCTAGTAATCGCGGATCAGCATGCCGCGGTGAATACGTT…
ASV0671	Bacteria	Actinobacteriota	Actinobacteria	Micrococcales	Micrococcaceae	Rothia	CAAGGCTTGACATGCATTAGATCGCGTCAGAGATGGCGTTTCCCTTCGGGGCTGGTGTACAGGTGGTGCATGGTTGTCGTCAGCTCGTGTCGTGAGATGTTGGGTTAAGTCCCGCAACGAGCGCAACCCTCGTTCTATGTTGCCAGCGGTTCGGCCGGGGACTCATAGGAGACTGCCGGGGTCAACTCGGAGGAAGGTGGGGATGACGTCAAATCATCATGCCCCTTATGTCTTGGGCTTCACGCATGCTACAATGGCCGGTACAGAGGGTTGCGATACTGTGAGGTGGAGCTAATCCCTTAAAGCCGGTCTCAGTTCGGATTGGGGTCTGCAACTCGACCCCATGAAGTCGGAGTCGCTAGTAATCGCAGATCAGCAACGCTGCGGTGAATACGTTCC…
ASV0672	Bacteria	Cyanobacteria	Cyanobacteriia	Synechococcales	Cyanobiaceae	Cyanobium_PCC-6307	CAGGGTTTGACATCCTGCGAATCCCTTGGAAACTTGGGAGTGCCTTCGGGAGCGCAGTGACAGGTGGTGCATGGCTGTCGTCAGCTCGTGTCGTGAGATGTTGGGCTAAGTCCCGCAACGAGCGCAACCCACGTCTTTAGTTGCCAGCATTTAGTTGGGCACTCTAGAGAGACCGCCGGTGATAAACCGGAGGAAGGTGTGGATGACGTCAAGTCATCATGCCCCTTACATCCTGGGCTACACACGTACTACAATGCTACGGACAAAGGGCAGCAAACTCGCGAGAGCTAGCAAATCCCATAAACCGTGGCTCAGTTCAGATCGTAGGCTGCAACTCGCCTACGTGAAGGAGGAATCGCTAGTAATCGCAGGTCAGCATACTGCGGTGAATACGTTCCC…
ASV0673	Bacteria	Myxococcota	Polyangia	Polyangiales	Sandaracinaceae	Sandaracinaceae_unclassified	CCGGGCTAGAAAAACTGGGAATCTGGTAGAAATACTGGAGTGCCCTTCGGGGAATCCAGGTCCAGGTGCTGCATGGCTGTCGTCAGCTCGTGTCGTGAGATGTTGGGTTAAGTCCCGCAACGAGCGCAACCCTTACCCTTAGTTGCCATCAGTTCGGCTGGGCTACTCTAAGGGGACTGCCGGGGTCAACCCGGAGGAAGGTGGGGATGACGTCAAGTCCTCATGGCCCTTATGTCCGGGGCTACACACGTGCTACAATGGTCGGTACAAAGCGCAGCGAACCCGCGAGGGGGAGCAAATCGCAAAAAGCCGACCTCAGTACGGATTGCAGTCTGCAACTCGACTGCATGAAGTCGGAATCGCTAGTAATCGCTGATCAGCAGGCAGCGGTGAATACGT…
ASV0674	Bacteria	Proteobacteria	Alphaproteobacteria	Micavibrionales	uncultured	uncultured_ge	CAGCCCTTGACATCTTGGTCGGGAGGAGTAGAGATACACCTCTTCATTTAGTTGGACCAATGACAGGTGCTGCATGGCTGTCGTCAGCTCGTGTCGTGAGATGTTGGGTTAAGTCCCGCAACGAGCGCAACCCCTGTCGTCTGTTGCCATCATTAAGTTGGGCACTCTGACGAGACTGCCGGTGATAAGCCGGAGGAAGGCGGGGATGACGTCAAGTCCTCATGGCCCTTATGGGCTGGGCTACACACGTGCTACAATGGCAGTGACAATGGGCAGCTACTTCGCGAGAAGAAGCTAATCTCTAAAAACTGTCTCAGTTCGGATTGTTCTCTGCAACTCGAGAGCATGAAGTCGGAATCGCTAGTAATCGTGGATCAGCATGCCACGGTGAATACGTTC…
ASV0675	Bacteria	Proteobacteria	Alphaproteobacteria	Caulobacterales	Hyphomonadaceae	uncultured	CTACGCTTGACATGCCTGGACGACTCCGAGAGATCGGTTTCTCCCTTCGGGGCCAGTGCACAGGTGCTGCATGGCTGTCGTCAGCTCGTGTCGTGAGATGTTGGGTTAAGTCCCGCAACGAGCGCAACCCTCATCCTTAGTTGCCATCACGTTTGGGTGGGCACTCTAGGGAAACTGCCGGTGCTAAGCCGGAGGAAGGCGGGGATGACGTCAAGTCCTCATGGCCCTTACGCGTAGGGCTACACACGTGCTACAATGGCAGTGACAATGGGATAATCCCCAAAAGCTGTCTCAGTTCGGATTGTCGGCTGCAACTCGCCGGCATGAAGTTGGAATCGCTAGTAATCGTGGATCAGCATGCCACGGTGAATACGTTCCCGGGCCTT
ASV0676	Bacteria	Proteobacteria	Gammaproteobacteria	Enterobacterales	Yersiniaceae	Yersiniaceae_unclassified	CTACTCTTGACATCCAGAGAATTCGCTAGAGATAGCTTAGTGCCTTCGGGAACTCTGAGACAGGTGCTGCATGGCTGTCGTCAGCTCGTGTTGTGAAATGTTGGGTTAAGTCCCGCAACGAGCGCAACCCTTATCCTTTGTTGCCAGCACGTAATGGTGGGAACTCAAAGGAGACTGCCGGTGATAAACCGGAGGAAGGTGGGGATGACGTCAAGTCATCATGGCCCTTACGAGTAGGGCTACACACGTGCTACAATGGCGTATACAAAGAGAAGCGAACTCGCGAGAGCAAGCGGACCTCATAAAGTACGTCGTAGTCCGGATCGGAGTCTGCAACTCGACTCCGTGAAGTCGGAATCGCTAGTAATCGTAGATCAGAATGCTACGGTGAATACGTTC…
ASV0677	Bacteria	Proteobacteria	Gammaproteobacteria	Enterobacterales	Colwelliaceae	Thalassotalea	CATCCCTTGACATCCAGAGGATTTTCTAGAGATAGAATTGTGCCTTCGGGAACTCTGAGACAGGTGCTGCATGGCTGTCGTCAGCTCGTGTTGTGAAATGTTGGGTTAAGTCCCGCAACGAGCGCAACCCCTATCCTTATTTGCCAGCGAGTAATGTCGGGAACTCTAAGGAGACTGCCGGTGATAAACCGGAGGAAGGTGGGGACGACGTCAAGTCATCATGGCCCTTACGGGATGGGCTACACACGTGCTACAATGGCGTATACAGAGGGCAGCGAGACCGCGAGGTGGAGCGAATCCCAGAAAGTACGTCGTAGTCCGGATTGGAGTCTGCAACTCGACTCCATGAAGTCGGAATCGCTAGTAATCGCGAATCAGAATGTCGCGGTGAATACGTTC…
ASV0678	Bacteria	Proteobacteria	Gammaproteobacteria	Burkholderiales	Oxalobacteraceae	Massilia	CTACCCTTGACATGTCAGGAATGCCGAAGAGATTTGGCAGTGCCCGAAAGGGAACCTGAACACAGGTGCTGCATGGCTGTCGTCAGCTCGTGTCGTGAGATGTTGGGTTAAGTCCCGCAACGAGCGCAACCCTTGTCATTAGTTGCTACATTTAGTTGGGCACTCTAATGAGACTGCCGGTGACAAACCGGAGGAAGGTGGGGATGACGTCAAGTCCTCATGGCCCTTATGGGTAGGGCTTCACACGTCATACAATGGTACATACAGAGGGCCGCCAACCCGCGAGGGGGAGCTAATCCCAGAAAGTGTATCGTAGTCCGGATCGTAGTCTGCAACTCGACTACGTGAAGTTGGAATCGCTAGTAATCGCGGATCAGCATGCCGCGGTGAATACGTTCC…
ASV0679	Bacteria	Proteobacteria	Gammaproteobacteria	Enterobacterales	Shewanellaceae	Shewanella	CTACTCTTGACATCCACAGAAGACTGCAGAGATGCGGTTGTGCCTTCGGGAACTGTGAGACAGGTGCTGCATGGCTGTCGTCAGCTCGTGTTGTGAAATGTTGGGTTAAGTCCCGCAACGAGCGCAACCCCTATCCTTATTTGCCAACACGTAATGGTGGGAACTCTAGGGAGACTGCCGGTGATAAACCGGAGGAAGGTGGGGACGACGTCAAGTCATCATGGCCCTTACGAGTAGGGCTACACACGTGCTACAATGGCGAGTACAGAGGGTTGCAAAGCCGCGAGGTGGAGCTAATCTCACAAAGCTCGTCGTAGTCCGGATTGGAGTCTGCAACTCGACTCCATGAAGTCGGAATCGCTAGTAATCGTGGATCAGAATGCCACGGTGAATACGTTC…
ASV0680	Bacteria	Proteobacteria	Gammaproteobacteria	Pseudomonadales	Pseudomonadaceae	Pseudomonas	CAGGCCTTGACATCCAATGAACTTTCTAGAGATAGATTGGTGCCTTCGGGAACATTGAGACAGGTGCTGCATGGCTGTCGTCAGCTCGTGTCGTGAGATGTTGGGTTAAGTCCCGTAACGAGCGCAACCCTTGTCCTTAGTTACCAGCACGTTATGGTGGGCACTCTAAGGAGACTGCCGGTGACAAACCGGAGGAAGGTGGGGATGACGTCAAGTCATCATGGCCCTTACGGCCTGGGCTACACACGTGCTACAATGGTCGGTACAGAGGGTTGCCAAGCCGCGAGGTGGAGCTAATCCCATAAAACCGATCGTAGTCCGGATCGCAGTCTGCAACTCGACTGCGTGAAGTCGGAATCGCTAGTAATCGCGAATCAGAATGTCGCGGTGAATACGTTC…
ASV0681	Bacteria	Proteobacteria	Alphaproteobacteria	Rhodobacterales	Rhodobacteraceae	Rhodobacteraceae_unclassified	CAACCCTTGACATCCTGCGGTGTTCCCAGAGATGGGGATGTCCACTTCGGTGGCGCAGTGACAGGTGCTGCATGGCTGTCGTCAGCTCGTGTCGTGAGATGTTCGGTTAAGTCCGGCAACGGGCGCAACCCACATCTTTAGTTGCCAGCATTTGGTTGGGCACTCTAAAGAAACTGCCCGTGATAAGCGGGAGGAAGGTGTGGATGACGTCAAGTCCTCATGGCCCTTACGGGTTGGGCTACACACGTGCTACAATGGTGGTGACAGAGGGTTAATCCCCAAAAGCCATCTCAGTTCGGATTGTCGTCTGCAACTCGACGGCATGAAGTCGGAATCGCTAGTAATCGCGTAACAGCATGACGCGGTGAATACGTTCCCGGGCCTT
ASV0682	Bacteria	Planctomycetota	Planctomycetes	Gemmatales	Gemmataceae	uncultured	CCAGGCTTGACATGTGCGAAAGCGCCAAGTGTACCTTGCTGAAAGGCAAGGGAACCCCGCAAGGGGGGACTTGGTACAGGTGCTGCATGGCTGTCGTCAGCTCGTGTCGTGAGATGTCGGGTTAAGTCCCATAACGAGCGAAACCCTTGCCCTTAGTTGCTACGCAAGAGCACTCTAGGGGGACTGCCGGTGTCAAACCGGAGGAAGGCGGGGATGACGTCAAGTCCTCATGGCCCTTACGCCTGGGGCTGCACACGTGCTACAATGCGGCAGACAAAGGGACGCCAACTGGCAACAGTGCGCTAATCCCAAAAAATGTCGCTCAGTTCAGATTGTGGGCTGCAACTCGCCCGCATGAAGCTGGAATCGCTAGTAATCGCGGATCAGCGACGCCGCGGT…
ASV0683	Bacteria	Proteobacteria	Gammaproteobacteria	Enterobacterales	Alteromonadaceae	Alteromonas	CTGGCCTTGACATGCAGAGAACTTTCTAGAGATAGATTGGTGCCTTCGGGAACTCTGACACAGGTGCTGCATGGCTGTCGTCAGCTCGTGTCGTGAGATGTTGGGTTAAGTCCCGCAACGAGCGCAACCCTTGTCCTTAGTTGCCAGCCTTAAGTTGGGCACTCTAAGGAGACTGCCGGTGACAAACCGGAGGAAGGTGGGGACGACGTCAAGTCATCATGGCCCTTACGTGTAGGGCTACACACGTGCTACAATGGCATTTACAGAGGGAAGCGAGACAGTGATGTGGAGCGGACCCCTTAAAGAATGTCGTAGTCCGGATTGGAGTCTGCAACTCGACTCCATGAAGTCGGAATCGCTAGTAATCGCAGGTCAGAATACTGCGGTGAATACGTTCCC…
ASV0684	Bacteria	Proteobacteria	Gammaproteobacteria	Nitrosococcales	Methylophagaceae	Methylophaga	CTGGCCTTGACATGCACGGAACTTTCCAGAGATGGATTGGTGCCTTCGGGAACCGTGACACAGGTGCTGCATGGCTGTCGTCAGCTCGTGTCGTGAGATGTTGGGTTAAGTCCCGCAACGAGCGCAACCCCTGTCCTTAGTTGCCATCATTAAGTTGGGCACTCTAAGGAGACTGCCGGTGACAAACCGGAGGAAGGTGGGGATGACGTCAAGTCATCATGGCCCTTATGGCCAGGGCTACACACGTGCTACAATGGACGGTACAAAGGGTTGCTAACTCGCGAGAGTGTGCTAATCCCATAAAGCTGTTCGTAGTCCGGATCGCAGTCTGCAACTCGACTGCGTGAAGTCGGAATCGCTAGTAATCGCGGATCAGAATGCCGCGGTGAATACGTTCCC…
ASV0685	Bacteria	Planctomycetota	OM190	OM190_or	OM190_fa	OM190_ge	CTGGCCTTGACATGTATGAATTAGTCTCGTGAAAGCGAGATGACAGCTCTTCGGAGTCGGAACATACACAGGTGTTGCATGGCTGTCGTCAGCTCGTGTCGTGAGATGTTGGGTTAAGTCCCGTAACGAGCGAAACCCTTATTGTTAGTTGCCAGCGGGTTATGCCGGGGACTCTAGCGAGACTGCCGTTGTCAAAACGGAGGAAGGTGGGGACGACGTCAAGTCATCATGGCCCTTATGGCCAGGGCGACACACGTGCTACAATGGTCTACACAAAGGGTCCCGAGATCGCGAGATGGAGGAAATCCCACAAAGTAGGCCCCAGTTCGGATTGCAGGCTGCAATTCGCCTGCATGAAGCCGGAATCGCTAGTAATCGCGTATCAGCCATGACGCGGTG…
ASV0686	Bacteria	Proteobacteria	Alphaproteobacteria	Rhodobacterales	Rhodobacteraceae	Actibacterium	CAACCCTTGACATCCTTGTCGCGGTTACCAGAGATGGTTTCCTTCAGTTCGGCTGGACAAGTGACAGGTGCTGCATGGCTGTCGTCAGCTCGTGTCGTGAGATGTTCGGTTAAGTCCGGCAACGAGCGCAACCCACGTTCTTAGTTGCCAGCAGTTCGGCTGGGCACTCTAAGAAAACTGCCGATGATAAGTCGGAGGAAGGTGTGGATGACGTCAAGTCCTCATGGCCCTTACGGGTTGGGCTACACACGTGCTACAATGGTAATGACAATGGGTTAATCCCCAAAAGTTATCTCAGTTCGGATTGTCCTCTGCAACTCGAGGGCATGAAGTCGGAATCGCTAGTAATCGCGTAACAGCATGACGCGGTGAATACGTTCCCGGGCCTT
ASV0687	Bacteria	Campylobacterota	Campylobacteria	Campylobacterales	Campylobacterales_unclassified	Campylobacterales_unclassified	CAAGGCTTGATATCCTGAAAATTTGCTGGAAACAGTGAAGTGCCAGTTTACTGGAATTCAGTGACAGGTGCTGCACGGCTGTCGTCAGCTCGTGTCGTGAGATGTTGGGTTAAGTCCCGCAACGAGCGCAACCCTCGTTCTTAGTTATTAACAGCTCGGCTGAATACTCTAAGAAGACTGCCTTACGTAAGGGGGAGGAAGGTGAGGACGACGTCAAGTCATCATGGCCCTTATGCCTTGGGCTACACACGTGCTACAATGGGAGGCACAATAAGCTGCAATACCGCGAGGTGGAGCTAATCTTCAAAGCCTCTCTCAGTTCGGATAGCAGTCTGCAACCCGACTGCTTGAAGTTGGAATCGCTAGTAATCGTAAATCAGCAATGTTACGGTGAATACG…
ASV0688	Bacteria	Proteobacteria	Gammaproteobacteria	Xanthomonadales	Xanthomonadaceae	Vulcaniibacterium	CTGGCCTTGACATCCAGGGAACCTTGCAGAGATGCGAGGGTGCCTTCGGGAACCCTGAGACAGGTGCTGCATGGCTGTCGTCAGCTCGTGTCGTGAGATGTTGGGTTAAGTCCCGCAACGAGCGCAACCCTTGTCCTTAGTTGCCAGCACTTCGGGTGGGAACTCTAAGGAGACCGCCGGCGACAAGCCGGAGGAAGGTGGGGATGACGTCAAGTCATCATGGCCCTTACGGCCAGGGCTACACACGTACTACAATGGTGGGGACAGAGGGCTGCGAAGCCGCGAGGCGGAGCCAATCCCAGAAACCCCATCTCAGTCCGGATTGGAGTCTGCAACTCGACTCCATGAAGTCGGAATCGCTAGTAATCGCAGATCAGCATTGCTGCGGTGAATACGTTC…
ASV0689	Bacteria	Proteobacteria	Gammaproteobacteria	Nitrosococcales	Methylophagaceae	Methylophaga	CTGGCCTTGACATGTAGCGAACTTTCCAGAGATGGATTGGTGCCTTCGGGAACGCTAACACAGGTGCTGCATGGCTGTCGTCAGCTCGTGTCGTGAGATGTTGGGTTAAGTCCCGCAACGAGCGCAACCCCTGTCCTTAGTTGCCATCATTCAGTTGGGCACTCTAAGGAGACTGCCGGTGACAAACCGGAGGAAGGTGGGGATGACGTCAAGTCATCATGGCCCTTATGGCCAGGGCTACACACGTGCTACAATGGACGGTACAAAGGGTTGCTAACTCGCGAGAGTGTGCTAATCCCATAAAGCTGTTCGTAGTCCGGATCGCAGTCTGCAACTCGACTGCGTGAAGTCGGAATCGCTAGTAATCGCAGGTCAGAATACTGCGGTGAATACGTTCCC…
ASV0690	Bacteria	Proteobacteria	Gammaproteobacteria	Enterobacterales	Alteromonadaceae	Alteromonadaceae_unclassified	CTACACTTGACATGCAGAGAATTTTCCAGAGATGGATTAGTGCCTTCGGGAACTCTGACACAGGTGCTGCATGGCTGTCGTCAGCTCGTGTCGTGAGATGTTGGGTTAAGTCCCGCAACGAGCGCAACCCTTGTCCTTAGTTGCCAGCATTTAGTTGGGCACTCTAAGGAGACTGCCGGTGACAAACCGGAGGAAGGTGGGGACGACGTCAAGTCATCATGGCCCTTACGTGTAGGGCTACACACGTGCTACAATGGCAAGTACAGAGGGGAGCAAGACAGTGATGTGGAGCGGACCCCTTAAAGCTTGTCGTAGTCCGGATTGGAGTCTGCAACTCGACTCCATGAAGTCGGAATCGCTAGTAATCGCAGGTCAGCATACTGCGGTGAATACGTTCCC…
ASV0691	Bacteria	Acidobacteriota	Thermoanaerobaculia	Thermoanaerobaculales	Thermoanaerobaculaceae	Subgroup_10	CTGGGTTTAAACTGCGGAGGACCGTTCCAGAGATGGATCTTTCCCTTCGGGGACCTCCGTGGAGGTGCTGCATGGCTGTCGTCAGCTCGTGTCGTGAGATGTTGGGTTAAGTCCCGCAACGAGCGCAACCCCTATCCTTAGTTGCTAACAGTTCGGCTGAGAACTCTAAGGAGACTGCCCCGGAAATCGGGGAGGAAGGTGGGGATGACGTCAAGTCCTCATGGCCTTTATGTCCAGGGCTACACACGTGCTACAATGGGCGGTACAACGGGTCGCGATGTCGCAAGGCTGAGCTAATCCCTTAAAGCCGTCCTCAGTTCGGATTGGAGTCTGCAACTCGACTCCATGAAGGTGGAATCGCTAGTAATCCCGGATCAGCATGCCGGGGTGAATACGTTC…
ASV0692	Bacteria	Proteobacteria	Gammaproteobacteria	Pseudomonadales	Pseudomonadaceae	Pseudomonas	CAGGCCTTGACATCCAATGAACTTTCCAGAGATGGATTGGTGCCTTCGGGAGCATTGAGACAGGTGCTGCATGGCTGTCGTCAGCTCGTGTCGTGAGATGTTGGGTTAAGTCCCGTAACGAGCGCAACCCTTGTCCTTAGTTACCAGCACGTTATGGTGGGCACTCTAAGGAGACTGCCGGTGACAAACCGGAGGAAGGTGGGGATGACGTCAAGTCATCATGGCCCTTACGGCCTGGGCTACACACGTGCTACAATGGTCGGTACAGAGGGTTGCCAAGCCGCGAGGTCGAGCTAATCCCATAAAACCGATCGTAGTCCGGATCGCAGTCTGCAACTCGACTGCGTGAAGTCGGAATCGCTAGTAATCGCGAATCAGAATGTCGCGGTGAATACGTTC…
ASV0693	Bacteria	Proteobacteria	Alphaproteobacteria	SAR11_clade	Clade_I	Clade_Ia	AACACTTGACATGTTCGTCGCGACTTTAAGAGATTAAAGTTTTCGGTTCGGCCGGACGAAACACAGGTGCTGCATGGCTGTCGTCAGCTCGTGTCGTGAGATGTTGGGTTAAGTCCCGCAACGAGCGCAACCCTCACTTTTAGTTGCCATCATTAAGTTGGGCACTCTGAAAGAACTGCCAGTGATAAGCTGGAGGAAGGTGGGGATGACGTCAAGTCCTCATGGCCCTTACGTGTTGGGCTACACACGTGCTACAATGGTATTTACAACAGGAAGCAAGACGGCGACGTTAAGCAAATCCTTAAAAAATACCTCAGTTCGGATTGCACTCTGCAACTCGAGTGCATGAAGCTGGAATTACTAGTAATCGTGGATCAGCGTGCCACGGTGAATGCGTTC…
ASV0694	Bacteria	Proteobacteria	Alphaproteobacteria	Kordiimonadales	Kordiimonadaceae	Kordiimonas	CAGCCCTTGACATACCGATCGCGATTTCCTGAGAAGGATTTCTTCAGTTCGGCTGGATCGGATACAGGTGCTGCACGGCTGTCGTCAGCTCGTGTCGTGAGATGTTGGGTTAAGTCCCGCAACGAGCGCAACCCCCGCCTTTAGTTGCCATCATTTAGTTGGGCACTCTAGAGGAACTGCCGGTGATAAGCCGGAGGAAGGTGGGGATGACGTCAAGTCATCATGGCCCTTATGGGCTGGGCTACACACGTGCTACAATGGCGATGACAGAGGGCCGCGACCCTGCGAGGGGAAGCTAATCTCGAAAAGTCGTCTCAGTTCGGATTGTTCTCTGCAACTCGAGAGCATGAAGTTGGAATCGCTAGTAATCGCAGATCAGCATGCTGCGGTGAATACGTT…
ASV0695	Bacteria	Proteobacteria	Gammaproteobacteria	Gammaproteobacteria_Incertae_Sedis	Unknown_Family	Acidibacter	CTGGTCTTGACATCCTGGGAATCCTGTAGAGATATGGGAGTGCCGCAAGGAACCCAGAGACAGGTGCTGCATGGCTGTCGTCAGCTCGTGTCGTGAGATGTTGGGTTAAGTCCCGCAACGAGCGCAACCCTTGTCCTTAGTTGCCATCATTCAGTTGGGCACTCTAAGGAGACCGCCGGTGACAAACCGGAGGAAGGTGGGGATGACGTCAAGTCATCATGGCCTTTATGACCAGGGCTACACACGTGCTACAATGGTAGATACAGAGGGAAGCCAACGCGTGAGCGGGAGCCAATCCCAGAAAATCTATCGTAGTCCGGATTGGAGTCTGCAACTCGACTCCATGAAGTCGGAATCGCTAGTAATCGCAGATCAGCATTGCTGCGGTGAATACGTTCC…
ASV0696	Bacteria	Proteobacteria	Gammaproteobacteria	Pseudomonadales	Endozoicomonadaceae	Endozoicomonas	CTGGCCTTGACATCCTGCGAACTTTCTAGAGATAGATTGGTGCCTTCGGGAACGCAGAGACAGGTGCTGCATGGCTGTCGTCAGCTCGTGTCGTGAGATGTTGGGTTAAGTCCCGCAACGAGCGCAACCCTTGTCCTCAGTTACCAGCACGTTATGGTGGGCACTCTGGGGAGACTGCCGGTGACAAACCGGAGGAAGGTGGGGACGACGTCAAGTCATCATGGCCCTTACGGCCAGGGCTACACACGTGCTACAATGGTGCATACAGACGGTTGCCAAGCCGCGAGGTGAAGCTAATCTGAGAAAGTGCGTCGTAGTCCGGATTGGAGTCTGCAACTCGACTCCATGAAGTCGGAATCGCTAGTAATCGTGAATCAGAATGTCACGGTGAATACGTTC…
ASV0697	Bacteria	Cyanobacteria	Cyanobacteriia	Synechococcales	Cyanobiaceae	Synechococcus_CC9902	CAGGGTTTGACATCCTGCGAATCTCTTGGAAACGAGAGAGTGCCTTCGGGAACGCAGTGACAGGTGGTGCATGGCTGTCGTCAGCTCGTGTCGTGAGATGTTGGGTTAAGTCCCGCAACGAGCGCAACCCACGTCTTTAGTTGCCAGCATTCAGTTGGGCACTCTAGAGAGACCGCCGGTGATAAACCGGAGGAAGGTGTGGATGACGTCAAGTCATCATGCCCCTTACATCCTGGGCTACACACGTACTACAATGCTACGGACAAAGGGCAGCAAGTTCGCGAGGACAAGCAAATCCCATAAACCGTGGCTCAGTTCAGATCGTAGGCTGCAACTCGCCTACGTGAAGGAGGAATCGCTAGTAATCGCAGGTCAGCATACTGCGGTGAATACGTTCCC…
ASV0698	Bacteria	Proteobacteria	Gammaproteobacteria	Pseudomonadales	Endozoicomonadaceae	Endozoicomonas	CTGGCCTTGACATCCTGCGAACCTTCTAGAGATAGGAGGGTGCCTTCGGGAACGCAGAGACAGGTGCTGCATGGCTGTCGTCAGCTCGTGTCGTGAGATGTTGGGTTAAGTCCCGTAACGAGCGCAACCCCTGTCCTTAGTTACCAGCACGTTATGGTGGGCACTCTAGGGAGACTGCCGGTGACAAACCGGAGGAAGGTGGGGATGACGTCAAGTCATCATGGCCCTTACGGCCAGGGCTACACACGTGCTACAATGGGACGTACAAACGGTTGCGAAGCAGCAATGTGAAGCTAATCTGAGAAAACGTCTCGTAGTCCGGATTGGGGTCTGCAACTCGACCCCATGAAGTCGGAATCGCTAGTAATCGCAAATCAGAATGTTGCGGTGAATACGTTC…
ASV0699	Bacteria	Proteobacteria	Gammaproteobacteria	Enterobacterales	Alteromonadaceae	Alteromonas	CTACACTTGACATGCTGAGAAGTTACTAGAGATAGTTTCGTGCCTTCGGGAACTCAGACACAGGTGCTGCATGGCTGTCGTCAGCTCGTGTCGTGAGATGTTGGGTTAAGTCCCGCAACGAGCGCAACCCTTGTCCTTAGTTGCCAGCCTTAAGTTGGGCACTCTAAGGAGACTGCCGGTGACAAACCGGAGGAAGGTGGGGACGACGTCAAGTCATCATGGCCCTTACGTGTAGGGCTACACACGTGCTACAATGGCATTTACAGAGGGAAGCGAGACAGTGATGTGGAGCGGACCCCTTAAAGAATGTCGTAGTCCGGATTGGAGTCTGCAACTCGACTCCATGAAGTCGGAATCGCTAGTAATCGCTGGTCAGCTACACAGCGGTGAATTCGTTCC…
ASV0700	Bacteria	Verrucomicrobiota	Chlamydiae	Chlamydiales	Simkaniaceae	Simkania	CCAGGCTTGACATTTTGAGGACCGCATCAGAGATGATGTTTCCCGCAAGGGCCTCTTGACAGGTGCTGCATGGCTGTCGTCAGCTCGTGCCATGAGGTGTTGGGTTAAGTCCCGCAACGAGCGCAACCCTTGTCGCTAGTTACCAACACGTAATGGTGGGGACTCTAGCGAGACTGCCTAGGTTAACTAGGAGGAAGGTGAGGATGACGTCAAGTCCGCATGGCCTTTATGTCTGGGGCTACACACGTGCTACAATGGTCGGTACAGAAGGCAGCAAAACCGAAAGGTGAAGCAAATCCCAAAAACCGATCCCAGTTCGAATTGAAGTCTGCAACTCGACTTCATGAAGTTGGAATTGCTAGTAATGACGTGTCAGCAATAACGTCGTGAATACGTTCC…
ASV0701	Bacteria	Proteobacteria	Gammaproteobacteria	Enterobacterales	Alteromonadaceae	Alteromonadaceae_unclassified	CTGGCCTTGACATCCTGCGAACTTTCCAGAGATGGATTGGTGCCTTCGGGAACTCTGACACAGGTGCTGCATGGCTGTCGTCAGCTCGTGTCGTGAGATGTTGGGTTAAGTCCCGCAACGAGCGCAACCCTTGTCCTTAGTTGCCAGCATTTAGTTGGGCACTCTAAGGAGACTGCCGGTGACAAACCGGAGGAAGGTGGGGACGACGTCAAGTCATCATGGCCCTTACGTGTAGGGCTACACACGTGCTACAATGGCAAGTACAGAGGGAAGCGAGACAGTGATGTGGAGCGGACCCCTTAAAGCTTGTCGTAGTCCGGATTGGAGTCTGCAACTCGACTCCATGAAGTCGGAATCGCTAGTAATCGCAGGTCAGCATACTGCGGTGAATACGTTCCC…
ASV0702	Bacteria	Proteobacteria	Alphaproteobacteria	Rhodobacterales	Rhodobacteraceae	Rhodobacteraceae_unclassified	CAACCCTTGACATCCTGATCGCGGTTTCTCGAGAGAGATTCCTTCAGTTCGGCTGGATCAGTGACAGGTGCTGCATGGCTGTCGTCAGCTCGTGTCGTGAGATGTTCGGTTAAGTCCGGCAACGAGCGCAACCCACATCCTTAGTTGCCAGCAGTTCGGCTGGGCACTCTAAGGAAACTGCCCGTGATAAGCGGGAGGAAGGTGTGGATGACGTCAAGTCCTCATGGCCCTTACGGGTTGGGCTACACACGTGCTACAATGGTGGTGACAGTGGGTTAATCCCAAAAAGCCATCTCAGTTCGGATTGTCGTCTGCAACTCGACGGCATGAAGTCGGAATCGCTAGTAATCGCGTAACAGCATGACGCGGTGAATACGTTCCCGGGCCTT
ASV0703	Bacteria	Proteobacteria	Gammaproteobacteria	Enterobacterales	Pasteurellaceae	Haemophilus	CTACTCTTGACATCCAGAGAACTTTCCAGAGATGGATTGGTGCCTTCGGGAACTCTGAGACAGGTGCTGCATGGCTGTCGTCAGCTCGTGTTGTGAAATGTTGGGTTAAGTCCCGCAACGAGCGCAACCCTTATCCTTTGTTGCCAGCGATTTGGTCGGGAACTCAAAGGAGACTGCCAGTGATAAACTGGAGGAAGGTGGGGATGACGTCAAGTCATCATGGCCCTTACGAGTAGGGCTACACACGTGCTACAATGGCGTATACAGAGGGTGGCGAAACTGCGAGGTGGAGCGAATCTCAGAAAGTACGTCTAAGTCCGGATTGGAGTCTGCAACTCGACTCCATGAAGTCGGAATCGCTAGTAATCGCGAATCAGAATGTCGCGGTGAATACGTTCC…
ASV0704	Bacteria	Proteobacteria	Gammaproteobacteria	Pseudomonadales	Marinobacteraceae	Marinobacter	CTGGCCTTGACATGCAGAGAACTTTCCAGAGATGGATTGGTGCCTTCGGGAACTCTGACACAGGTGCTGCATGGCCGTCGTCAGCTCGTGTCGTGAGATGTTGGGTTAAGTCCAGTAACGAGCGCAACCCCTATCCCTAGTTGCTAGCAGTTCGGCTGAGAACTCTAGGGAGACTGCCGGTGACAAACCGGAGGAAGGTGGGGATGACGTCAGGTCATCATGGCCCTTACGGCCAGGGCTACACACGTGCTACAATGGCGCGCACAGAGGGCTGCAAACCCGCGAGGGGGAGCCAATCTCACAAAACGCGTCGTAGTCCGGATCGCAGTCTGCAACTCGACTGCGTGAAGTCGGAATCGCTAGTAATCGTGAATCAGAATGTCACGGTGAATACGTTCC…
ASV0705	Bacteria	Proteobacteria	Gammaproteobacteria	Enterobacterales	Alteromonadaceae	Alteromonadaceae_unclassified	CTACACTTGACATGCAGAGAATTTTCCAGAGATGGATTAGTGCCTTCGGGAACTCTGACACAGGTGCTGCATGGCTGTCGTCAGCTCGTGTCGTGAGATGTTGGGTTAAGTCCCGCAACGAGCGCAACCCTTGTCCTTAGTTGCCAGCATTCAGTTGGGCACTCTAAGGAGACTGCCGGTGACAAACCGGAGGAAGGTGGGGACGACGTCAAGTCATCATGGCCCTTACGTGTAGGGCTACACACGTGCTACAATGGCAAGTACAGAGGGAAGCAAGACAGTGATGTGGAGCGGACCCCTTAAAGAATGTCGTAGTCCGGATTGGAGTCTGCAACTCGACTCCATGAAGTCGGAATCGCTAGTAATCGCAGGTCAGAATACTGCGGTGAATACGTTCCC…
ASV0706	Bacteria	Proteobacteria	Alphaproteobacteria	SAR11_clade	Clade_II	Clade_II_ge	CAACACTTGACATGTTCGTCGCGAGACCAAGAGATTGGTTTCTTCATTTAGTTGGACGAAACACAGGTGCTGCATGGCTGTCGTCAGCTCGTGTCGTGAGATGTTGGGTTAAGTCCCGCAACGAGCGCAACCCCTACTTTTAGTTGCCACCATTTAGTTGGGCACTTTAAAAGAACTGCCAGTGATAAGCTGGAGGAAGGTGGGGATGACGTCAAGTCCTCATGGCCCTTACGTGTTGGGCTACACACGTGCTACAATGGCACTTACAATGGGAAGCAAAGAGGTGACTCCTAGCTAATCCCAAAAATGTGTCTCAGTTCGGATTGCACTCTGCAACTCGAGTGCATGAAGCTGGAATTGCTAGTAATCGCGAATCAGCGCGTCGCGGTGAATACGTTC…
ASV0707	Bacteria	Cyanobacteria	Cyanobacteriia	Cyanobacteriales	Chroococcidiopsaceae	Aliterella	CAGGACTTGACATGTCGCGAATCTCTGTGAAAGCAGAGAGTGCCTTCGGGAGCGCGAACACAGGTGGTGCATGGCTGTCGTCAGCTCGTGTCGTGAGATGTTGGGTTAAGTCCCGCAACGAGCGCAACCCTCGTTTTTAGTTGCCAGCATTAAGTTGGGCACTCTAGAGAGACTGCCGGTGACAAACCGGAGGAAGGTGGGGATGACGTCAAGTCAGCATGCCCCTTACGTTCTGGGCTACACACGTACTACAATGCTACGGACAAAGGGCAGCAAGCCAGCGATGGCAAGCCAATCCCATAAACCGTGGCTCAGTTCAGATTGCAGGCTGCAACTCGCCTGCATGAAGGCGGAATCGCTAGTAATCGCAGGTCAGCACTACTGCGGTGAATACGTTCC…
ASV0708	Bacteria	Proteobacteria	Gammaproteobacteria	Enterobacterales	Shewanellaceae	Shewanella	CTACTCTTGACATCCAGAGAATTCGCTAGAGATAGCTTAGTGCCTTCGGGAACTCTGAGACAGGTGCTGCATGGCTGTCGTCAGCTCGTGTTGTGAAATGTTGGGTTAAGTCCCGCAACGAGCGCAACCCTTATCCTTATTTGCCAGCACTTCGGGTGGGAACTTTAGGGAGACTGCCGGTGATAAACCGGAGGAAGGTGGGGACGACGTCAAGTCATCATGGCCCTTACGAGTAGGGCTACACACGTGCTACAATGGCGTATACAGAGGGTTGCGAAGCCGCGAGGTGGAGCTAATCTCACAAAGTACGTCGTAGTCCGGATCGGAGTCTGCAACTCGACTCCGTGAAGTCGGAATCGCTAGTAATCGTGGATCAGAATGCCACGGTGAATACGTTCC…
ASV0709	Bacteria	Proteobacteria	Gammaproteobacteria	Pseudomonadales	SAR86_clade	SAR86_clade_ge	CTACTCTTGACATACTTGGAAGCTCTTGTAATGAGAGTGTGCTTTTAGAGCCAAGATACAGGTGCTGCATGGCTGTCGTCAGCTCGTGTCGTGAGATGTTGGGTTAAGTCCCATAACGAGCGCAACCCTTACCCTTATTTGCCAGCGGTTCGGCCGGGAACTATAAGGGGACTGCCGGTGACAAACCGGAGGAAGGTGAGGACGACGTCAAGTCATCATGGCCCTTACGAGTAGGGCTACACACGTGCTACAATGGGGAATACAGACGGACGCTAAAGCGTGAGCTGGTGCTAATCCTAAAAAATTTCTCGTAGTCCGGATTGCAGTCTGCAACTCGACTGCATGAAGTCGGAATCGCTAGTAATCGCGAATCAGCATGTCGCGGTGAATACGTTCTCG…
ASV0710	Bacteria	Proteobacteria	Gammaproteobacteria	Enterobacterales	Alteromonadaceae	Alteromonadaceae_unclassified	CTACACTTGACATGCAGAGAACTTTCCAGAGATGGATTGGTGCCTTCGGGGACTCTGACACAGGTGCTGCATGGCTGTCGTCAGCTCGTGTCGTGAGATGTTGGGTTAAGTCCCGCAACGAGCGCAACCCTTGTCCTTAGTTGCCAGCATTTAGTTGGGCACTCTAAGGAGACTGCCGGTGACAAACCGGAGGAAGGTGGGGACGACGTCAAGTCATCATGGCCCTTACGTGTAGGGCTACACACGTGCTACAATGGCAAGTACAGAGGGAAGCGAGACAGTGATGTGGAGCGGACCCCTTAAAGAATGTCGTAGTCCGGATTGGAGTCTGCAACTCGACTCCATGAAGTCGGAATCGCTAGTAATCGCAGGTCAGAATACTGCGGTGAATACGTTCCC…
ASV0711	Bacteria	Proteobacteria	Gammaproteobacteria	Pseudomonadales	Marinobacteraceae	Marinobacter	CTGGCCTTGACATGCAGAGAACTTTCCAGAGATGGATTGGTGCCTTCGGGAACTCTGACACAGGTGCTGCATGGCCGTCGTCAGCTCGTGTCGTGAGATGTTGGGTTAAGTCCCGTAACGAGCGCAACCCCTATCCCTAGTTGCTAGCAGTTCGGCTGAGAACTCTAGGGAGACTGCCGGTAACAAACCGGAGGAAGGTGGGGATGACGTCAGGTCATCATGGCCCTTACGACCAGGGCTACACACGTGCTACAATGGCGCGCACAGAGGGCTGCAAACCCGCGAGGGGGAGCCAATCTCACAAAACGCGTCGTAGTCCGGATCGCAGTCTGCAACTCGACTGCGTGAAGTCGGAATCGCTAGTAATCGTGAATCAGAATGTCACGGTGAATACGTTCC…
ASV0712	Bacteria	Proteobacteria	Alphaproteobacteria	SAR11_clade	Clade_I	Clade_Ia	AACACTTGACATGTTCGTCGCGACTTTAAGAGATTAAAGTTTTCGGTTCGGCCGGACGAAACACAGGTGCTGCATGGCTGTCGTCAGCTCGTGTCGTGAGATGTTGGGTTAAGTCCCGCAACGAGCGCAACCCTCACTTTTAGTTGCCATCATTAAGTTGGGCACTCTGAAAGAACTGCCAGTGATAAGCTGGAGGAAGGTGGGGATGACGTCAAGTCCTCATGGCCCTTACGTGTTGGGCTACACACGTGCTACAATGGTATCTACAACAGGAAGCAAAACAGCGATGTTAAGCAAATCCTTAAAAGATACCTCAGTTCGGATTGCACTCTGCAACTCGAGTGCATGAAGCTGGAATTACTAGTAATCGTGGATCAGCGTGCCACGGTGAATGCGTTC…
ASV0713	Bacteria	Proteobacteria	Gammaproteobacteria	Pseudomonadales	Nitrincolaceae	Amphritea	CTACTCTTGAAATCCTGCGAACTTGGTAGAGATACCTTGGTGCCTTCGGGAACGCAGTGACAGGTGCTGCATGGCTGTCGTCAGCTCGTGTTGTGAAATGTTGGGTTAAGTCCCGTAACGAGCGCAACCCTTGTCCTTATTTGCCAGCACTTCGGGTGGGAACTCTAAGGAGACTGCCGGTGACAAACCGGAGGAAGGTGGGGACGACGTCAAGTCATCATGGCCCTTACGAGTAGGGCTACACACGTGCTACAATGGTCGGTACAGAGGGCCGCAAACCCGCGAGGGGGAGCAAATCTCAGAAAACCGATCGTAGTCCGGATTGGAGTCTGCAACTCGACTCCATGAAGTCGGAATCGCTAGTAATCGCGAATCAGAATGTCGCGGTGAATACGTTCC…
ASV0714	Bacteria	Firmicutes	Negativicutes	Veillonellales-Selenomonadales	Veillonellaceae	Dialister	CAGGTCTTGACATTGATCGCGATCTGCAGAAATGCGGAGTTCTTCTTCGGAAGACGAGAAAACAGGTGGTGCACGGCTGTCGTCAGCTCGTGTCGTGAGATGTTGGGTTAAGTCCCGCAACGAGCGCAACCCCTATCATTTGTTACCAGCACGTAAAGGTGGGGACTCAAATGAGACCGCCGCGGACAACGCGGAGGAAGGCGGGGACGACGTCAAGTCATCATGCCCCTTATGACCTGGGCTACACACGTACTACAATGGGTGTCAACAAAGAGAAGCGAAACCGCGAGGAAGAGCAAACCTCAAAAACACACCCCCAGTTCAGATCGCAGGCTGCAACCCGCCTGCGTGAAGCAGGAATCGCTAGTAATCGCGGGTCAGCATACCGCGGTGAATACG…
ASV0715	Bacteria	Actinobacteriota	Actinobacteria	Micrococcales	Dermabacteraceae	Brachybacterium	CAAGGCTTGACATGCACTGGACGGCTGCAGAGATGTGGCTTTCTTTGGACTGGTGCACAGGTGGTGCATGGTTGTCGTCAGCTCGTGTCGTGAGATGTTGGGTTAAGTCCCGCAACGAGCGCAACCCTCGTTCTATGTTGCCAGCACGTGATGGTGGGGACTCATAGGAGACTGCCGGGGTCAACTCGGAGGAAGGTGGGGACGACGTCAAATCATCATGCCCCTTATGTCTTGGGCTTCAAGCATGCTACAATGGTCGGTACAATGGGTTGCGAAACTGTGAGGTGGAGCGAATCCCAAAAAGCCGGCCTCAGTTCGGATTGGGGTCTGCAACTCGACCCCATGAAGTCGGAGTCGCTAGTAATCGCAGATCAGCAACGCTGCGGTGAATACGTTCCC…
ASV0716	Bacteria	Proteobacteria	Gammaproteobacteria	Pseudomonadales	Pseudomonadaceae	Pseudomonas	CTGGCCTTGACATGCTGAGAACTTTCCAGAGATGGATTGGTGCCTTCGGGAATTCAGACACAGGTGCTGCATGGCTGTCGTCAGCTCGTGTCGTGAGATGTTGAGTTAAGTCCCGTAACGAGCGCAACCCTTGTCCTTAGTTACCAGCACGTTATGGTGGGCACTCTAAGGAGACTGCCGGTGACAAACCGGAGGAAGGTGGGGATGACGTCAAGTCATCATGGCCCTTACGGCCAGGGCTACACACGTGCTACAATGGTCGGTACAAAGGGTTGCCAAGCCGCGAGGTGGAGCTAATCCCATAAAACCGATCGTAGTCCGGATCGCAGTCCGCAACTCGACTGCGTGAAGTCGGAATCGCTAGTAATCGTGAATCAGAACGTCACGGTGAATACGTTC…
ASV0717	Bacteria	Proteobacteria	Gammaproteobacteria	Enterobacterales	Alteromonadaceae	Alteromonadaceae_unclassified	CTGGCCTTGACATGCAGAGAACTTTCCAGAGATGGATTGGTGCCTTCGGGAACTCTGACACAGGTGCTGCATGGCTGTCGTCAGCTCGTGTCGTGAGATGTTGGGTTAAGTCCCGCAACGAGCGCAACCCTTGTCCTTAGTTGCCAGCCTTAAGTTGGGCACTATAAGGAGACTGCCGGTGACAAACCGGAGGAAGGTGGGGACGACGTCAAGTCATCATGGCCCTTACGTGTAGGGCTACACACGTGCTACAATGGCATTTACAGAGGGAAGCGAGACAGTGATGTGGAGCGGACCCCTTAAAGAATGTCGTAGTCCGGATTGGAGTCTGCAACTCGACTCCATGAAGTCGGAATCGCTAGTAATCGCAGGTCAGAATACTGCGGTGAATACGTTCCC…
ASV0718	Bacteria	Actinobacteriota	Actinobacteria	Micrococcales	Micrococcaceae	Rothia	CAAGGCTTGACATATACTGGACCGCATCAGAGATGGTGTTTCCCTTCGGGGCTGGTATACAGGTGGTGCATGGTTGTCGTCAGCTCGTGTCGTGAGATGTTGGGTTAAGTCCCGCAACGAGCGCAACCCTCGTTCTATGTTGCCAGCACGTAATGGTGGGGACTCATAGGAGACTGCCGGGGTCAACTCGGAGGAAGGTGGGGATGACGTCAAATCATCATGCCCCTTATGTCTTGGGCTTCACGCATGCTACAATGGCCGGTACAGAGGGTTGCGATACTGTGAGGTGGAGCTAATCCCTAAAAGCCGGTCTCAGTTCGGATTGGGGTCTGCAACTCGACCCCATGAAGTCGGAGTCGCTAGTAATCGCAGATCAGCAACGCTGCGGTGAATACGTTC…
ASV0719	Bacteria	Proteobacteria	Gammaproteobacteria	Pseudomonadales	Pseudomonadaceae	Pseudomonas	CAGGCCTTGACATGCAGAGAACTTTCCAGAGATGGATTGGTGCCTTCGGGAACTCTGACACAGGTGCTGCATGGCTGTCGTCAGCTCGTGTCGTGAGATGTTGGGTTAAGTCCCGTAACGAGCGCAACCCTTGTCCTTAGTTACCAGCACGTTAAGGTGGGCACTCTAAGGAGACTGCCGGTGACAAACCGGAGGAAGGTGGGGATGACGTCAAGTCATCATGGCCCTTACGGCCTGGGCTACACACGTGCTACAATGGTCGGTACAAAGGGTTGCCAAGCCGCGAGGTGGAGCTAATCCCATAAAACCGATCGTAGTCCGGATCGCAGTCTGCAACTCGACTGCGTGAAGTCGGAATCGCTAGTAATCGTGAATCAGAATGTCACGGTGAATACGTTC…
ASV0720	Bacteria	Proteobacteria	Gammaproteobacteria	Nitrosococcales	Methylophagaceae	Methylophaga	CTGGCCTTGACATGTAGCGAACTTTCCAGAGATGGATTGGTGCCTTCGGGAACGCTAACACAGGTGCTGCATGGCTGTCGTCAGCTCGTGTCGTGAGATGTTGGGTTAAGTCCCGCAACGAGCGCAACCCCTGTCCTTAGTTGCCATCATTCAGTTGGGCACTCTAAGGAGACTGCCGGTGACAAACCGGAGGAAGGTGGGGATGACGTCAAGTCATCATGGCCCTTATGGCCAGGGCTACACACGTGCTACAATGGACGGTACAAAGGGTTGCTAACTCGCGAGAGTGTGCTAATCCCATAAAGCTGTTCGTAGTCCGGATCGCAGTCTGCAACTCGACTGCGTGAAGTCGGAATCGCTAGTAATCGCGAATCAGAATGTCGCGGTGAATACGTTCCC…
ASV0721	Bacteria	Proteobacteria	Alphaproteobacteria	Caulobacterales	Caulobacteraceae	Phenylobacterium	CACCTTTTGACATGCCCGGCTCGCCAGAGAGATCTGGTTTTCCCTTCGGGGACCGGGACACAGGTGCTGCATGGCTGTCGTCAGCTCGTGTCGTGAGATGTTGGGTTAAGTCCCGCAACGAGCGCAACCCTCGCCATTAGTTGCCATCATTCAGTTGGGCACTCTAATGGGACCGCCGGTGGTAAGCCGGAGGAAGGTGGGGATGACGTCAAGTCCTCATGGCCCTTACGGGGTGGGCTACACACGTGCTACAATGGCGACTACAGAGGGCAGCAAGCCAGCGATGGGGAGCTAATCCCTAAAAGTCGTCTCAGTTCGGATTGCACTCTGCAACTCGAGTGCATGAAGTCGGAATCGCTAGTAATCGCGGATCAGCATGCCGCGGTGAATACGTTCCCG…
ASV0722	Bacteria	Proteobacteria	Gammaproteobacteria	Enterobacterales	Pseudoalteromonadaceae	Algicola	CATCCCTTGACATCCAGAGAATTTACTAGAGATAGTTTAGTGCCTTCGGGAACTCTGAGACAGGTGCTGCATGGCTGTCGTCAGCTCGTGTTGTGAAATGTTGGGTTAAGTCCCGCAACGAGCGCAACCCTTATCCTTAGTTGCTAGCAGTTAGGCTGAGAACTCTAAGGAGACTGCCGGTGACAAACCGGAGGAAGGTGGGGACGACGTCAAGTCATCATGGCCCTTACGGGATGGGCTACACACGTGCTACAATGGCAAGTACAAAGGGTTGCGAACTCGCGAGAGTAAGCGGATCCCATAAAGCTTGTCGTAGTCCGGATTGGAGTCTGCAACTCGACTCCATGAAGTCGGAATCGCTAGTAATCGTAGATCAGAATGCTACGGTGAATACGTTCC…
ASV0723	Bacteria	Spirochaetota	Spirochaetia	Spirochaetales	Spirochaetaceae	Spirochaetaceae_unclassified	CAGGGCTTGACATATACATGCTATCCATAGAGATATGGAGTTTTCTTCGGAAACGTGTATACAGGTGTTGCATGGCTGTCGTCAGCTCGTGCCGTGAGGTGTTGGGTTAAGTCCCGCAACGAGCGCAACCCCTACTGTCTGTTGCCAGCATTAAGTTGGGGACTCAGACGGAACTGCCGGTGACAAACCGGAGGAAGGTGGGGATGAGGTCAAGTCATCATGACCCTTATGTCCTGGGCTACACACGTGCTACAATGGCCAGTACAAAGCGATGCGAACCCGCGAGGGTATGCAAATCACAAAAAGCTGGTCTCAGTTCGGATTGAAGTCTGAAACTCGACTTCATGAAGGTGGAATCGCTAGTAATCGCGCATCAGCATGGCGCGGTGAATACGTTCC…
ASV0724	Bacteria	Proteobacteria	Gammaproteobacteria	Pseudomonadales	Endozoicomonadaceae	Endozoicomonas	CTGGCCTTGACATCCTGCGAACTTTCTAGAGATAGATTGGTGCCTTCGGGAACGCAGTGACAGGTGCTGCATGGCAGTCGTCAGCTCGTGTCGTGAGATGTTGGGTTAAGTCCCGCAACGAGCGCAACCCTTGTCCTCAGTTACCAGCATGTTATGGTGGGCACTCTGGGGAGACTGCCGGTGACAAACCGGAGGAAGGTGGGGACGACGTCAAGTCATCATGGCCCTTACGGCCAGGGCTACACACGTGCTACAATGGTGCATACAGACGGTTGCCAAGCTGTGAAGTGGAGCTAATCTGAGAAAGTGCATCGTAGTCCGGATTGGAGTCTGCAACTCGACTCCATGAAGTCGGAATCGCTAGTAATCGTGAATCAGAATGTCACGGTGAATACGTTC…
ASV0725	Bacteria	Firmicutes	Clostridia	Clostridia_UCG-014	Clostridia_UCG-014_fa	Clostridia_UCG-014_ge	CAAGACTTGACATGCAGATGAATACTAAAGAAATTTAGTAGGCCTTCGGGACATCTGTGCAGGTGATGCATGGTTGTCGTCAGCTCGTGTCGTGAGATGTTAGGTTAAGTCCTGCAACGAGCGCAACCCACGTGTTTAGTTGCTTAGCAATAAGAACTCTAAACAGACTGCCGTAGTTAATACGGAGGAAGGTGTGGATGACGTCAAATCATCACGTCCCTTATGTCTTGGGCTACACACGTACTACAATGGCTACTACAGAAAGAAGCAAACTCGTGAGAGTGAGCAAAACTTTAAAAAGTAGTCTCAGTTCGGATTGAAGGCTGAAACCCGCCTTCATGAAGCTGGAATTGCTAGTAATCACAGGTCAGCATACTGTGGTGAATACGTTCCCGGGCC…
ASV0726	Bacteria	Actinobacteriota	Actinobacteria	Micrococcales	Dermacoccaceae	Barrientosiimonas	CAAGGCTTGACATGCACCGGACGACTGCAGAGATGTGGTTTCCCTTTGTGGCTGGTGCACAGGTGGTGCATGGTTGTCGTCAGCTCGTGTCGTGAGATGTTGGGTTAAGTCCCGCAACGAGCGCAACCCTCGTTCCATGTTGCCAGCACGTGATGGTGGGGACTCATGGGAGACTGCCGGGGTCAACTCGGAGGAAGGTGGGGATGACGTCAAATCATCATGCCCCTTATGTCTTGGGCTTCACGCATGCTACAATGGCCGGTACAGAGGGTTGCGAGACCGTGAGGTGGAGCGAATCCCTTAAAGCTGGTCTCAGTTCGGATTGGGGTCTGCAACTCGACCCTATGAAGTTGGAGTCGCTAGTAATCGCAGATCAGCAACGCTGCGGTGAATACGTTC…
ASV0727	Bacteria	Proteobacteria	Alphaproteobacteria	SAR11_clade	Clade_I	Clade_Ib	CAACACTTGACATGTTCGTCGCGACTTTAAGAGATTAAAGTTTTCGGTTCGGCCGGACGAAACACAGGTGCTGCATGGCTGTCGTCAGCTCGTGTCGTGAGATGTTGGGTTAAGTCCCGCAACGAGCGCAACCCTCACTTTTAGTTGCCATCATTTAGTTGGGCACTCTGAAAGAACTGCCAGTGATAAGCTGGAGGAAGGTGGGGATGACGTCAAGTCCTCATGGCCCTTACGTGTTGGGCTACACACGTGCTACAATGGCATTTACAATAGGAAGCAAGACGGCGACGTCAAGCAAATCCTAAAAAAATGCCTCAGTTCGGATTGTACTCTGCAACTCGAGTACATGAAGCTGGAATTACTAGTAATCGCGGATCAGCGCGCCGCGGTGAATACGTT…
ASV0728	Bacteria	Proteobacteria	Gammaproteobacteria	Pseudomonadales	Moraxellaceae	Acinetobacter	CTGGCCTTGACATAGTAGAAACTTTCCAGAGATGGATTGGTGCCTTCGGGAATCTACATACAGGTGCTGCATGGCTGTCGTCAGCTCGTGTCGTGAGATGTTGGGTTAAGTCCCGCAACGAGCGCAACCCTTTTCCTTACTTGCCAGCATTTCGGATGGGAACTTTAAGGATACTGCCAGTGACAAACTGGAGGAAGGCGGGGACGACGTCAAGTCATCATGGCCCTTACGGCCAGGGCTACACACGTGCTACAATGGTCGGTACAAAGGGTTGCTACCTAGCGATAGGATGCTAATCTCAAAAAGCCGATCGTAGTCCGGATTGGAGTCTGCAACTCGACTCCATGAAGTCGGAATCGCTAGTAATCGCGGATCAGAATGCCGCGGTGAATACGTTCC…
ASV0729	Bacteria	Proteobacteria	Gammaproteobacteria	Pseudomonadales	Pseudohongiellaceae	Pseudohongiella	CTACTCTTGACATCCTCGGAACTTTCCAGAGATGGATTGGTGCCTTCGGGAACCGAGTGACAGGTGCTGCATGGCTGTCGTCAGCTCGTGTCGTGAGATGTTGGGTTAAGTCCCGTAACGAGCGCAACCCTTGTCCCTATTTGCCATCATTTAGTTGGGCACTCTAGGGAGACTGCCGGTGACAAACCGGAGGAAGGTGGGGACGACGTCAAGTCATCATGGCCCTTACGAGTAGGGCTACACACGTGCTACAATGGGACGTACAGAGGGTCGCGAACCCGCGAGGGGAAGCTAATCTCATAAAACGTCTCGTAGTCCGGATTGCAGTCTGCAACTCGACTGCATGAAGTCGGAATCGCTAGTAATCGCGAATCAGAACGTCGCGGTGAATACGTTCCC…
ASV0730	Bacteria	Proteobacteria	Alphaproteobacteria	Rhizobiales	Beijerinckiaceae	Methylobacterium-Methylorubrum	CATCCTTTGACATGGCGTGTTACCTGGAGAGATTCAGGGTCCCCTTCGGGGGCGCGCACACAGGTGCTGCATGGCTGTCGTCAGCTCGTGTCGTGAGATGTTGGGTTAAGTCCCGCAACGAGCGCAACCCACGTCCTTAGTTGCCATCATTCAGTTGGGCACTCTAGGGAGACTGCCGGTGATAAGCCGCGAGGAAGGTGTGGATGACGTCAAGTCCTCATGGCCCTTACGGGATGGGCTACACACGTGCTACAATGGCGGTGACAATGGGACGCGAAGGAGCGATCTGGAGCAAATCCCAAAAAACCGTCTCAGTTCGGATTGCACTCTGCAACTCGAGTGCATGAAGGCGGAATCGCTAGTAATCGTGGATCAGCATGCCACGGTGAATACGTTCCC…
ASV0731	Bacteria	Proteobacteria	Gammaproteobacteria	Enterobacterales	Alteromonadaceae	Alteromonadaceae_unclassified	CTACACTTGACATGCAGAGAACTTTCCAGAGATGGATTGGTGCCTTCGGGAACTCTGACACAGGTGCTGCATGGCTGTCGTCAGCTCGTGTCGTGAGATGTTGGGTTAAGTCCCGCAACGAGCGCGACCCTTGTCCTTAGTTGCCAGCATTTAGTTGGGCACTCTAAGGAGACTGCCGGTGACAAACCGGAGGAAGGTGGGGACGACGTCAAGTCATCATGGCCCTTACGTGTAGGGCTACACACGTGCTACAATGGCAAGTACAGAGGGAAGCGAGACAGTGATGTGGAGCGGACCCCTTAAAGAATGTCGTAGTCCGGATTGGAGTCTGCAACTCGACTCCATGAAGTCGGAATCGCTAGTAATCGCAGGTCAGAATACTGCGGTGAATACGTTCCC…
ASV0732	Bacteria	Proteobacteria	Gammaproteobacteria	Pseudomonadales	Moraxellaceae	Enhydrobacter	CTGGTCTTGACATAGTGAGAATCTCTCAGAGATGAGAGAGTGCCTTCGGGAACTCACATACAGGTGCTGCATGGCTGTCGTCAGCTCGTGTCGTGAGATGTTGGGTTAAGTCCCGCAACGAGCGCAACCCTTTTCCTTATTTGCCAGCGGGTTAAGCCGGGAACTTTAAGGATACTGCCAGTGACAAACTGGAGGAAGGCGGGGACGACGTCAAGTCATCATGGCCCTTACGACCAGGGCTACACACGTGCTACAATGGTAGGTACAGAGGGTTGCTACACAGCGATGTGATGCTAATCTCAAAAAGCCTATCGTAGTCCGGATTGGAGTCTGCAACTCGACTCCATGAAGTCGGAATCGCTAGTAATCGCGGATCAGAATGCCGCGGTGAATACGTTC…
ASV0733	Bacteria	Proteobacteria	Gammaproteobacteria	Coxiellales	Coxiellaceae	Coxiella	CTACCCTTAACATCCTTGGAATTCTCTAGAGATAGAGAAGTGCCTTCGGGAATCAAGTGATAGGTGCTGCATGGCTGTTGTCAGCTCGTGTCGTGAGATGTTGGGTTAAGTCCCGTAACGAGCGCAACCCTTACCCTTAGTTGCTAGCAGGTTATGCTGAGAACTCTAAGGGGACTGCCGGTGATAAACCGGAGGAAGGCGGGGACGATGTCAAGTCATCATGGCCCTTATGGGTAGGGCTACACACGTGCTACAATGGACAGTACAAAGGGTTGCCAAGCCGCGAGGTGGAGCTAATCCCAGAAAACTGTTCTCAGTCCGGATTGGAGTCTGCAACTCGACTCCGTGAAGTCGGAATCGCTAGTAATCGCGAATCAGAATGTCGCGGTGAATACGTTC…
ASV0734	Bacteria	Proteobacteria	Gammaproteobacteria	Pseudomonadales	Endozoicomonadaceae	Endozoicomonas	CTGGCCTTGACATCCTGCGAACTTTCTAGAGATAGATTGGTGCCTTCGGGAACGCAGAGACAGGTGCTGCATGGCTGTCGTCAGCTCGTGTCGTGAGATGTTGGGTTAAGTCCCGCAACGAGCGCAACCCTTGTCCTCAGTTACCAACACGTTATGGTGGGCACTCTGGGGAGACTGCCGGTGACAAACCGGAGGAAGGTGGGGGCGACGTCAAGTCATCATGGCCCTTACGGCCAGGGCTACACACGTGCTACAATGGTGCATACAGACGGTTGCCAAGCCGCGAGGTGGAGCTAATCTGAGAAAGTGCATCGTAGTCCGGATTGGAGTCTGCAACTCGACTCCATGAAGTCGGAATCGCTAGTAATCGTGAATCAGAACGTCACGGTGAATACGTTC…
ASV0735	Bacteria	Proteobacteria	Gammaproteobacteria	Pseudomonadales	Endozoicomonadaceae	Endozoicomonas	CTGGCCTTGACATCCTGCGAACTTTCTAGAGATAGATTGGTGCCTTCGGGAACGCAGAGACAGGTGCTGCATGGCTGTCGTCAGCTCGTGTCGTGAGATGTTGGGTTAAGTCCCGCAACGAGCGCAACCCTTGTCCTCAGTTACCAGCACGTTATGGTGGGCACTCTGGGGAGACTACCGGTGACAAACCGGAGGAAGGTGGGGACGACGTCAAGTCATCATGGCCCTTACGGCCAGGGCTACACACGTGCTACAATGGTGCATGCAGACGGTTGCCAAGCCGCGAGGTGGAGCTAATCTGAGAAAGTGCATCGTAGTCCGGATTGGAGTCTGCAACTCGACTCCATGAAGTCGGAATCGCTAGTAATCGTGAATCAGAATGTCACGGTGAATACGTTC…
ASV0736	Bacteria	Proteobacteria	Alphaproteobacteria	SAR11_clade	Clade_I	Clade_Ia	AACACTTGACATGTTCGTCGCGACTCTAAGAGATTAGAGTTTTCGGTTCGGCCGGACGAAACACAGGTGCTGCATGGCTGTCGTCAGCTCGTGTCGTGAGATGTTGGGTTAAGTCCCGCAACGAGCGCAACCCTCACTTTTAGTTGCCATCATTTAGTTGGGCACTCTGAAAGAACTGCCAGTGATAAGCTGGAGGAAGGTGGGGATGACGTCAAGTCCTCATGGCCCTTACGTGTTGGGCTACACACGTGCTACAATGGTATCTACAACAGGAAGCAAAACTGCGAAGTTAAGCAAATCCTTAAAAGATACCTCAGTTCGGATTGCACTCTGCAACTCGAGTGCATGAAGCTGGAATTACTAGTAATCGTGGATCAGCGTGCCACGGTGAATGCGTTC…
ASV0737	Bacteria	Proteobacteria	Gammaproteobacteria	Pseudomonadales	Halomonadaceae	Halomonas	CTACTCTTGACATCCTGCGAACTTGTGAGAGATCACTTGGTGCCTTCGGGAACGCAGAGACAGGTGCTGCATGGCTGTCGTCAGCTCGTGTTGTGAAATGTTGGGTTAAGTCCCGTAACGAGCGCAACCCTTGTCCTTATTTGCCAGCGCGTAAAGGCGGGAACTCTAAGGAGACTGCCGGTGACAAACCGGAGGAAGGTGGGGACGACGTCAAGTCATCATGGCCCTTACGAGTAGGGCTACACACGTGCTACAATGGTCGGTACAAAGGGTTGCCAACTCGCGAGAGTGAGCCAATCCCGAAAAGCCGATCTCAGTCCGGATCGGAGTCTGCAACTCGACTCCGTGAAGTCGGAATCGCTAGTAATCGTGGATCAGAATGCCACGGTGAATACGTTC…
ASV0738	Bacteria	Proteobacteria	Gammaproteobacteria	Nitrosococcales	Methylophagaceae	Methylophaga	CTGGCCTTGACATGTAGCGAACTTTCCAGAGATGGACTGGTGCCTTCGGGAACGCTAACACAGGTGCTGCATGGCTGTCGTCAGCTCGTGTCGTGAGATGTTGGGTTAAGTCCCGCAACGAGCGCAACCCCTGTCCTTAGTTGCCATCATTCAGTTGGGCACTCTAAGGAGACTGCCGGTGACAAACCGGAGGAAGGTGGGGATGACGTCAAGTCATCATGGCCCTTATGGCCAGGGCTACACACGTGCTACAATGGACGGTACAAAGGGTTGCTAACTCGCGAGAGTGTGCTAATCCCATAAAGCTGTTCGTAGTCCGGATCGCAGTCTGCAACTCGACTGCGTGAAGTCGGAATCGCTAGTAATCGCGGATCAGAATGCCGCGGTGAATACGTTCCC…
ASV0739	Bacteria	Proteobacteria	Gammaproteobacteria	Enterobacterales	Alteromonadaceae	Alteromonadaceae_unclassified	CTACACTTGACATGCAGAGAACTTTCCAGAGATGGATTGGTGCCTTCGGGAACTCTGACACAGGTGCTGCATGGCTGTCGTCAGCTCGTGTCGTGAGATGTTGGGTTAAGTCCCGCAACGAGCGCAACCCTTGTCCTTAGTTGCCAGCATTTGGTTGGGCACTCTAAGGAGACTGCCGGTGACAAACCGGAGGAAGGTGGGGACGACGTCAAGTCATCATGGCCCTTACGTGTAGGGCTACACACGTGCTACAATGGCAAGTACAGAGGGAAGCGAGACAGTGATGTGGAGCGGACCCCTTAAAGAATGTCGTAGTCCGGATTGGAGTCTGCAACTCGACTCCATGAAGTCGGAATCGCTAGTAATCGCAGGTCAGAATACTGCGGTGAATACGTTCCC…
ASV0740	Bacteria	Proteobacteria	Gammaproteobacteria	Enterobacterales	Pseudoalteromonadaceae	Algicola	CATCCCTTGACATCCAGAGAACTTACTAGAGATAGTTTGGTGCCTTCGGGAACTCTGAGACAGGTGCTGCATGGCTGTCGTCAGCTCGTGTTGTGAAATGTTGGGTTAAGTCCCGCAACGAGCGCAACCCTTATCCTTAGTTGCTAGCAGTTAGGCTGAGAACTCTAAGGAGACTGCCGGTGACAAACCGGAGGAAGGTGGGGACGACGTCAAGTCATCATGGCCCTTACGGGATGGGCTACACACGTGCTACAATGGCAAGTACAAAGGGTTGCGAACTCGCGAGAGTAAGCGGATCCCATAAAGCTTGTCGTAGTCCGGATTGGAGTCTGCAACTCGACTCCATGAAGTCGGAATCGCTAGTAATCGTAGATCAGAATGCTACGGTGAATACGTTCC…
ASV0741	Bacteria	Proteobacteria	Gammaproteobacteria	Pseudomonadales	Pseudomonadaceae	Pseudomonas	CTGGCCTTGACATGCTGAGAACTTTCCAGAGATGGATTGGTGCCTTCGGGAACTCAGACACAGGTGCTGCATGGCTGTCGTCAGCTCGTGTCGTGAGATGTTGGGTTAAGTCCCGTAACGAGCGCAACCCTTGTCCTTAGTTACCAGCACGTTATGGCGGGCACTCTAAGGAGACTGCCGGTGACAAACCGGAGGAAGGTGGGGATGACGTCAAGTCATCATGGCCCTTACGGCCAGGGCTACACACGTGCTACAATGGTCGGTACAAAGGGTTGCCAAGCCGCGAGGTGGAGCTAATCCCATAAAACCGATCGTAGTCCGGATCGCAGTCTGCAACTCGACTGCGTGAAGTCGGAATCGCTAGTAATCGTGAATCAGAACGTCACGGTGAATACGTTC…
ASV0742	Bacteria	Actinobacteriota	Actinobacteria	Propionibacteriales	Nocardioidaceae	Nocardioides	CTGGGTTTGACATACACCGGAAAGCTGCAGAGATGTAGCCCCTTTTTGTCGGTGTACAGGTGGTGCATGGCTGTCGTCAGCTCGTGTCGTGAGATGTTGGGTTAAGTCCCGCAACGAGCGCAACCCTCGTCCTATGTTGCCAGCGGGTCATGCCGGGGACTCATAGGAGACTGCCGGGGTCAACTCGGAGGAAGGTGGGGATGACGTCAAGTCATCATGCCCCTTATGTCCAGGGCTTCACGCATGCTACAATGGCCGGTACAAAGGGCTGCGATCCCGTGAGGGGGAGCGAATCCCAAAAAGCCGGTCTCAGTTCGGATTGGGGTCTGCAACTCGACCCCATGAAGTCGGAGTCGCTAGTAATCGCAGATCAGCAACGCTGCGGTGAATACGTTCCCG…
ASV0743	Bacteria	Cyanobacteria	Cyanobacteriia	Synechococcales	Cyanobiaceae	Cyanobium_PCC-6307	CAGGGCTTGACATCCTGCGAATCTCTGGGAAACCGGAGAGTGCCTTCGGGAACGCAGTGACAGGTGGTGCATGGCTGTCGTCAGCTCGTGTCGTGAGATGTTGGGTTAAGTCCCGCAACGAGCGCAACCCACGTCTTTAGTTGCCAGCATTTAGTTGGGCACTCTAGAGAGACCGCCGGTGACAAACCGGAGGAAGGTGTGGATGACGTCAAGTCATCATGCCCCTTACGTCCTGGGCTACACACGTACTACAATGCTACGGACAAAGAGCAGCTAACTCGCGAGAGTACGCAAATCTCATAAACCGTGGCTCAGTTCAGATCGTAGGCTGCAACTCGCCTACGTGAAGGAGGAATCGCTAGTAATCGCAGGTCAGCATACTGCGGTGAATACGTTCCC…
ASV0744	Bacteria	Firmicutes	Bacilli	Bacilli_unclassified	Bacilli_unclassified	Bacilli_unclassified	CAGGTCTTGACATCCCGATGCCTGGTCTAGAGATAGACCTTTACCTTCGGGTACATCGGTGACAGGTGGTGCATGGTTGTCGTCAGCTCGTGTCGTGAGATGTTGGGTTAAGTCCCGCAACGAGCGCAACCCTTGATAGTAGTTGCCATCATTTAGTTGGGCACTCTACTGTGACTGCCGCAGACAATGCGGAGGAAGGTGGGGATGACGTCAAATCATCATGCCCCTTATGACCTGGGCTACACACGTGCTACAATGGATGGTACAACGGGGAGCGAAGCAGTGATGTGGAGCGAATCCCATAAAGCCATTCTCAGTTCGGATTGCAGGCTGCAACTCGCCTGCATGAAGCAGGAATCGCTAGTAATCGCGGATCAGCATGCCGCGGTGAATACGTTC…
ASV0745	Bacteria	Proteobacteria	Alphaproteobacteria	Caulobacterales	Caulobacteraceae	Brevundimonas	CACCTTTTGACATGCCTGGACCGCCAGAGAGATCTGGCTTTCTCTTCGGAGACTAGGACACAGGTGCTGCATGGCTGTCGTCAGCTCGTGTCGTGAGATGTTGGGTTAAGTCCCGCAACGAGCGCAACCCTCGCCATTAGTTGCCATCATTTAGTTGGGAACTCTAATGGGACTGCCGGTGCTAAGCCGGAGGAAGGTGGGGATGACGTCAAGTCCTCATGGCCCTTACAGGGTGGGCTACACACGTGCTACAATGGCGACTACAGAGGGTTAATCCTTAAAAGTCGTCTCAGTTCGGATTGTCCTCTGCAACTCGAGGGCATGAAGTTGGAATCGCTAGTAATCGCGGATCAGCATGCCGCGGTGAATACGTTCCCGGGCCTT
ASV0746	Bacteria	Proteobacteria	Gammaproteobacteria	Pseudomonadales	Endozoicomonadaceae	Endozoicomonas	CTGGCCTTGACATCCTGCGAACAATCTAGAGATAGATTGGTGCCTTCGGGAACGCAGTGACAGGTGCTGCATGGCTGTCGTCAGCTCGTGTCGTGAGATGTTGGGTTAAGTCCCGCAACGAGCGCAACCCTTGTCCTTAGTTACCAGCACGTCATGGTGGGCACTCTAGGGAGGCTGCCGGTGACAAACCGGAGGAAGGTGGGGACGACGTCAAGTCATCATGGCCCTTACGGCCAGGGCTACACACGTGCTACAATGGTGCATACAGACGGTTGCCAAGCCGCAAGGTGGAGCTAATCTGAGAAAGTGCATCGTAGTCCGGATTGGGGTCTGCAACTCGACCCCATGAAGTCGGAATCGCTAGTAATCGTGAATCAGAATGTCACGGTGAATACGTTC…
ASV0747	Bacteria	Proteobacteria	Gammaproteobacteria	Enterobacterales	Alteromonadaceae	Alteromonadaceae_unclassified	CTACACTTGACATGCAGAGAACTTTCCAGAGATGGATTGGTGCCTTCGGGAACTCTGACACAGGTGCTGCATGGCTGTCGTCAGCTCGTGTCGTGAGATGTTGGGTTAAGTCCCGCAACGAGCGCAACCCTTGTCCTTAGTTGCCAGCATTTAGTTGGGCACTCTAAGGAGACTGCCGGTGACAAACCGGAGGAAGGTGGGGACGACGTCAAGTCATCATGGCCCTTACGTGTAGGGCTACACACGTGCTACAATGGCAAGTACAGAGGGAAGCGAGACAGTGATGTGGAGCGGACCCCTTAAAGAATGTCGTAGTCCGGATTGGAGTCTGCAACTCGACTCCATGAAGTCGGAATCGCCAGTAATCGCAGGTCAGAATACTGCGGTGAATACGTTCCC…
ASV0748	Bacteria	Bacteroidota	Bacteroidia	Flavobacteriales	Flavobacteriaceae	Ulvibacter	CAGGGCTTAAATGTAGTGGGACAGGTGTGGAAACACGCCCTTCTTCGGACTCATTACAAGGTGCTGCATGGTTGTCGTCAGCTCGTGCCGTGAGGTGTCAGGTTAAGTCCTATAACGAGCGCAACCCCTGTTGTTAGTTGCCATCGAGTAATGTCGGGAACTCTAACAAGACTGCCGGTGCAAACCGTGAGGAAGGTGGGGATGACGTCAAATCATCACGGCCCTTACGTCCTGGGCTACACACGTGCTACAATGGTAGGTACAGAGGGCAGCCACTACGCGAGTAGGAGCGAATCCTTAAAACCTATCTCAGTTCGGATCGGAGTCTGCAACTCGACTCCGTGAAGCTGGAATCGCTAGTAATCGGATATCAGCCATGATCCGGTGAATACGTTCCCG…
ASV0749	Bacteria	Proteobacteria	Gammaproteobacteria	Enterobacterales	Alteromonadaceae	Alteromonadaceae_unclassified	CTACACTTGACATGCAGAGAACTTTCCAGAGATGGATTGGTGCCTTCGGGAACTCTGACACAGGTGCTGCATGGCTGTCGTCAGCTCGTGTCGTGAGATGTTGGGTTAAGTCCCGCAACGAGCGCAACCCTTGTCCTTAGTTGCCAGCATTTAGTTGGGCACTCTAAGGAGACTGCCGGTGACAAACCGGAGGAAGGTGGGGACGACGTCAAGTCATCATGGCCCTTACGTGTAGGGCTACACACGTGCTACAATGGCAAGTACAGAGGGAAGCGAGACAGTGATGTGGAGCGGACCCCTTAAAGAATGTCGTAGTCCGGATTGGAGTCTGCAACCCGACTCCATGAAGTCGGAATCGCTAGTAATCGCAGGTCAGAATACTGCGGTGAATACGTTCCC…
ASV0750	Bacteria	Proteobacteria	Gammaproteobacteria	Burkholderiales	Oxalobacteraceae	Massilia	CTACCCTTGACATGTCAGGAAGACCGGAGAGATCTGGTTGTGCCCGAAAGGGAACCTGAACACAGGTGCTGCATGGCTGTCGTCAGCTCGTGTCGTGAGATGTTGGGTTAAGTCCCGCAACGAGCGCAACCCTTGTCATTAGTTGCTACATTTAGTTGAGCACTCTAATGAGACTGCCGGTGACAAACCGGAGGAAGGTGGGGATGACGTCAAGTCCTCATGGCCCTTATGGGTAGGGCTTCACACGTCATACAATGGTACATACAGAGGGCCGCCAACCCGCGAGGGGGAGCTAATCCCAGAAAGTGTATCGTAGTCCGGATCGTAGTCTGCAACTCGACTACGTGAAGTTGGAATCGCTAGTAATCGCGGATCAGCATGCCGCGGTGAATACGTTCC…
ASV0751	Bacteria	Proteobacteria	Gammaproteobacteria	Pseudomonadales	Moraxellaceae	Acinetobacter	CTGGCCTTGACATACTAGAAACTTTCCAGAGATGGATTGGTGCCTTCGGGAATCTAGATACAGGTGCTGCATGGCTGTCGTCAGCTCGTGTCGTGAGATGTTGGGTTAAGTCCCGCAACGAGCGCAACCCTTTTCCTTACTTGCCAGCATTTCGGATGGGAACTTTAAGGATACTGCCAGTGACAAACTGGAGGAAGGCGGGGACGACGTCAAGTCATCATGGCCCTTACGGCCAGGGCTACACACGTGCTACAATGGTCGGTACAAAGGGTTGCTACCTAGCGATAGGATGCTAATCTCAAAAAGCCGATCGTAGTCCGGATTGGAGTCTGCAACTCGACTCCATGAAGTCGGAATCGCTAGTAATCGCGGATCAGAATGCCGCGGTGAATACGTTCC…
ASV0752	Bacteria	Calditrichota	Calditrichia	Calditrichales	Calditrichaceae	Calditrichaceae_ge	CTGGGCTTGAAGTGCAGTCGCAACCCGTCGAAAGATGGGCCTCCTTCGGGACGGCTGTAGAGGTGCTGCATGGCTGTCGTCAGCTCGTGCCGTGAGGTGTTGGGTTAAGTCCCGCAACGAGCGCAACCCTTGTTCTTAGTTGCCATCAGGTCAAGCTGGGCACTCTAAGGAGACTGCCCCGAATAACGGGGAGGAAGGTGGGGATGACGTCAAGTCCTCATGGCCCTTACGTCCAGGGCTACACACGTGCTACAATGGTCGGTACAGTGGGCAGCAATACTGTGAGGTGGAGCAAATCCCATAAAACCGGTCTCAGTTCGGATTGCAGTCTGCAACTCGACTGCATGAAGTCGGAATCGCTAGTAATCGCGGATCAGAATGCCGCGGTGAATACGTTCC…
ASV0753	Bacteria	PAUC34f	PAUC34f_cl	PAUC34f_or	PAUC34f_fa	PAUC34f_ge	CAGGGCTTGACATCCGAGGAACCTCTTGGAAACAGGAGGGTGCCTTCGGGAACCTCGAGACAGGTGCTGCATGGCTGTCGTCAGCTCGTGTCGTGAGATGTTGGGTTAAGTCCCGCAACGAGCGCAACCCCTGTCCTTAGTTGCCATCAGGTAATGCTGGGAACTCTAAGGAGACAGCCTGTGATAAGCAGGAGGAAGGTGGGGATGACGTCAAGTCATCATGGCTCTTACGTCCTGGGCTGCAAACGTGCTACAATGGCTGGTACAAAGGGCTGCGATACCGCGAGGTGGAGCCAATCCCAAAAAACCAGTCTCAGTTCGGATTGGAGTCTGCAACTCGACTCCATGATAGTTGGAATTGCTAGTAATCGCGGATCAGCATGCCGCGGTGAATACGTT…
ASV0754	Bacteria	Proteobacteria	Gammaproteobacteria	Gammaproteobacteria_unclassified	Gammaproteobacteria_unclassified	Gammaproteobacteria_unclassified	CTACCCTTGACATACAGCGAATTTTGCAGAGATGCATTAGTGCCTTCGGGAGCGCTGATACAGGTGCTGCATGGCTGTCGTCAGCTCGTGTCGTGAGATGTTGGGTTAAGTCCCGTAACGAGCGCAACCCTTATCCTTAGTTGCCAGCACGTAAAGGTGGGAACTCTAGGGAGACTGCCGGTGTTAAACCGGAGGAAGGCGGGGACGACGTCAAGTCATCATGGCCCTTACGGGTAGGGCTACACACGTGCTACAATGGACGGTACAGAGGGTTGCCAAGCCGCGAGGTGGAGCTAATCCCAGAAAGCCGTTCGTAGTCCGGATTGGAGTCTGCAACTCGACTCCATGAAGTCGGAATCGCTAGTAATCGCGAATCAGAATGTCGCGGTGAATACGTTC…
ASV0755	Bacteria	Proteobacteria	Alphaproteobacteria	Rhizobiales	Stappiaceae	Stappiaceae_unclassified	CAGCCCTTGACATTTGGTGTTACATCCAGAGATGGATGGTCCTCTTCGGAGGCGCCAGGACAGGTGCTGCATGGCTGTCGTCAGCTCGTGTCGTGAGATGTTGGGTTAAGTCCCGCAACGAGCGCAACCCTCGCCCTTAGTTGCCAGCATTTGGTTGGGCACTCTAGGGGGACTGCCGGTGATAAGCCGAGAGGAAGGTGGGGATGACGTCAAGTCCTCATGGCCCTTACGGGCTGGGCTACACACGTGCTACAATGGCGGTGACAGTGGGCAGCGAAGGGGCAACCCGGAGCTAATCTCCAAAAGCCGTCTCAGTTCGGATTGTTCTCTGCAACTCGAGAGCATGAAGTTGGAATCGCTAGTAATCGCGTAACAGCATGACGCGGTGAATACGTTCCC…
ASV0756	Bacteria	Proteobacteria	Gammaproteobacteria	Enterobacterales	Alteromonadaceae	Alteromonas	CTACACTTGACATGCTGAGAAGTTACTAGAGATAGTTTCGTGCCTTCGGGAACTCAGACACAGGTGCTGCATGGCTGTCGTCAGCTCGTGTCGTGAGATGTTGGGTTAAGTCCCGCAACGAGCGCAACCCTTGTCCTTAGTTGCCAGCATTAGGTTGGGCACTCTAAGGAGACTGCCGGTGACAAACCGGAGGAAGGTGGGGACGACGTCAAGTCATCATGGCCCTTACGTGTAGGGCTACACACGTGCTACAATGGCAAGTACAGAGGGAAGCGAGACAGTGATGTGGAGCGGACCCCTTAAAGCTTGTCGTAGTCCGGATTGGAGTCTGCAACTCGACTCCATGAAGTCGGAATCGCTAGTAATCGCAGGTCAGAATACTGCGGTGAATACGTTCCC…
ASV0757	Bacteria	Proteobacteria	Gammaproteobacteria	Enterobacterales	Alteromonadaceae	Alteromonadaceae_unclassified	CTACACTTGACATGCAGAGAACTTTCCAGAGATGGATTGGTGCCTTCGGGAACTCTGACACAGGTGCTGCATGGCTGTCGTCAGCTCGTGTCGTGAGATGTTGGGTTAAGTCCCGCAACGAGCGCAACCCTTGTCCTTAGTTGCCAGCATTTAGTTGGGCACTCTAAGGAGACTGCCGGTGACAAACCGGAGGAGGGTGGGGACGACGTCAAGTCATCATGGCCCTTACGTGTAGGGCTACACACGTGCTACAATGGCAAGTACAGAGGGAAGCGAGACAGTGATGTGGAGCGGACCCCTTAAAGAATGTCGTAGTCCGGATTGGAGTCTGCAACTCGACTCCATGAAGTCGGAATCGCTAGTAATCGCAGGTCAGAATACTGCGGTGAATACGTTCCC…
ASV0758	Bacteria	Proteobacteria	Gammaproteobacteria	Enterobacterales	Alteromonadaceae	uncultured	CATCCCTTGACATACTGAGAACTTAGCAGAGATGCTTTGGTGCCTTCGGGAACTCAGATACAGGTGCTGCATGGCTGTCGTCAGCTCGTGTCGTGAGATGTTGGGTTAAGTCCCGCAACGAGCGCAACCCTTGTCCTTAGTTGCCATCATTTAGTTGGGCACTTTAAGGAGACTGCCGGTGACAAACCGGAGGAAGGTGGGGACGACGTCAAGTCATCATGGCCCTTACGGGATGGGCTACACACGTGCCACAATGGCAGGTACAGAGGGCAGCGAGACCGCGAGGTGAAGCGAACCCCTTAAAGCCTGTCGTAGTCCGGATTGGAGTCTGCAACTCGACTCCATGAAGTCGGAATCGCTAGTAATCGCAGGTCAGCATACTGCGGTGAATACGTTCCC…
ASV0759	Bacteria	Proteobacteria	Gammaproteobacteria	Burkholderiales	Comamonadaceae	Comamonadaceae_unclassified	CCACCTTTGACATGTACGGAATCCTTTAGAGATAGAGGAGTGCTCGAAAGAGAGCCGTAACACAGGTGCTGCATGGCTGTCGTCAGCTCGTGTCGTGAGATGTTGGGTTAAGTCCCGCAACGAGCGCAACCCTTGCCATTAGTTGCTACGAAAGGGCACTCTAATGGGACTGCCGGTGACAAACCGGAGGAAGGTGGGGATGACGTCAAGTCCTCATGGCCCTTATAGGTGGGGCTACACACGTCATACAATGGCTGGTACAGAGGGTTGCCAACCCGCGAGGGGGAGCTAATCCCATAAAGCCAGTCGTAGTCCGGATCGCAGTCTGCAACTCGACTGCGTGAAGTCGGAATCGCTAGTAATCGCGGATCAGAATGTCGCGGTGAATACGTTCCCGGG…
ASV0760	Bacteria	Proteobacteria	Alphaproteobacteria	Rhodobacterales	Rhodobacteraceae	Roseivivax	CAACCCTTGACATCCTCGGACCGCTCCAGAGATGGAGTTTTCACTTCGGTGACCGAGTGACAGGTGCTGCATGGCTGTCGTCAGCTCGTGTCGTGAGATGTTCGGTTAAGTCCGGCAACGAGCGCAACCCACATCCTTAGTTGCCAGCAGTTCGGCTGGGCACTCTAGGGAAACTGCCCGTGATAAGCGGGAGGAAGGTGTGGATGACGTCAAGTCCTCATGGCCCTTACGGGTTGGGCTACACACGTGCTACAATGGCGGTGACAGTGGGTTAATCCCAAAAAACCGTCTCAGTTCGGATTGTTCTCTGCAACTCGAGAGCATGAAGTCGGAATCGCTAGTAATCGCGGAACAGCATGCCGCGGTGAATACGTTCCCGGGCCTT
ASV0761	Bacteria	Proteobacteria	Gammaproteobacteria	Pseudomonadales	Nitrincolaceae	Neptuniibacter	CAACTCTTGACATCCAGAGAACTTTGCAGAGATGCATTGGTGCCTTCGGGAACTCTGAGACAGGTGCTGCATGGCCGTCGTCAGCTCGTGTTGTGAAATGTTGGGTTAAGTCCCGTAACGAGCGCAACCCTTGTCCTTATTTGCCAGCACTTCGGGTGGGAACTCTAAGGAGACTGCCGGTGACAAACCGGAGGAAGGTGGGGACGACGTCAAGTCATCATGGCCCTTACGAGTTGGGCTACACACGTGCTACAATGGCCGGTACAGAGGGCTGCGAACCTGCGAGGGTAAGCTAATCTCAGAAAACCGGTCGTAGTCCGGATTGGAGTCTGCAACTCGACTCCATGAAGTCGGAATCGCTAGTAATCGCGAATCAGAATGTCGCGGTGAATACGTTCC…
ASV0762	Bacteria	Proteobacteria	Gammaproteobacteria	Pseudomonadales	Endozoicomonadaceae	Endozoicomonas	CTGGCCTTGACATCCTGCGAACTTTCTAGAGATAGATTGGTGCCTTCGGGAACGCAGTGACAGGTGCTGCATGGCTGTCGTCAGCTCGTGTCGTGAGATGTTGGGTTAAGTCCCGCAACGAGCGCAACCCTTGTCCTCAGTTACCAGCACGTTATGGTGGGCACTCTGGGGAGACTGCCGGTGACAAACCGGAGGAAGGTGGGGACGACGTCAAGTCATCATGGCCCTTACGGCCAGGGCTACACACGTGCTACAATGGTGCATACAGACGGTTGCCAAGCTGTGAAGTGGAGCTAATCTGAGAAAGTGCATCGTAGTCCGGATTGGAGTCTGCAACTCGACTCCGTGAAGTCGGAATCGCTAGTAATCGCGAATCAGAATGTCGCGGTGAATACGTTC…
ASV0763	Bacteria	Proteobacteria	Alphaproteobacteria	SAR11_clade	Clade_I	Clade_Ia	AACACTTGACATGTTCGTCGCGACTTTAAGAGATTAAAGTTTTCGGTTCGGCCGGACGAAACACAGGTGCTGCATGGCTGTCGTCAGCTCGTGTCGTGAGATGTTGGGTTAAGTCCCGCAACGAGCGCAACCCTCACTTTTAGTTGCCATCATTAAGTTGGGCACTCTGAAAGAACTGCCAGTGATAAGCTGGAGGAAGGTGGGGATGACGTCAAGTCCTCATGGCCCTTACGTGTTGGGCTACACACGTGCTACAATGATATCTACAACAGGAAGCAAGACGGCGACGTTAAGCAAATCCTTAAAAGATACCTCAGTTCGGATTGCACTCTGCAACTCGAGTGCATGAAGCTGGAATTACTAGTAATCGTGGATCAGCGTGCCACGGTGAATGCGTTC…
ASV0764	Bacteria	Proteobacteria	Gammaproteobacteria	Pseudomonadales	Endozoicomonadaceae	Endozoicomonas	CTGGTCTTGACATCCTGCGAACTTTCTAGAGATAGATTGGTGCCTTCGGGAACGCAGTGACAGGTGCTGCATGGCTGTCGTCAGCTCGTGTCGTGAGATGTTGGGTTAAGTCCCGCAACGAGCGCAACCCTTGTCCTCAGTTACCAGCACGTTATGGTGGGCACTCTGGGGAGACTGCCGGTGACAAACCGGAGGAAGGTGGGGACGACGTCAAGTCATCATGGCCCTTACGGCCAGGGCTACACACGTGCTACAATGGTGCATACAGACGGTTGCCAAGCCGCGAGGTGGAGCTAATCTGAGAAAGTGCATCGTAGTCCGGATTGGAGTCTGCAACTCGACTCCATGAAGTCGGAATCGCTAGTAATCGTGAATCAGAATGTCACGGTGAATTCGTTC…
ASV0765	Bacteria	Proteobacteria	Gammaproteobacteria	Pseudomonadales	Endozoicomonadaceae	Endozoicomonadaceae_unclassified	CTGGCCTTGACATCCTGCGGACTTTCTAGAGATAGATGGGTGCCTTCGGGAACGCAGAGACAGGTGCTGCATGGCTGTCGTCAGCTCGTGTCGTGAGATGTTGGGTTAAGTCCCGCAACGAGCGCAACCCTTGTCCTCAGTTACCAGCACATTATGGTGGGCACTCTGGGGAGACTGCCGGTGACAAACCGGAGGAAGGTGGGGACGATGTCAAGTCATCATGGCCCTTACGGCCAGGGCTACACACGTGCTACAATGGCGCATACAGACGGTCGCGAAGCCGCGAGGTGAAGCTAATCTGAGAAAGTGCGTCGTAGTCCGGATTGGAGTCTGCAACTCGACTCCATGAAGTCGGAATCGCTAGTAATCGTGAATCAGAATGTCACGGTGAATACGTTC…
ASV0766	Bacteria	Proteobacteria	Gammaproteobacteria	Enterobacterales	Alteromonadaceae	Alteromonadaceae_unclassified	CTGGCCTTGACATGCAGAGAACTTTCCAGAGATGGATTGGTGCCTTCGGGAACTCAGACACAGGTGCTGCATGGCTGTCGTCAGCTCGTGTCGTGAGATGTTGGGTTAAGTCCCGCAACGAGCGCAACCCTTGTCCTTAGTTGCCAGCATTAGGTTGGGCACTCTAAGGAGACTGCCGGTGACAAACCGGAGGAAGGTGGGGACGACGTCAAGTCATCATGGCCCTTACGTGTAGGGCTACACACGTGCTACAATGGCATTTACAGAGGGAAGCGAGACAGTGATGTGGAGCGGACCCCTTAAAGAATGTCGTAGTCCGGATTGGAGTCTGCAACTCGACTCCATGAAGTCGGAATCGCTAGTAATCGCAGGTCAGAATACTGCGGTGAATACGTTCCC…
ASV0767	Bacteria	Proteobacteria	Gammaproteobacteria	Pseudomonadales	Pseudomonadaceae	Pseudomonas	CAGGCCTTGACATCCAATGAACTTTCCAGAGATGGATTGGTGCCTTCGGGAGCATTGAGACAGGTGCTGCATGGCTGTCGTCAGCTCGTGTCGTGAGATGTTGAGTTAAGTCCCGTAACGAGCGCAACCCTTGTCCTTAGTTACCAGCACGTTATGGTGGGCACTCTAAGGAGACTGCCGGTGACAAACCGGAGGAAGGTGGGGATGACGTCAAGTCATCATGGCCCTTACGGCCTGGGCTACACACGTGCTACAATGGTCGGTACAGAGGGTTGCCAAGCCGCGAGGTGGAGCTAATCCCATAAAACCGATCGTAGTCCGGATCGCAGTCTGCAACTCGACTGCGTGAAGTCGGAATCGCTAGTAATCGCGAATCAGAATGTCGCGGTGAATACGTTC…
ASV0768	Bacteria	Proteobacteria	Gammaproteobacteria	Enterobacterales	Alteromonadaceae	Alteromonadaceae_unclassified	CTACACTTGACATGCAGAGAACTTTCCAGAGATGGATTGGTGCCTTCGGGAACTCTGACACAGGTGCTGCATGGCTGTCGTCAGCTCGTGTCGTGAGATGTTGGGTTAAGTCCCGCAACGAGCGCAACCCTTGTCCTTAGTTGCCAGCATTTAGTTGGGCACTCTAAGGAGACCGCCGGTGACAAACCGGAGGAAGGTGGGGACGACGTCAAGTCATCATGGCCCTTACGTGTAGGGCTACACACGTGCTACAATGGCAAGTACAGAGGGAAGCGAGACAGTGATGTGGAGCGGACCCCTTAAAGAATGTCGTAGTCCGGATTGGAGTCTGCAACTCGACTCCATGAAGTCGGAATCGCTAGTAATCGCAGGTCAGAATACTGCGGTGAATACGTTCCC…
ASV0769	Bacteria	Proteobacteria	Alphaproteobacteria	SAR11_clade	Clade_I	Clade_Ib	CAACACTTGACATGTTCGTCGCGACTTTAAGAGATTAAAGTTTTCGGTTCGGCCGGACGAAACACAGGTGCTGCATGGCTGTCGTCAGCTCGTGTCGTGAGATGTTGGGTTAAGTCCCGCAACGAGCGCAACCCTCACTTTTAGTTGCCATCATTAAGTTGGGCACTCTGAAAGAACTGCCAGTGATAAGCTGGAGGAAGGTGGGGATGACGTCAAGTCCTCATGGCCCTTACGTGTTGGGCTACACACGTGCTACAATGGCATTTACAATAGGAAGCAAGATGGCGACGTCAAGCAAATCCTAAAAAAATGCCTCAGTTCGGATTGTACTCTGCAACTCGAGTACATGAAGCTGGAATTACTAGTAATCGCGGATCAGCGCGCCGCGGTGAATACGTT…
ASV0770	Bacteria	Proteobacteria	Gammaproteobacteria	Enterobacterales	Colwelliaceae	Colwelliaceae_unclassified	CATCCCTTGACATCCAGAGAAGTTACTAGAGATAGTTTCGTGCCTTCGGGAACTCTGAGACAGGTGCTGCATGGCTGTCGTCAGCTCGTGTTGTGAAATGTTGGGTTAAGTCCCGCAACGAGCGCAACCCTTATCCTTATTTGCCAGCGAGTAATGTCGGGAACTTTAAGGAGACTGCCGGTGATAAACCGGAGGAAGGTGGGGACGACGTCAAGTCATCATGGCCCTTACGGGATGGGCTACACACGTGCTACAATGGCGTATACAAAGGGCAGCAAGACCGCGAGGTGGAGCGAATCCCATAAAGTACGTCGTAGTCCGGATTGGAGTCTGCAACTCGACTCCATGAAGTCGGAATCGCTAGTAATCGTAGATCAGAATGCTACGGTGAATACGTTC…
ASV0771	Bacteria	Proteobacteria	Gammaproteobacteria	Pseudomonadales	Marinobacteraceae	Marinobacter	CTGGCCTTGACATGTAGCGAACTTTCCAGAGATGGATTGGTGCCTTCGGGAACTCTGACACAGGTGCTGCATGGCCGTCGTCAGCTCGTGTCGTGAGATGTTGGGTTAAGTCCCGTAACGAGCGCAACCCCTATCCCTAGTTGCTAGCAGTTCGGCTGAGAACTCTAGGGAGACTGCCGGTGACAAACCGGAGGAAGGTGGGGATGACGTCAGGTCATCATGGCCCTTACGGCCAGGGCTACACACGTGCTACAATGGCGCGCACAGAGGGCTGCAAACCCGCGAGGGGGAGCCAATCTCACAAAACGCGTCGTAGTCCGGATCGCAGTCTGCAACTCGACTGCGTGAAGTCGGAATCGCTAGTAATCGTGAATCAGAATGTCACGGTGAATACGTTCC…
ASV0772	Bacteria	Proteobacteria	Gammaproteobacteria	Enterobacterales	Alteromonadaceae	Alteromonas	CTACACTTGACATGCTGAGAAGTTACTAGAGATAGTTTCGTGCCTTCGGGAACTCAGACACAGGTGCTGCATGGCTGTCGTCAGCTCGTGTCGTGAGATGTTGGGTTAAGTCCCGCAACGAGCGCAACCCTTGTCCTTAGTTGCCAGCATTAGGTTGGGCACTCTAAGGAGACTGCCGGTGACAAACCGGAGGAAGGTGGGGACGACGTCAAGTCATCATGGCCCTTACGTGTAGGGCTACACACGTGCTACAATGGCATTTACAGAGGGAAGCGAGACAGTGATGTGGAGCGGACCCCTTAAAGAATGTTGTAGTCCGGATTGGAGTCTGCAACTCGACTCCATGAAGTCGGAATCGCTAGTAATCGCAGGTCAGAATACTGCGGTGAATACGTTCCC…
ASV0773	Bacteria	Proteobacteria	Gammaproteobacteria	Enterobacterales	Alteromonadaceae	Alteromonadaceae_unclassified	CTACACTTGACATGCTGAGAAGTTACTAGAGATAGTTTCGTGCCTTCGGGAACTCAGACACAGGTGCTGCATGGCTGTCGTCAGCTCGTGTCGTGAGATGTTGGGTTAAGTCCCGTAACGAGCGCAACCCCTATCCCTAGTTGCTAGCAGTTCGGCTGAGAACTCTAGGGAGACTGCCGGTGACAAACCGGAGGAAGGTGGGGACGACGTCAAGTCATCATGGCCCTTACGTGTAGGGCTACACACGTGCTACAATGGCATTTACAGAGGGAAGCGAGACAGTGATGTGGAGCGGACCCCTTAAAGAATGTCGTAGTCCGGATTGGAGTCTGCAACTCGACTCCATGAAGTCGGAATCGCTAGTAATCGCAGGTCAGAATACTGCGGTGAATACGTTCC…
ASV0774	Bacteria	Firmicutes	Bacilli	Bacillales	Bacillaceae	Oceanobacillus	CAGGTCTTGACATCCTTTGACCGCTCTGGAGACAGAGTTTTCCCTTCGGGGACAAAGTGACAGGTGGTGCATGGTTGTCGTCAGCTCGTGTCGTGAGATGTTGGGTTAAGTCCCGCAACGAGCGCAACCCTTGATCTTAGTTGCCAGCATTTAGTTGGGCACTTTAAGGTGACTGCCGGTGACAAACCGGAGGAAGGTGGGGATGACGTCAAATCATCATGCCCCTTATGACCTGGGCTACACACGTGCTACAATGGACGGAACAAAGGGAAGCAAGCCCGCGAGGTCAAGCAAATCCCATAAAACCGTTCTCAGTTCGGATTGTAGGCTGCAACTCGCCTACATGAAGCCGGAATCGCTAGTAATCGCGGATCAGCATGCCGCGGTGAATACGTTCCC…
ASV0775	Bacteria	Firmicutes	Bacilli	Bacillales	Bacillaceae	Virgibacillus	CAGGTCTTGACATCCTCTGACACCCCTAGAGATAGGGCATTCCCTTCGGGGACAGAGTGACAGGTGGTGCATGGTTGTCGTCAGCTCGTGTCGTGAGATGTTGGGTTAAGTCCCGCAACGAGCGCAACCCTTGATCTTAGTTGCCAGCATTTAGTTGGGCACTCTAAGGTGACTGCCGGTGACAAACCGGAGGAAGGTGGGGATGACGTCAAATCATCATGCCCCTTATGACCTGGGCTACACACGTGCTACAATGGATGGAACAAAGGGCAGCGAAGCCGCAAGGCCAAGCAAATCTCATAAAACCATTCTCAGTTCGGATTGCAGGCTGCAACTCGCCTGCATGAAGCCGGAATCGCTAGTAATCGCGGATCAGCATGCCGCGGTGAATACGTTCCC…
ASV0776	Bacteria	Proteobacteria	Gammaproteobacteria	Pseudomonadales	Nitrincolaceae	Amphritea	CTACTCTTGAAATCCTGCGAACTTGGTAGAGATACCTTGGTGCCTTCGGGAACGCAGTGACAGGTGCTGCATGGCTGTCGTCAGCTCGTGTTGTGAAATGTTGGGTTAAGTCCCGTAACGAGCGCAACCCTTGTCCTTATTTGCCAGCACTTCGGGTGGGAACTCTAAGGAGACTGCCGGTGACAAACCGGAGGAAGGTGGGGACGACGTCAAGTCATCATGGCCCTTACGAGTAGGGCTACACACGTGCTACAATGGTCGGTACAGAGGGCCGCAAACCTGCGAGGGGGAGCAAATCTCAGAAAACCGATCGTAGTCCGGATTGGAGTCTGCAACTCGACTCCATGAAGTCGGAATCGCTAGTAATCGCGAATCAGAATGTCGCGGTGAATACGTTCC…
ASV0777	Bacteria	Firmicutes	Bacilli	Bacillales	Bacillaceae	Bacillus	CAGGTCTTGACATCCTCTGACAATCCTAGAGATAGGACGTTCCCCTTCGGGGGACAGAGTGACAGGTGGTGCATGGTTGTCGTCAGCTCGTGTCGTGAGATGTTGGGTTAAGTCCCGCAACGAGCGCAACCCTTGATCTTAGTTGCCAGCATTCAGTTGGGCACTCTAAGGTGACTGCCGGTGACAAACCGGAGGAAGGTGGGGATGACGTCAAATCATCATGCCCCTTATGACCTGGGCTACACACGTGCTACAATGGATGGTACAAAGGGCTGCAAGACCGCGAGGTTTAGCCAATCCCATAAAACCATTCTCAGTTCGGATTGCAGGCTGCAACTCGCCTGCATGAAGCCGGAATCGCTAGTAATCGCGGATCAGCATGCCGCGGTGAATACGTTC…
ASV0778	Bacteria	Proteobacteria	Gammaproteobacteria	Pseudomonadales	Endozoicomonadaceae	Endozoicomonas	CTGGCCTTGACATCCTGCGAACTTTCTAGAGATAGATTGGTGCCTTCGGGAACGCAGAGACAGGTGCTGCATGGCTGTCGTCAGCTCGTGTCGTGAGACGTTGGGTTAAGTCCCGCAACGAGCGCAACCCTTGTCCTCAGTTACCAGCACGTTATGGTGGGCACTCTGGGGAGACTGCCGGTGACAAACCGGAGGAAGGTGGGGACGACGTCAAGTCATCACGGCCCTTACGGCCAGGGCTACACACGTGCTACAATGGTGCATACAGACGGTTGCCAAGCCGCGAGGTGGAGCTAATCTGAGAAAGTGCATCGTAGTCCGGATTGGAGTCTGCAACTCGACTCCATGAAGTCGGAATCGCTAGTAATCGTGAATCAGAATGTCACGGTGAATACGTTC…
ASV0779	Bacteria	Actinobacteriota	Actinobacteria	Micrococcales	Microbacteriaceae	Microbacterium	CAAGGCTTGACATATACGAGAACGGGCCAGAAATGGTCAACTCTTTGGACACTCGTAAACAGGTGGTGCATGGTTGTCGTCAGCTCGTGTCGTGAGATGTTGGGTTAAGTCCCGCAACGAGCGCAACCCTCGTTCTATGTTGCCAGCACGTAATGGTGGGAACTCATGGGATACTGCCGGGGTCAACTCGGAGGAAGGTGGGGATGACGTCAAATCATCATGCCCCTTATGTCTTGGGCTTCACGCATGCTACAATGGCCGGTACAAAGGGCTGCAATACCGTGAGGTGGAGCGAATCCCAAAAAGCCGGTCCCAGTTCGGATTGAGGTCTGCAACTCGACCTCATGAAGTCGGAGTCGCTAGTAATCGCAGATCAGCAACGCTGCGGTGAATACGTTC…
ASV0780	Bacteria	Proteobacteria	Gammaproteobacteria	Pseudomonadales	Pseudohongiellaceae	Pseudohongiella	CTGGTCTTGACATCCTCAGAACTTTCCAGAGATGGATTGGTGCCTTCGGGAACTGAGTGACAGGTGCTGCATGGCTGTCGTCAGCTCGTGTCGTGAGATGTTGGGTTAAGTCCCGTAACGAGCGCAACCCTTGTCCTTATTTGCCATCATTTAGTTGGGCACTCTAGGGAGACTGCCGGTGACAAACCGGAGGAAGGTGGGGACGACGTCAAGTCATCATGGCCCTTACGACCAGGGCTACACACGTGCTACAATGGAGCGTACAAAGGGCTGCGATCTCGCGAGAGTCAGCTAATCCCATAAAACGCTTCGTAGTCCGGATCGCAGTCTGCAACTCGACTGCGTGAAGTCGGAATCGCTAGTAATCGTAGATCAGAATGCTACGGTGAATACGTTCCC…
ASV0781	Bacteria	Proteobacteria	Alphaproteobacteria	Rhodobacterales	Rhodobacteraceae	Epibacterium	CAACCCTTGACATCCTCGGACCGCCAGAGAGATTTGGCTTTCACTTCGGTGACCGAGTGACAGGTGCTGCATGGCTGTCGTCAGCTCGTGTCGTGAGATGTTCGGTTAAGTCCGGCAACGAGCGCAACCCACATCCTTAGTTGCCAGCAGTTCGGCTGGGCACTCTAAGGAAACTGCCCGTGATAAGCGGGAGGAAGGTGTGGATGACGTCAAGTCCTCATGGCCCTTACGGGTTGGGCTACACACGTGCTACAATGGCAGTGACAATGGGTTAATCCCAAAAAACTGTCTCAGTTCGGATTGGGGTCTGCAACTCGACCCCATGAAGTCGGAATCGCTAGTAATCGCGTAACAGCATGACGCGGTGAATACGTTCCCGGGCCTT
ASV0782	Bacteria	Bacteroidota	Bacteroidia	Sphingobacteriales	Sphingobacteriaceae	Sphingobacterium	CCGGGCTTGAAAGTTAGTGAATGGGACAGAGACGTCCCAGTCCTTCGGGACACGAAACTAGGTGCTGCATGGCTGTCGTCAGCTCGTGCCGTGAGGTGTTGGGTTAAGTCCCGCAACGAGCGCAACCCCTATGTTTAGTTGCCAGCATGTTATGATGGGGACTCTAAACAGACTGCCTGCGTAAGCAGTGAGGAAGGTGGGGACGACGTCAAGTCATCATGGCCCTTACGTCCGGGGCTACACACGTGCTACAATGGATGGTACAGCGGGCAGCTACACAGCAATGTGATGCCAATCTCGAAAAGCCATTCACAGTTCGGATCGGGGTCTGCAACTCGACCCCGTGAAGTTGGATTCGCTAGTAATCGCGTATCAGCAATGACGCGGTGAATACGTTCC…
ASV0783	Bacteria	Proteobacteria	Gammaproteobacteria	Enterobacterales	Alteromonadaceae	Alteromonadaceae_unclassified	CTACACTTGACATGCAGAGAACTTTCCAGAGATGGATTGGTGCCTTCGGGAACTCTGACACAGGTGCTGCACGGCTGTCGTCAGCTCGTGTCGTGAGATGTTGGGTTAAGTCCCGCAACGAGCGCAACCCTTGTCCTTAGTTGCCAGCATTTAGTTGGGCACTCTAAGGAGACTGCCGGTGACAAACCGGAGGAAGGTGGGGACGACGTCAAGTCATCATGGCCCTTACGTGTAGGGCTACACACGTGCTACAATGGCAAGTACAGAGGGAAGCGAGACAGTGATGTGGAGCGGACCCCTTAAAGAATGTCGTAGTCCGGATTGGAGTCTGCAACTCGACTCCATGAAGTCGGAATCGCTAGTAATCGCAGGTCAGAATACTGCGGTGAATACGTTCCC…
ASV0784	Bacteria	Proteobacteria	Gammaproteobacteria	Enterobacterales	Alteromonadaceae	Alteromonadaceae_unclassified	CTACACTTGACATGCAGAGAACTTTCCAGAGATGGATTGGTGCCTTCGGGAACTCTGACACAGGTGCTGCATGGCTGTCGTCAGCTCGTGTCGTGAGATGTTGGGTTAAGTCCCGCAACGAGCGCAACCCTTTTCCTTAGTTGCCAGCATTTAGTTGGGCACTCTAAGGAGACTGCCGGTGACAAACCGGAGGAAGGTGGGGACGACGTCAAGTCATCATGGCCCTTACGTGTAGGGCTACACACGTGCTACAATGGCAAGTACAGAGGGAAGCGAGACAGTGATGTGGAGCGGACCCCTTAAAGAATGTCGTAGTCCGGATTGGAGTCTGCAACTCGACTCCATGAAGTCGGAATCGCTAGTAATCGCAGGTCAGAATACTGCGGTGAATACGTTCCC…
ASV0785	Bacteria	Verrucomicrobiota	Verrucomicrobiae	Chthoniobacterales	Chthoniobacteraceae	LD29	CTGGCCTTGACATGCATCTCTAATCCGGTGAAAGCCGGTGAGTGTAGCAATACACAATTTGCACAGGTGCTGCATGGCTGTCGTCAGCTCGTGTCGTGAGATGTTGGGTTAAGTCCCGCAACGAGCGCAACCCCTGTGAACTGCTGCCATGGAGACGTGAGTCTCCGGCACTCTGTTCAGACTGCCCTGTTCAACGGGGAGGAAGGTGGGGACGACGTCAAGTCAGTATGGCCCTTACGGCCAGGGCTGCACACGTACTACAATGCCCGACACAGAAGGATCCGAGACCGCGAGGTGGAGGAAATCACCAAAGTCGGGCCCAGTTCGGATTGGAGGCTGCAACTCGCCTCCATGAAGCCGGAATCGCTAGTAATGGCGCATCAGCTACGGCGCCGTGAA…
ASV0786	Bacteria	Proteobacteria	Gammaproteobacteria	Pseudomonadales	Endozoicomonadaceae	Endozoicomonas	CTGGCCTTGACATCCTGCGAACTTTCTAGAGATAGATGGGTGCCTTCGGGGACGCAGAGACAGGTGCTGCATGGCTGTCGTCAGCTCGTGTCGTGAGATGTTGGGTTAAGTCCCGCAACGAGCGCAACCCTTGTCCTCAGTTACCAGCACATTATGGTGGGCACTCTGGGGAGACTGCCGGTGACAAACCGGAGGAAGGTGGGGACGACGTCAAGTCATCATGGCCCTTACGGCCAGGGCTACACACGTGCTACAATGGTGCATACAGACGGTTGCCAAGCCGCGAGGTGGAGCTAATCTGAGAAAGTGCATCGTAGTCCGGATTGGAGTCTGCAACTCGACTCCATGAAGTCGGAATCGCTAGTAATCGTGAATCAGAATGTCACGGTGAATACGTTC…
ASV0787	Bacteria	Proteobacteria	Gammaproteobacteria	Pseudomonadales	Pseudomonadaceae	Pseudomonas	CTGGCCTTGACATGCTGAGAACTTTCCAGAGATGGATTGGTGCCTTCGGGAACTCAGACACAGGTGCTGCATGGCTGTCGTCAGCTCGTGTCGTGAGATGTTGGGTTAAGTCCCGTAACGAGCGCAACCCTTGTCCTTAGTTACCAGCACGTTAAGGTGGGCACTCTAAGGAGACTGCCGGTGACAAACCGGAGGAAGGTGGGGATGACGTCAAGTCATCATGGCCCTTACGGCCTGGGCTACACACGTGCTACAATGGTCGGTACAAAGGGTTGCCAAGCCGCGAGGTGGAGCTAATCCCATAAAACCGATCGTAGTCCGGATCGCAGTCTGCAACTCGACTGCGTGAAGTCGGAATCGCTAGTAATCGTGAATCAGAATGTCACGGTGAATACGTTC…
ASV0788	Bacteria	Proteobacteria	Gammaproteobacteria	Burkholderiales	Rhodocyclaceae	Denitromonas	CTACCCTTGACATGTCTGGAACTTGTGAGAGATCACTTGGTGCCTTCGGGAGCCAGAACACAGGTGCTGCATGGCTGTCGTCAGCTCGTGTCGTGAGATGTTGGGTTAAGTCCCGCAACGAGCGCAACCCTTGCCACTAATTGCCATCATTGAGTTGGGCACTTTAGTGGGACTGCCGGTGACAAACCGGAGGAAGGTGGGGATGACGTCAAGTCCTCATGGCCCTTATGGGTAGGGCTTCACACGTCATACAATGGTCGGTACAGAGGGTTGCCAAGCCGCGAGGTGGAGCCAATCCCAGAAAGCCGATCGTAGTCCGGATTGGAGTCTGCAACTCGACTCCATGAAGTCGGAATCGCTAGTAATCGCGGATCAGCATGCCGCGGTGAATACGTTCCC…
ASV0789	Bacteria	Proteobacteria	Gammaproteobacteria	Pseudomonadales	SAR86_clade	SAR86_clade_ge	CTACTCTTGACATACTTGGAAGCTCTTGTAATGAGAGTGTGCCTTTTGGAGCCAAGATACAGGTGCTGCATGGCTGTCGTCAGCTCGTGTCGTGAGATGTTCCGTTAAGTCGGATAACGAGCGCAACCCTTACCCTTATTTGCCAGCGATTCGGTCGGGAACTATAAGGGGACTGCCGGTGATAAACCGGAGGAAGGTGAGGACGACGTCAAGTCATCATGGCCCTTACGAGTAGGGCTACACACGTGCTACAATGGGGAATACAGACGGACGCTAAGCCGCGAGGTGGTGCTAATCCTATAAAGTTCTTCGTAGTCCGGATTGGAGTCTGCAACTCGACTCCATGAAGTCGGAATCGCTAGTAATCGCGAATCAGCATGTCGCGGTGAATACGTTCTC…
ASV0790	Bacteria	Proteobacteria	Gammaproteobacteria	Pseudomonadales	Moraxellaceae	Enhydrobacter	CTGGTCTTGACATAGTGAGAATCCTGTAGAGATGCGGGAGTGCCTTCGGGAATTCACATACAGGTGCTGCATGGCTGTCGTCAGCTCGTGTCGTGAGATGTTGGGTTAAGTCCCGCAACGAGCGCAACCCTTTTCCTTATTTGCCAGCGGGTTAAGCCGGGAACTTTAAGGATACTGCCAGTGACAAACTGGAGGAAGGCGGGGACGACGTCAAGTCATCATGGCCCTTACGACCAGGGCTACACACGTGCTACAATGGTAGGTACGGAGGGTTGCTACACAGCGATGTGATGCTAATCTCAAAAAGCCTATCGTAGTCCGGATTGGAGTCTGCAACTCGACTCCATGAAGTCGGAATCGCTAGTAATCGCAGATCAGAATGCTGCGGTGAATACGTTC…
ASV0791	Bacteria	Actinobacteriota	Acidimicrobiia	Microtrichales	Iamiaceae	Iamia	CTGGGTTTGACATGTAGAGAAAAGCCGTAGAGATACGGTGTCCTTCGGGGTTCTACACAGGTGGTGCATGGTTGTCGTCAGCTCGTGTCGTGAGATGTTGGGTTAAGTCCCGCAACGAGCGCAACCCTTGTCCTATGTTGCCAGCACGTCATGGTGGGGACTCGTAGGAGACTGCCGGGGTCAACTCGGAGGAAGGTGGGGATGACGTCAAATCATCATGCCCCTTATATCCAGGGCTGCAAACATGCTACAATGGCCGGTACAAAGGGCTGCGAAACCGCGAGGTGGAGCGAATCCCAGAAAGCCGGTCTCAGTTCGGATTGGAGTCTGCAACTCGACTCCATGAAGCTGGAGTTGCTAGTAATCCCGGATCAGCAACGCCGGGGTGAATACGTTCCC…
[truncated: 8,203 more rows]
